# Supplementary material for: Large-Scale Public Transcriptomic Data Mining Reveals a Tight Connection between the Transport of Nitrogen and Other Transport Processes in Arabidopsis
Source: Front Plant Sci. 2016 Aug 11;7:1207. doi: 10.3389/fpls.2016.01207 (PMC4981021; doi:10.3389/fpls.2016.01207)
Supplement: Table S1 — A list of nN transporters used in our coexpression analysis. [file Table1.xlsx]

## Sheet: 17gene_list
Supplemental Table 1. Nitrogen transporters used in our coexpression analysis
#There are two data sheets in this file
Gene ID	Gene name	Function(s)	Ref	(New ID for NRT1 family)
AT5G40890	CLCA	nitrate transport into vacuoles of mesophyll cells	13,14,15
AT3G45650	NAXT1	Nitrate excretion from roots	12	NPF2.7
AT1G12110	NRT1.1	High and low affinity nitrate uptake in roots; Nitrate sensing; Auxin transport	1,2,3,4	NPF6.3
AT1G69850	NRT1.2	low-affinity nitrate uptake; ABA importer at the site of ABA biosynthesis; regulation of stomatal aperture in inflorescence stems	6,7,8	NPF4.6
AT2G26690	NRT1.4	low affinity nitrate transporter; leaf nitrate homeostasis; role in leaf development; involved in response to jasmonic acid, wounding	32	NPF6.2
AT1G32450	NRT1.5	Low affinity nitrate loading into xylem in roots (expressed pericycle) (probably additional NRTs complement this role)	5	NPF7.3
AT1G27080	NRT1.6	Nitrate delivery from maternal tissue to developing embryo	9	NPF2.12
AT1G69870	NRT1.7	phloem loading of nitrate in the source leaf to younger leaves	10	NPF2.13
AT4G21680	NRT1.8	Nitrate removal from the xylem sap; Mediates cadmium tolerance	20,21,22	NPF7.2
AT1G18880	NRT1.9	facilitate nitrate loading into phloem in root for downward nitrate transport	11	NPF2.9
AT1G08090	NRT2.1	High affinity nitrate uptake in roots	17,19
AT1G08100	NRT2.2	High affinity nitrate uptake in roots	19
AT5G60770	NRT2.4	High affinity nitrate uptake in roots; Nitrate loading into phloem in shoots	16
AT1G12940	NRT2.5	High affinity nitrate uptake in roots; Nitrate loading into phloem in shoots in coordination with NRT2.4	17,18
AT3G45060	NRT2.6	biological role unclear; necessary for response to plant growth promoting rhizobacterium and pathogen resistance	23,24
AT5G14570	NRT2.7	Nitrate accumulation in seed via loading into seed vacuole; regulation of seed coat proanthocyanidins	25, 26
AT5G24030	SLAH3	Nitrate release from guard cells; regulates stomatal closure; anion flux regulation in vascular tissue; pathogen response; pollen tube regulation	27,28,29,30,31
	1	Glass ADM, Kotur Z. 2013. A Reevaluation of the Role of Arabidopsis NRT1.1 in High-Affinity Nitrate Transport. Plant Physiology 163, 1103-1106.
	2	Krouk G, Lacombe B, Bielach A, Perrine-Walker F, Malinska K, Mounier E, Hoyerova K, Tillard P, Leon S, Ljung K, Zazimalova E, Benkova E, Nacry P, Gojon A. 2010. Nitrate-Regulated Auxin Transport by NRT1.1 Defines a Mechanism for Nutrient Sensing in Plants. Developmental Cell 18, 927-937.
	3	Mounier E, Pervent M, Ljung K, Gojon A, Nacry P. 2014. Auxin-mediated nitrate signalling by NRT1.1 participates in the adaptive response of Arabidopsis root architecture to the spatial heterogeneity of nitrate availability. Plant, Cell & Environment 37, 162-174.
	4	Parker JL, Newstead S. 2013. Molecular basis of nitrate uptake by the plant nitrate transporter NRT1.1. Nature 507, 68-72.
	5	Lin S-H, Kuo H-F, Canivenc G, Lin C-S, Lepetit M, Hsu P-K, Tillard P, Lin H-L, Wang Y-Y, Tsai C-B, Gojon A, Tsay Y-F. 2008. Mutation of the Arabidopsis NRT1.5 nitrate transporter causes defective root-to-shoot nitrate transport. Plant Cell 20, 2514-2528.
	6	Huang N-C, Liu K-H, Lo H-J, Tsay Y-F. 1999. Cloning and Functional Characterization of an Arabidopsis Nitrate Transporter Gene That Encodes a Constitutive Component of Low-Affinity Uptake. The Plant Cell 11, 1381-1392.
	7	Kanno Y, Hanada A, Chiba Y, Ichikawa T, Nakazawa M, Matsui M, Koshiba T, Kamiya Y, Seo M. 2012. Identification of an abscisic acid transporter by functional screening using the receptor complex as a sensor. Proceedings of the National Academy of Sciences 109, 9653-9658.
	8	Kanno Y, Kamiya Y, Seo M. 2013. Nitrate does not compete with abscisic acid as a substrate of AtNPF4.6/NRT1.2/AIT1 in Arabidopsis. Plant Signaling & Behavior 8, e26624.
	9	Almagro A, Lin SH, Tsay YF. 2008. Characterization of the Arabidopsis Nitrate Transporter NRT1.6 Reveals a Role of Nitrate in Early Embryo Development. The Plant Cell 20, 3289-3299.
	10	Fan S-C, Lin C-S, Hsu P-K, Lin S-H, Tsay Y-F. 2009. The Arabidopsis nitrate transporter NRT1.7, expressed in phloem, is responsible for source-to-sink remobilization of nitrate. Plant Cell 21, 2750-2761.
	11	Wang Y-Y, Tsay Y-F. 2011. Arabidopsis Nitrate Transporter NRT1.9 Is Important in Phloem Nitrate Transport. The Plant Cell 23, 1945-1957.
	12	Segonzac C, Boyer J-C, Ipotesi E, Szponarski W, Tillard P, Touraine B, Sommerer N, Rossignol M, Gibrat R. 2007. Nitrate Efflux at the Root Plasma Membrane: Identification of an Arabidopsis Excretion Transporter. The Plant Cell Online 19, 3760-3777.
	13	Geelen D, Lurin C, Bouchez D, Frachisse J-M, Lelièvre F, Courtial B, Barbier-Brygoo H, Maurel C. 2000. Disruption of putative anion channel gene AtCLC-a in Arabidopsis suggests a role in the regulation of nitrate content. The Plant Journal 21, 259-267.
	14	De Angeli A, Monachello D, Ephritikhine G, Frachisse JM, Thomine S, Gambale F, Barbier-Brygoo H. 2006. The nitrate/proton antiporter AtCLCa mediates nitrate accumulation in plant vacuoles. Nature 442, 939-942.
	15	Zifarelli G, Pusch M. 2010. CLC transport proteins in plants. FEBS Letters 584, 2122-2127.
	16	Kiba T, Feria-Bourrellier A-B, Lafouge F, Lezhneva L, Boutet-Mercey S, Orsel M, Brehaut V, Miller A, Daniel-Vedele F, Sakakibara H, Krapp A. 2012. The Arabidopsis nitrate transporter NRT2.4 plays a double role in roots and shoots of nitrogen-starved plants. Plant Cell 24, 245-258.
	17	Kotur Z, Glass ADM. 2015. A 150 kDa plasma membrane complex of AtNRT2.5 and AtNAR2.1 is the major contributor to constitutive high-affinity nitrate influx in Arabidopsis thaliana. Plant, Cell & Environment 38, 1490-1502.
	18	Lezhneva L, Kiba T, Feria-Bourrellier A-B, Lafouge F, Boutet-Mercey S, Zoufan P, Sakakibara H, Daniel-Vedele F, Krapp A. 2014. The Arabidopsis nitrate transporter NRT2.5 plays a role in nitrate acquisition and remobilization in nitrogen-starved plants. The Plant Journal 80, 230-241.
	19	Li W, Wang Y, Okamoto M, Crawford NM, Siddiqi MY, Glass ADM. 2007. Dissection of the AtNRT2.1:AtNRT2.2 Inducible High-Affinity Nitrate Transporter Gene Cluster. Plant Physiology 143, 425-433.
	20	Li J-Y, Fu Y-L, Pike SM, Bao J, Tian W, Zhang Y, Chen C-Z, Zhang Y, Li H-M, Huang J, Li L-G, Schroeder JI, Gassmann W, Gong J-M. 2010. The Arabidopsis Nitrate Transporter NRT1.8 Functions in Nitrate Removal from the Xylem Sap and Mediates Cadmium Tolerance. The Plant Cell 22, 1633-1646.
	21	Gojon A, Gaymard F. 2010. Keeping Nitrate in the Roots: An Unexpected Requirement for Cadmium Tolerance in Plants. Journal of Molecular Cell Biology 2, 299-301.
	22	Han Y-L, Song H-X, Liao Q, Yu Y, Jian S-F, Lepo JE, Liu Q, Rong X-M, Tian C, Zeng J, Guan C-Y, Ismail AM, Zhang Z-H. 2016. Nitrogen Use Efficiency Is Mediated by Vacuolar Nitrate Sequestration Capacity in Roots of Brassica napus. Plant Physiology 170, 1684-1698.
	23	Kechid M, Desbrosses G, Rokhsi W, Varoquaux F, Djekoun A, Touraine B. 2013. The NRT2.5 and NRT2.6 genes are involved in growth promotion of Arabidopsis by the plant growth-promoting rhizobacterium (PGPR) strain Phyllobacterium brassicacearum STM196. New Phytologist 198, 514-524.
	24	Dechorgnat J, Patrit O, Krapp A, Fagard M, Daniel-Vedele F. 2012. Characterization of the Nrt2.6 Gene in Arabidopsis thaliana: A Link with Plant Response to Biotic and Abiotic Stress. PLoS ONE 7, e42491.
	25	Chopin F, Orsel M, Dorbe M-F, Chardon F, Truong H-N, Miller AJ, Krapp A, Daniel-Vedele F. 2007. The Arabidopsis ATNRT2.7 Nitrate Transporter Controls Nitrate Content in Seeds. The Plant Cell 19, 1590-1602.
	26	David LC, Dechorgnat J, Berquin P, Routaboul JM, Debeaujon I, Daniel-Vedele F, Ferrario-Méry S. 2014. Proanthocyanidin oxidation of Arabidopsis seeds is altered in mutant of the high-affinity nitrate transporter NRT2.7. Journal of Experimental Botany 65, 885-893.
	27	Negi J, Matsuda O, Nagasawa T, Oba Y, Takahashi H, Kawai-Yamada M, Uchimiya H, Hashimoto M, Iba K. 2008. CO2 regulator SLAC1 and its homologues are essential for anion homeostasis in plant cells. Nature 452, 483-486.
	28	Geiger D, Maierhofer T, AL-Rasheid KAS, Scherzer S, Mumm P, Liese A, Ache P, Wellmann C, Marten I, Grill E, Romeis T, Hedrich R. 2011. Stomatal Closure by Fast Abscisic Acid Signaling Is Mediated by the Guard Cell Anion Channel SLAH3 and the Receptor RCAR1. Science Signaling 4, ra32-ra32.
	29	Gutermuth T, Lassig R, Portes M-T, Maierhofer T, Romeis T, Borst J-W, Hedrich R, Feijó JA, Konrad KR. 2013. Pollen Tube Growth Regulation by Free Anions Depends on the Interaction between the Anion Channel SLAH3 and Calcium-Dependent Protein Kinases CPK2 and CPK20. The Plant Cell 25, 4525-4543.
	30	Demir F, Horntrich C, Blachutzik JO, Scherzer S, Reinders Y, Kierszniowska S, Schulze WX, Harms GS, Hedrich R, Geiger D, Kreuzer I. 2013. Arabidopsis nanodomain-delimited ABA signaling pathway regulates the anion channel SLAH3. Proceedings of the National Academy of Sciences 110, 8296-8301.
	31	Guzel Deger A, Scherzer S, Nuhkat M, Kedzierska J, Kollist H, Brosché M, Unyayar S, Boudsocq M, Hedrich R, Roelfsema MRG. 2015. Guard cell SLAC1-type anion channels mediate flagellin-induced stomatal closure. New Phytologist 208, 162-173.
	32	Chiu C-C, Lin C-S, Hsia A-P, Su R-C, Lin H-L, Tsay Y-F. 2004. Mutation of a Nitrate Transporter, AtNRT1:4, Results in a Reduced Petiole Nitrate Content and Altered Leaf Development. Plant and Cell Physiology 45, 1139-1148.

## Sheet: 171gene_list
Supplemental Table 1. Nitrogen transporters used in our coexpression analysis
#There are two data sheets in this file
Gene ID	Domain/Gene family information	Genes dicussed in the manuscript
AT1G30450	Amino acid permease/ SLC12A domain	-
AT1G80510	Amino acid transporter, transmembrane domain	-
AT1G67640	Amino acid transporter, transmembrane domain	-
AT3G01760	Amino acid transporter, transmembrane domain	-
AT1G24400	Amino acid transporter, transmembrane domain	-
AT5G16740	Amino acid transporter, transmembrane domain	-
AT3G11900	Amino acid transporter, transmembrane domain	-
AT1G58360	Amino acid transporter, transmembrane domain	-
AT4G35180	Amino acid transporter, transmembrane domain	-
AT2G38120	Amino acid transporter, transmembrane domain	-
AT3G09330	Amino acid transporter, transmembrane domain	-
AT2G39130	Amino acid transporter, transmembrane domain	-
AT5G01240	Amino acid transporter, transmembrane domain	-
AT3G30390	Amino acid transporter, transmembrane domain	-
AT5G65990	Amino acid transporter, transmembrane domain	-
AT3G09340	Amino acid transporter, transmembrane domain	-
AT2G36590	Amino acid transporter, transmembrane domain	-
AT3G28960	Amino acid transporter, transmembrane domain	-
AT4G38250	Amino acid transporter, transmembrane domain	-
AT5G02170	Amino acid transporter, transmembrane domain	-
AT5G02180	Amino acid transporter, transmembrane domain	-
AT1G47670	Amino acid transporter, transmembrane domain	-
AT2G40420	Amino acid transporter, transmembrane domain	-
AT1G44100	Amino acid transporter, transmembrane domain	-
AT1G48640	Amino acid transporter, transmembrane domain	-
AT1G61270	Amino acid transporter, transmembrane domain	-
AT1G08230	Amino acid transporter, transmembrane domain	-
AT1G77380	Amino acid transporter, transmembrane domain	-
AT3G55740	Amino acid transporter, transmembrane domain	-
AT5G40780	Amino acid transporter, transmembrane domain	-
AT3G56200	Amino acid transporter, transmembrane domain	-
AT2G39890	Amino acid transporter, transmembrane domain	-
AT2G42005	Amino acid transporter, transmembrane domain	-
AT5G23810	Amino acid transporter, transmembrane domain	-
AT5G63850	Amino acid transporter, transmembrane domain	-
AT1G25530	Amino acid transporter, transmembrane domain	-
AT5G38820	Amino acid transporter, transmembrane domain	-
AT1G10010	Amino acid transporter, transmembrane domain	-
AT5G49630	Amino acid transporter, transmembrane domain	-
AT5G09220	Amino acid transporter, transmembrane domain	-
AT1G77690	Amino acid transporter, transmembrane domain	-
AT2G21050	Amino acid transporter, transmembrane domain	-
AT5G15240	Amino acid transporter, transmembrane domain	-
AT3G54830	Amino acid transporter, transmembrane domain	-
AT1G71680	Amino acid transporter, transmembrane domain	-
AT2G41190	Amino acid transporter, transmembrane domain	-
AT5G41800	Amino acid transporter, transmembrane domain	-
AT3G19553	Amino acid/polyamine transporter I	-
AT2G43930	Amino acid/polyamine transporter I	-
AT1G31820	Amino acid/polyamine transporter I	-
AT2G01170	Amino acid/polyamine transporter I	-
AT3G13620	Amino acid/polyamine transporter I	-
AT1G31830	Amino acid/polyamine transporter I	-
AT5G05630	Amino acid/polyamine transporter I	-
AT4G28700	Ammonium transporter	-
AT4G13510	Ammonium transporter	-
AT3G24300	Ammonium transporter	-
AT1G64780	Ammonium transporter	-
AT3G24290	Ammonium transporter	-
AT2G38290	Ammonium transporter	-
AT5G24030	anion channel	SLAH3
AT2G22250	aspartate aminotransferase	-
AT4G31990	aspartate aminotransferase	-
AT5G19550	aspartate aminotransferase	-
AT1G17120	Cationic amino acid transporter 3	-
AT4G21120	Cationic amino acid transporter 3	-
AT1G58030	Cationic amino acid transporter 3	-
AT5G36940	Cationic amino acid transporter 3	-
AT2G34960	Cationic amino acid transporter 3	-
AT5G04770	Cationic amino acid transporter 3	-
AT1G05940	Cationic amino acid transporter 3	-
AT3G03720	Cationic amino acid transporter 3	-
AT3G10600	Cationic amino acid transporter 3	-
AT5G40890	chloride channel	CLCA
AT1G08090	NRT2	NRT2.1
AT1G08100	NRT2	NRT2.2
AT1G12940	NRT2	NRT2.5
AT3G45060	NRT2	NRT2.6
AT5G14570	NRT2	NRT2.7
AT5G60770	NRT2	NRT2.4
AT5G60780	NRT2	-
AT5G53520	Oligopeptide transporter, OPT superfamily	-
AT1G48370	Oligopeptide transporter, OPT superfamily	-
AT4G27730	Oligopeptide transporter, OPT superfamily	-
AT5G53550	Oligopeptide transporter, OPT superfamily	-
AT5G64410	Oligopeptide transporter, OPT superfamily	-
AT3G27020	Oligopeptide transporter, OPT superfamily	-
AT5G53510	Oligopeptide transporter, OPT superfamily	-
AT5G55930	Oligopeptide transporter, OPT superfamily	-
AT4G16370	Oligopeptide transporter, OPT superfamily	-
AT5G24380	Oligopeptide transporter, OPT superfamily	-
AT4G10770	Oligopeptide transporter, OPT superfamily	-
AT5G41000	Oligopeptide transporter, OPT superfamily	-
AT1G09930	Oligopeptide transporter, OPT superfamily	-
AT5G45450	Oligopeptide transporter, OPT superfamily	-
AT1G65730	Oligopeptide transporter, OPT superfamily	-
AT3G17650	Oligopeptide transporter, OPT superfamily	-
AT4G26590	Oligopeptide transporter, OPT superfamily	-
AT4G24120	Oligopeptide transporter, OPT superfamily	-
AT3G25280	Proton-dependent oligopeptide transporter family	-
AT1G52190	Proton-dependent oligopeptide transporter family	-
AT2G40460	Proton-dependent oligopeptide transporter family	-
AT3G21670	Proton-dependent oligopeptide transporter family	-
AT5G62680	Proton-dependent oligopeptide transporter family	-
AT3G45710	Proton-dependent oligopeptide transporter family	-
AT3G25260	Proton-dependent oligopeptide transporter family	-
AT3G54450	Proton-dependent oligopeptide transporter family	-
AT1G72125	Proton-dependent oligopeptide transporter family	-
AT3G45660	Proton-dependent oligopeptide transporter family	-
AT5G14940	Proton-dependent oligopeptide transporter family	-
AT5G11570	Proton-dependent oligopeptide transporter family	-
AT5G46050	Proton-dependent oligopeptide transporter family	-
AT4G21680	Proton-dependent oligopeptide transporter family	NPF7.2
AT1G72120	Proton-dependent oligopeptide transporter family	-
AT3G45680	Proton-dependent oligopeptide transporter family	-
AT1G33440	Proton-dependent oligopeptide transporter family	-
AT1G22540	Proton-dependent oligopeptide transporter family	-
AT1G22570	Proton-dependent oligopeptide transporter family	-
AT1G27040	Proton-dependent oligopeptide transporter family	-
AT5G46040	Proton-dependent oligopeptide transporter family	-
AT3G53960	Proton-dependent oligopeptide transporter family	-
AT1G72130	Proton-dependent oligopeptide transporter family	-
AT1G12110	Proton-dependent oligopeptide transporter family	NPF6.3
AT5G01180	Proton-dependent oligopeptide transporter family	-
AT1G27080	Proton-dependent oligopeptide transporter family	NPF2.12
AT1G72140	Proton-dependent oligopeptide transporter family	-
AT5G13400	Proton-dependent oligopeptide transporter family	-
AT2G26690	Proton-dependent oligopeptide transporter family	NPF6.2
AT1G59740	Proton-dependent oligopeptide transporter family	-
AT1G62200	Proton-dependent oligopeptide transporter family	-
AT3G47960	Proton-dependent oligopeptide transporter family	-
AT3G01350	Proton-dependent oligopeptide transporter family	-
AT2G37900	Proton-dependent oligopeptide transporter family	-
AT1G68570	Proton-dependent oligopeptide transporter family	-
AT2G02040	Proton-dependent oligopeptide transporter family	-
AT1G18880	Proton-dependent oligopeptide transporter family	NPF2.9
AT1G69850	Proton-dependent oligopeptide transporter family	NPF4.6
AT2G02020	Proton-dependent oligopeptide transporter family	-
AT3G45700	Proton-dependent oligopeptide transporter family	-
AT3G45690	Proton-dependent oligopeptide transporter family	-
AT3G45650	Proton-dependent oligopeptide transporter family	NPF2.7
AT5G28470	Proton-dependent oligopeptide transporter family	-
AT1G69860	Proton-dependent oligopeptide transporter family	-
AT5G62730	Proton-dependent oligopeptide transporter family	-
AT3G54140	Proton-dependent oligopeptide transporter family	-
AT3G45720	Proton-dependent oligopeptide transporter family	-
AT3G16180	Proton-dependent oligopeptide transporter family	-
AT1G69870	Proton-dependent oligopeptide transporter family	NPF2.13
AT1G32450	Proton-dependent oligopeptide transporter family	NPF7.3
AT2G38100	Proton-dependent oligopeptide transporter family	-
AT1G22550	Proton-dependent oligopeptide transporter family	-
AT5G19640	Proton-dependent oligopeptide transporter family	-
AT1G09860	purine permease	-
AT1G18220	purine permease	-
AT1G19770	purine permease	-
AT1G28220	purine permease	-
AT1G28230	purine permease	-
AT1G30840	purine permease	-
AT1G44750	purine permease	-
AT1G47603	purine permease	-
AT1G57943	purine permease	-
AT1G57990	purine permease	-
AT1G75470	purine permease	-
AT2G24220	purine permease	-
AT2G33750	purine permease	-
AT4G18190	purine permease	-
AT4G18195	purine permease	-
AT4G18197	purine permease	-
AT4G18210	purine permease	-
AT5G41160	purine permease	-
