# Supplementary material for: Large-Scale Public Transcriptomic Data Mining Reveals a Tight Connection between the Transport of Nitrogen and Other Transport Processes in Arabidopsis
Source: Front Plant Sci. 2016 Aug 11;7:1207. doi: 10.3389/fpls.2016.01207 (PMC4981021; doi:10.3389/fpls.2016.01207)
Supplement: Table S2 — Differential expression of 17 N transporters in roots and leaves. [file Table2.xlsx]

## Sheet: Sheet1
Supplemental Table 2. Differential expression of NRTs in roots and leaves
GEO ID	Tissue type	Differentially expressed NRTs
GSE10497	root	CLCA NPF6.2
GSE10501	root	NPF2.9 NPF6.3 CLCA NPF7.3 NPF2.12 NRT2.1 NPF2.7 NPF6.2 NPF2.13
GSE10502	root	NPF7.2 NRT2.1 NPF6.3 NPF6.2 NPF2.7 NRT2.6 NPF7.3 SLAH3 CLCA
GSE10576	root	NPF7.3 NPF4.6 NPF7.2 NRT2.2 NRT2.5 NPF6.2 NPF2.9 CLCA
GSE11558	root	-
GSE14493	root	SLAH3
GSE14502	root	NPF2.7 SLAH3 NPF6.3 CLCA NPF7.3 NPF2.13
GSE14578	root	SLAH3
GSE15189	root	-
GSE15876	root	-
GSE16964	root	SLAH3 NPF6.3 NRT2.6 NPF2.7 NRT2.1 NPF7.2 NPF4.6
GSE18982	root	NRT2.1 NPF6.3 NRT2.4 NPF2.7 NRT2.2 NPF7.3 CLCA
GSE19242	root	NPF7.3 NPF2.9 NPF2.7 NPF2.13 NRT2.7 SLAH3 CLCA NPF6.3 NPF6.2 NPF7.2 NRT2.6 NRT2.5 NRT2.1 NRT2.4 NPF2.12 NRT2.2
GSE20044	root	-
GSE20231	root	NPF6.3 NPF6.2 CLCA NPF7.3 NPF4.6
GSE21876	root	-
GSE21981	root	NRT2.5 NRT2.1 NPF6.2 NPF6.3 NPF2.7
GSE22966	root	NRT2.1
GSE24738	root	NPF2.9 NPF7.3 NRT2.1
GSE27475	root	NPF6.2 CLCA NPF7.3 SLAH3 NPF2.9 NPF7.2 NPF2.13 NRT2.1 NPF4.6
GSE28431	root	-
GSE29589	root	NPF6.3 NRT2.5 NRT2.2 NRT2.1 NRT2.4 CLCA NRT2.6 NPF4.6 SLAH3 NPF6.2
GSE30095	root	CLCA NRT2.4 NPF2.7 NRT2.6 NPF6.2 NRT2.3
GSE30096	root	NPF2.9 NPF4.6 NPF7.2 NPF6.2 CLCA NRT2.1 NPF2.7 NRT2.7
GSE30097	root	NPF2.9 NPF7.3
GSE30098	root	NPF7.2 NPF7.3
GSE30099	root	NPF6.3 NPF4.6 NPF2.7 NPF6.2 NPF7.2 SLAH3
GSE31158	root	NPF7.3 NRT2.7 NPF2.9 NPF2.7 SLAH3 NPF4.6 NPF6.2 NPF2.13 NPF6.3 CLCA
GSE31593	root	NRT2.5 NPF7.3 NRT2.4 NPF6.3 NPF7.2 CLCA
GSE31778	root	-
GSE31977	root	NPF6.3 NPF2.13 NPF4.6
GSE33344	root	NPF2.7 NPF7.2 CLCA NRT2.1 NPF6.2 NRT2.5 NPF4.6 NRT2.4
GSE3350	root	-
GSE34130	root	NRT2.4 NPF7.3
GSE35544	root	NRT2.1 CLCA NPF6.3 NRT1.3
GSE35580	root	NPF7.3 CLCA NPF4.6 NPF6.3 NPF7.2 NPF2.7 NPF2.12
GSE37553	root	-
GSE42007	root	NPF2.9 CLCA
GSE42896	root	NPF7.3 NPF7.2 CLCA NPF2.9 NPF2.13 NPF6.2 NRT2.1 SLAH3 NPF6.3
GSE43011	root	NRT2.1 NRT2.2 NPF6.3 NRT2.4 CLCA NPF6.2 NPF2.13 NPF4.6
GSE46205	root	NPF7.2 NPF2.7 NPF6.3 CLCA NPF6.2 NPF4.6 NRT2.7 SLAH3 NRT2.4 NRT2.1
GSE5631	root	NPF6.2 NRT2.1 NPF4.6 NPF7.3 CLCA NPF7.2 NPF2.9 NPF2.13 NPF6.3 NRT2.6 NPF2.7
GSE5688	root	NPF7.3 CLCA NRT2.6 NPF6.2
GSE7631	root	NPF2.7
GSE7639	root	NPF6.3 NPF4.6 NPF6.2 CLCA NRT2.6
GSE7641	root	NPF2.9 NPF6.3 NPF7.3 NPF7.2 NRT2.1 NRT1.3
GSE7642	root	NPF7.2 NRT2.1 NPF6.2
GSE8787	root	-
GSE9148	root	NRT2.1 NPF6.3
GSE9996	root	NRT2.7
GSE10016	leaf	NPF6.3 NPF6.2 NPF4.6 NPF7.3 NPF2.9
GSE10670	leaf	-
GSE11708	leaf	-
GSE11807	leaf	NPF2.7
GSE12856	leaf	CLCA NPF6.2 NRT2.6 NPF2.7 NRT2.7 NPF7.3 NPF7.2 NPF2.13 NPF6.3
GSE15105	leaf	NPF7.2 NRT2.6
GSE15236	leaf	NPF7.3
GSE15577	leaf	NPF7.3 NPF6.3 NPF2.9 NPF7.2
GSE15680	leaf	NPF6.3 CLCA NPF2.13 NPF4.6 NPF2.12 NRT2.2 NPF7.3 NRT2.4
GSE15939	leaf	NPF2.13 NPF4.6 CLCA NPF6.3 NRT2.5 NPF7.3 NRT2.7 NRT2.6 SLAH3
GSE16765	leaf	NPF7.2 NPF6.2 CLCA SLAH3 NPF2.9 NPF7.3 NPF6.3 NPF4.6
GSE17845	leaf	NPF2.9 NPF2.13 NPF6.2 NRT2.7 NPF2.7 NPF6.3 NRT2.1 CLCA
GSE18978	leaf	NRT2.5
GSE19109	leaf	NPF6.3 CLCA NPF7.3 NPF4.6
GSE19241	leaf	NPF2.13 NPF6.2 NPF6.3 NPF7.3 CLCA SLAH3 NPF7.2 NPF2.9 NRT2.6 NPF4.6 NRT2.7
GSE19255	leaf	NRT2.6 NPF2.13 NPF6.2 NPF7.3 NPF7.2
GSE19260	leaf	-
GSE19264	leaf	NRT2.7
GSE19520	leaf	-
GSE19700	leaf	NPF6.2 NPF2.13 CLCA SLAH3 NPF7.3 NPF4.6
GSE20278	leaf	NPF6.3 NRT2.7 SLAH3
GSE23210	leaf	NPF6.3 NRT2.7 NPF7.3 NPF6.2
GSE23329	leaf	NPF4.6 CLCA NPF6.3 NPF6.2 NPF2.13 NRT2.7 SLAH3 NRT2.5 NPF7.3
GSE23331	leaf	NPF2.13 NPF6.3 NPF6.2 CLCA SLAH3 NPF4.6 NRT2.7 NPF7.3 NRT2.5
GSE25489	leaf	NPF2.9 NPF7.2 NPF6.2 CLCA NPF2.7 NRT2.1
GSE26197	leaf	NPF6.2 NPF2.9 NPF7.3 NPF6.3 CLCA NPF4.6
GSE26679	leaf	NPF6.2 CLCA NPF2.9 NPF2.13 SLAH3 NRT2.7 NPF4.6 NPF7.3
GSE26983	leaf	-
GSE27985	leaf	-
GSE29187	leaf	NPF2.13 NPF6.3 CLCA NRT2.7 SLAH3
GSE32566	leaf	NPF2.13 NPF7.3 NPF2.9 CLCA SLAH3
GSE34047	leaf	NRT2.6 NRT2.5 CLCA NPF6.2 NPF7.3 NRT2.1 NPF2.13 NPF2.7 NPF2.9 NPF7.2 NRT2.7 NPF4.6
GSE34667	leaf	-
GSE36797	leaf	-
GSE39268	leaf	NPF7.3 CLCA NPF6.3
GSE41779	leaf	SLAH3 NPF2.13 CLCA NPF7.3 NPF4.6 NPF6.2 NPF6.3
GSE46107	leaf	-
GSE46621	leaf	NPF2.13 NPF6.3 NPF4.6 NPF7.3 NPF2.9
GSE50526	leaf	NPF6.3 NRT2.7 NPF2.12 NPF6.2 NRT2.4
GSE50966	leaf	SLAH3 NPF2.13 NPF6.2 NPF7.3 NPF2.9 CLCA
GSE5616	leaf	NPF7.2 NRT2.6 NPF7.3 NPF6.2 CLCA NPF2.13 NPF4.6 NPF6.3
GSE5630	leaf	NPF7.2 NPF7.3 SLAH3 NPF2.9 CLCA NPF4.6 NPF2.13 NRT2.6 NRT2.1 NPF2.7 NPF6.3
GSE5636	leaf	-
GSE5637	leaf	-
GSE5638	leaf	NPF6.2 NPF6.3
GSE5686	leaf	-
GSE6556	leaf	NPF2.13 NPF7.2 NPF7.3 SLAH3 NRT2.6 NRT2.7 NPF6.2 CLCA
GSE9955	leaf	NPF2.9
GSE9957	leaf	NPF6.2 NPF2.13 CLCA NRT2.7 NRT2.6 NPF7.3
