# Supplementary material for: Large-Scale Public Transcriptomic Data Mining Reveals a Tight Connection between the Transport of Nitrogen and Other Transport Processes in Arabidopsis
Source: Front Plant Sci. 2016 Aug 11;7:1207. doi: 10.3389/fpls.2016.01207 (PMC4981021; doi:10.3389/fpls.2016.01207)
Supplement: Table S3 — The coexpressed partners for each N transporters. [file Table3.xlsx]

## Sheet: Sheet1
Supplemental Table 3. The coexpressed partners for each nitrogen transporters
N transporters, Gene ID	N transporter, Gene family	The 17 transporters discussed in the main text	Top 20 coexpressed neighbors, Gene ID	Top 20 coexpressed neighbors, Description	Coexpression Weight
AT1G19770	purine permease	-	AT1G57990	purine permease 18	0.63842
AT1G57990	purine permease	-	AT1G19770	purine permease 14	0.63842
AT5G19550	aspartate aminotransferase	-	AT5G56350	Pyruvate kinase family protein	0.60436
AT5G13400	Proton-dependent oligopeptide transporter family	-	AT1G27950	glycosylphosphatidylinositol-anchored lipid protein transfer 1	0.59498
AT2G38120	Amino acid transporter, transmembrane domain	-	AT1G75500	Walls Are Thin 1	0.58949
AT2G40420	Amino acid transporter, transmembrane domain	-	AT2G20740	Tetraspanin family protein	0.58742
AT5G13400	Proton-dependent oligopeptide transporter family	-	AT1G17840	white-brown complex homolog protein 11	0.58567
AT5G13400	Proton-dependent oligopeptide transporter family	-	AT1G64670	alpha/beta-Hydrolases superfamily protein	0.58073
AT1G19770	purine permease	-	AT5G58430	exocyst subunit exo70 family protein B1	0.57698
AT1G57990	purine permease	-	AT3G59080	Eukaryotic aspartyl protease family protein	0.57396
AT5G19550	aspartate aminotransferase	-	AT3G17240	lipoamide dehydrogenase 2	0.57134
AT2G21050	Amino acid transporter, transmembrane domain	-	AT4G38660	Pathogenesis-related thaumatin superfamily protein	0.56965
AT2G21050	Amino acid transporter, transmembrane domain	-	AT1G73590	Auxin efflux carrier family protein	0.56599
AT1G19770	purine permease	-	AT1G27100	Actin cross-linking protein	0.56537
AT2G22250	aspartate aminotransferase	-	AT1G48860	RNA 3'-terminal phosphate cyclase/enolpyruvate transferase, alpha/beta	0.56522
AT1G19770	purine permease	-	AT2G41430	dehydration-induced protein (ERD15)	0.56471
AT4G16370	Oligopeptide transporter, OPT superfamily	-	AT5G05250	-	0.56376
AT5G13400	Proton-dependent oligopeptide transporter family	-	AT4G25960	P-glycoprotein 2	0.56352
AT2G22250	aspartate aminotransferase	-	AT2G36880	methionine adenosyltransferase 3	0.56223
AT5G19550	aspartate aminotransferase	-	AT2G31390	pfkB-like carbohydrate kinase family protein	0.56121
AT2G40420	Amino acid transporter, transmembrane domain	-	AT5G54080	homogentisate 1,2-dioxygenase	0.55744
AT5G13400	Proton-dependent oligopeptide transporter family	-	AT2G26250	3-ketoacyl-CoA synthase 10	0.55695
AT5G13400	Proton-dependent oligopeptide transporter family	-	AT3G43720	Bifunctional inhibitor/lipid-transfer protein/seed storage 2S albumin superfamily protein	0.55657
AT1G19770	purine permease	-	AT2G40000	ortholog of sugar beet HS1 PRO-1 2	0.55572
AT3G21670	Proton-dependent oligopeptide transporter family	-	AT5G24150	FAD/NAD(P)-binding oxidoreductase family protein	0.55429
AT1G57990	purine permease	-	AT1G55450	S-adenosyl-L-methionine-dependent methyltransferases superfamily protein	0.54963
AT5G19550	aspartate aminotransferase	-	AT4G26910	Dihydrolipoamide succinyltransferase	0.54854
AT1G52190	Proton-dependent oligopeptide transporter family	-	AT3G07010	Pectin lyase-like superfamily protein	0.54603
AT1G47670	Amino acid transporter, transmembrane domain	-	AT2G21050	like AUXIN RESISTANT 2	0.54566
AT2G21050	Amino acid transporter, transmembrane domain	-	AT1G47670	Transmembrane amino acid transporter family protein	0.54566
AT2G22250	aspartate aminotransferase	-	AT1G22410	Class-II DAHP synthetase family protein	0.5445
AT1G19770	purine permease	-	AT3G45640	mitogen-activated protein kinase 3	0.54406
AT2G40420	Amino acid transporter, transmembrane domain	-	AT5G21170	5'-AMP-activated protein kinase beta-2 subunit protein	0.54299
AT5G40780	Amino acid transporter, transmembrane domain	-	AT5G50200	nitrate transmembrane transporters	0.54103
AT3G21670	Proton-dependent oligopeptide transporter family	-	AT4G37760	squalene epoxidase 3	0.54005
AT1G57990	purine permease	-	AT1G27100	Actin cross-linking protein	0.53784
AT1G57990	purine permease	-	AT2G26530	Protein of unknown function (DUF1645)	0.53723
AT2G02040	Proton-dependent oligopeptide transporter family	-	AT5G64370	beta-ureidopropionase	0.53687
AT5G19550	aspartate aminotransferase	-	AT3G04120	glyceraldehyde-3-phosphate dehydrogenase C subunit 1	0.53557
AT2G40420	Amino acid transporter, transmembrane domain	-	AT1G63800	ubiquitin-conjugating enzyme 5	0.5353
AT2G40420	Amino acid transporter, transmembrane domain	-	AT3G61060	phloem protein 2-A13	0.5349
AT5G19550	aspartate aminotransferase	-	AT5G08300	Succinyl-CoA ligase, alpha subunit	0.53376
AT3G21670	Proton-dependent oligopeptide transporter family	-	AT1G23740	Oxidoreductase, zinc-binding dehydrogenase family protein	0.53301
AT5G13400	Proton-dependent oligopeptide transporter family	-	AT4G39330	cinnamyl alcohol dehydrogenase 9	0.53165
AT2G40420	Amino acid transporter, transmembrane domain	-	AT5G18630	alpha/beta-Hydrolases superfamily protein	0.53109
AT1G57990	purine permease	-	AT4G36500	-	0.53094
AT2G40420	Amino acid transporter, transmembrane domain	-	AT2G04690	Pyridoxamine 5'-phosphate oxidase family protein	0.53044
AT2G40420	Amino acid transporter, transmembrane domain	-	AT5G59960	-	0.5302
AT3G30390	Amino acid transporter, transmembrane domain	-	AT1G16180	Serinc-domain containing serine and sphingolipid biosynthesis protein	0.52996
AT1G57990	purine permease	-	AT1G08930	Major facilitator superfamily protein	0.5278
AT1G19770	purine permease	-	AT5G61600	ethylene response factor 104	0.52631
AT2G22250	aspartate aminotransferase	-	AT1G06550	ATP-dependent caseinolytic (Clp) protease/crotonase family protein	0.52581
AT1G57990	purine permease	-	AT1G76600	-	0.5257
AT4G28700	Ammonium transporter	-	AT1G15830	-	0.52509
AT5G19550	aspartate aminotransferase	-	AT5G19440	NAD(P)-binding Rossmann-fold superfamily protein	0.52415
AT2G22250	aspartate aminotransferase	-	AT5G24760	GroES-like zinc-binding dehydrogenase family protein	0.52365
AT5G40780	Amino acid transporter, transmembrane domain	-	AT1G52200	PLAC8 family protein	0.52365
AT1G19770	purine permease	-	AT3G55980	salt-inducible zinc finger 1	0.52333
AT1G57990	purine permease	-	AT2G23810	tetraspanin8	0.52234
AT5G40780	Amino acid transporter, transmembrane domain	-	AT3G19930	sugar transporter 4	0.52227
AT1G57990	purine permease	-	AT2G41100	Calcium-binding EF hand family protein	0.52226
AT5G19550	aspartate aminotransferase	-	AT3G28480	Oxoglutarate/iron-dependent oxygenase	0.52217
AT2G02040	Proton-dependent oligopeptide transporter family	-	AT1G16180	Serinc-domain containing serine and sphingolipid biosynthesis protein	0.52211
AT3G21670	Proton-dependent oligopeptide transporter family	-	AT1G07010	Calcineurin-like metallo-phosphoesterase superfamily protein	0.52094
AT5G13400	Proton-dependent oligopeptide transporter family	-	AT5G20270	heptahelical transmembrane protein1	0.52081
AT1G77690	Amino acid transporter, transmembrane domain	-	AT2G13820	Bifunctional inhibitor/lipid-transfer protein/seed storage 2S albumin superfamily protein	0.52047
AT1G28220	purine permease	-	AT1G57550	Low temperature and salt responsive protein family	0.51989
AT5G40780	Amino acid transporter, transmembrane domain	-	AT2G39210	Major facilitator superfamily protein	0.51972
AT1G52190	Proton-dependent oligopeptide transporter family	-	AT4G23820	Pectin lyase-like superfamily protein	0.51937
AT4G31990	aspartate aminotransferase	-	AT4G33680	Pyridoxal phosphate (PLP)-dependent transferases superfamily protein	0.51911
AT5G19550	aspartate aminotransferase	-	AT4G35260	isocitrate dehydrogenase 1	0.51888
AT2G40420	Amino acid transporter, transmembrane domain	-	AT4G13530	-	0.51862
AT2G40420	Amino acid transporter, transmembrane domain	-	AT4G16520	Ubiquitin-like superfamily protein	0.5181
AT2G40420	Amino acid transporter, transmembrane domain	-	AT3G60590	-	0.51775
AT4G16370	Oligopeptide transporter, OPT superfamily	-	AT1G56430	nicotianamine synthase 4	0.51766
AT5G13400	Proton-dependent oligopeptide transporter family	-	AT4G24510	HXXXD-type acyl-transferase family protein	0.51763
AT1G57990	purine permease	-	AT1G25400	-	0.51759
AT2G38120	Amino acid transporter, transmembrane domain	-	AT3G12610	Leucine-rich repeat (LRR) family protein	0.51753
AT5G19550	aspartate aminotransferase	-	AT5G63680	Pyruvate kinase family protein	0.51706
AT1G28220	purine permease	-	AT4G03730	transposable element gene	0.51693
AT1G52190	Proton-dependent oligopeptide transporter family	-	AT3G16850	Pectin lyase-like superfamily protein	0.51684
AT5G40780	Amino acid transporter, transmembrane domain	-	AT2G18690	-	0.5167
AT3G21670	Proton-dependent oligopeptide transporter family	-	AT4G26850	mannose-1-phosphate guanylyltransferase (GDP)s;GDP-galactose:mannose-1-phosphate guanylyltransferases;GDP-galactose:glucose-1-phosphate guanylyltransferases;GDP-galactose:myoinositol-1-phosphate guanylyltransferases;glucose-1-phosphate guanylyltransferase	0.51656
AT3G16180	Proton-dependent oligopeptide transporter family	-	AT5G19770	tubulin alpha-3	0.51599
AT1G52190	Proton-dependent oligopeptide transporter family	-	AT3G23050	indole-3-acetic acid 7	0.51579
AT2G40420	Amino acid transporter, transmembrane domain	-	AT1G03090	methylcrotonyl-CoA carboxylase alpha chain, mitochondrial / 3-methylcrotonyl-CoA carboxylase 1 (MCCA)	0.51572
AT1G57990	purine permease	-	AT2G25735	-	0.51565
AT4G16370	Oligopeptide transporter, OPT superfamily	-	AT1G47400	-	0.5155
AT3G21670	Proton-dependent oligopeptide transporter family	-	AT3G56290	-	0.51516
AT1G28220	purine permease	-	AT1G78740	RNI-like superfamily protein	0.51426
AT3G21670	Proton-dependent oligopeptide transporter family	-	AT1G50250	FTSH protease 1	0.5142
AT5G13400	Proton-dependent oligopeptide transporter family	-	AT3G16370	GDSL-like Lipase/Acylhydrolase superfamily protein	0.51408
AT1G52190	Proton-dependent oligopeptide transporter family	-	AT3G16240	delta tonoplast integral protein	0.51388
AT3G21670	Proton-dependent oligopeptide transporter family	-	AT4G09350	Chaperone DnaJ-domain superfamily protein	0.51375
AT2G40420	Amino acid transporter, transmembrane domain	-	AT3G51730	saposin B domain-containing protein	0.51375
AT5G40780	Amino acid transporter, transmembrane domain	-	AT4G08850	Leucine-rich repeat receptor-like protein kinase family protein	0.51319
AT1G52190	Proton-dependent oligopeptide transporter family	-	AT5G11420	Protein of unknown function, DUF642	0.51296
AT3G21670	Proton-dependent oligopeptide transporter family	-	AT4G27030	fatty acid desaturase A	0.51233
AT2G22250	aspartate aminotransferase	-	AT1G48850	chorismate synthase, putative / 5-enolpyruvylshikimate-3-phosphate phospholyase, putative	0.51154
AT3G21670	Proton-dependent oligopeptide transporter family	-	AT5G67370	Protein of unknown function (DUF1230)	0.51137
AT1G19770	purine permease	-	AT1G68840	related to ABI3/VP1 2	0.51136
AT2G40420	Amino acid transporter, transmembrane domain	-	AT2G20730	-	0.51021
AT2G21050	Amino acid transporter, transmembrane domain	-	AT5G01890	Leucine-rich receptor-like protein kinase family protein	0.50979
AT1G28220	purine permease	-	AT3G49480	Protein with RNI-like/FBD-like domains	0.50805
AT1G57990	purine permease	-	AT1G66160	CYS, MET, PRO, and GLY protein 1	0.50764
AT5G19550	aspartate aminotransferase	-	AT2G44350	Citrate synthase family protein	0.50703
AT3G21670	Proton-dependent oligopeptide transporter family	-	AT4G00430	plasma membrane intrinsic protein 1;4	0.50664
AT2G38290	Ammonium transporter	-	AT1G08930	Major facilitator superfamily protein	0.50653
AT5G19550	aspartate aminotransferase	-	AT2G36530	Enolase	0.50634
AT3G21670	Proton-dependent oligopeptide transporter family	-	AT5G67030	zeaxanthin epoxidase (ZEP) (ABA1)	0.50606
AT5G19550	aspartate aminotransferase	-	AT2G36580	Pyruvate kinase family protein	0.50589
AT5G19550	aspartate aminotransferase	-	AT5G17380	Thiamine pyrophosphate dependent pyruvate decarboxylase family protein	0.50538
AT5G13400	Proton-dependent oligopeptide transporter family	-	AT1G72970	Glucose-methanol-choline (GMC) oxidoreductase family protein	0.50528
AT1G19770	purine permease	-	AT1G25400	-	0.50511
AT2G38120	Amino acid transporter, transmembrane domain	-	AT3G19820	cell elongation protein / DWARF1 / DIMINUTO (DIM)	0.50489
AT2G38120	Amino acid transporter, transmembrane domain	-	AT1G70940	Auxin efflux carrier family protein	0.50441
AT2G40420	Amino acid transporter, transmembrane domain	-	AT1G15740	Leucine-rich repeat family protein	0.50424
AT1G28220	purine permease	-	AT5G28580	transposable element gene	0.50373
AT1G77690	Amino acid transporter, transmembrane domain	-	AT1G75500	Walls Are Thin 1	0.5033
AT2G40420	Amino acid transporter, transmembrane domain	-	AT2G15695	Protein of unknown function DUF829, transmembrane 53	0.50321
AT2G21050	Amino acid transporter, transmembrane domain	-	AT3G53190	Pectin lyase-like superfamily protein	0.50313
AT3G21670	Proton-dependent oligopeptide transporter family	-	AT1G50020	-	0.503
AT1G77690	Amino acid transporter, transmembrane domain	-	AT1G11545	xyloglucan endotransglucosylase/hydrolase 8	0.50266
AT3G16180	Proton-dependent oligopeptide transporter family	-	AT1G20010	tubulin beta-5 chain	0.50251
AT1G28220	purine permease	-	AT3G51490	tonoplast monosaccharide transporter3	0.50234
AT2G40420	Amino acid transporter, transmembrane domain	-	AT5G49360	beta-xylosidase 1	0.50106
AT1G47670	Amino acid transporter, transmembrane domain	-	AT1G75500	Walls Are Thin 1	0.50104
AT1G47670	Amino acid transporter, transmembrane domain	-	AT2G13820	Bifunctional inhibitor/lipid-transfer protein/seed storage 2S albumin superfamily protein	0.50048
AT5G19550	aspartate aminotransferase	-	AT3G52930	Aldolase superfamily protein	0.50037
AT3G21670	Proton-dependent oligopeptide transporter family	-	AT4G22200	potassium transport 2/3	0.50012
AT1G57990	purine permease	-	AT5G06320	NDR1/HIN1-like 3	0.49961
AT2G40420	Amino acid transporter, transmembrane domain	-	AT1G58180	beta carbonic anhydrase 6	0.49936
AT5G19550	aspartate aminotransferase	-	AT5G66760	succinate dehydrogenase 1-1	0.49926
AT1G52190	Proton-dependent oligopeptide transporter family	-	AT3G18050	-	0.49813
AT2G21050	Amino acid transporter, transmembrane domain	-	AT1G18250	Pathogenesis-related thaumatin superfamily protein	0.49802
AT4G31990	aspartate aminotransferase	-	AT1G54220	Dihydrolipoamide acetyltransferase, long form protein	0.49785
AT3G21670	Proton-dependent oligopeptide transporter family	-	AT2G34460	NAD(P)-binding Rossmann-fold superfamily protein	0.49696
AT2G22250	aspartate aminotransferase	-	AT2G37040	PHE ammonia lyase 1	0.49618
AT4G28700	Ammonium transporter	-	AT1G15840	-	0.49602
AT1G47670	Amino acid transporter, transmembrane domain	-	AT5G65700	Leucine-rich receptor-like protein kinase family protein	0.49555
AT1G19770	purine permease	-	AT2G23810	tetraspanin8	0.49491
AT4G28700	Ammonium transporter	-	AT4G22480	-	0.49488
AT2G40420	Amino acid transporter, transmembrane domain	-	AT1G54740	Protein of unknown function (DUF3049)	0.49403
AT3G21670	Proton-dependent oligopeptide transporter family	-	AT3G24190	Protein kinase superfamily protein	0.49389
AT4G28700	Ammonium transporter	-	AT1G51210	UDP-Glycosyltransferase superfamily protein	0.49348
AT1G19770	purine permease	-	AT3G18690	MAP kinase substrate 1	0.4933
AT1G19770	purine permease	-	AT1G76600	-	0.49329
AT1G19770	purine permease	-	AT1G69890	Protein of unknown function (DUF569)	0.49328
AT5G19550	aspartate aminotransferase	-	AT5G03290	isocitrate dehydrogenase V	0.49296
AT5G65990	Amino acid transporter, transmembrane domain	-	AT3G21750	UDP-glucosyl transferase 71B1	0.49288
AT5G40780	Amino acid transporter, transmembrane domain	-	AT3G01290	SPFH/Band 7/PHB domain-containing membrane-associated protein family	0.49283
AT5G40780	Amino acid transporter, transmembrane domain	-	AT1G18390	Protein kinase superfamily protein	0.49277
AT2G40420	Amino acid transporter, transmembrane domain	-	AT2G02710	PAS/LOV protein B	0.49267
AT1G19770	purine permease	-	AT1G70290	trehalose-6-phosphatase synthase S8	0.49226
AT1G19770	purine permease	-	AT3G59080	Eukaryotic aspartyl protease family protein	0.49222
AT3G21670	Proton-dependent oligopeptide transporter family	-	AT1G17050	solanesyl diphosphate synthase 2	0.49192
AT1G47670	Amino acid transporter, transmembrane domain	-	AT5G19530	S-adenosyl-L-methionine-dependent methyltransferases superfamily protein	0.49189
AT1G28220	purine permease	-	AT5G51420	long-chain-alcohol O-fatty-acyltransferase family protein / wax synthase family protein	0.49154
AT3G21670	Proton-dependent oligopeptide transporter family	-	AT5G24120	sigma factor E	0.4914
AT5G40780	Amino acid transporter, transmembrane domain	-	AT1G02930	glutathione S-transferase 6	0.49131
AT5G19550	aspartate aminotransferase	-	AT1G24180	Thiamin diphosphate-binding fold (THDP-binding) superfamily protein	0.49115
AT5G13400	Proton-dependent oligopeptide transporter family	-	AT3G61550	RING/U-box superfamily protein	0.49093
AT1G52190	Proton-dependent oligopeptide transporter family	-	AT5G22580	Stress responsive A/B Barrel Domain	0.4907
AT1G52190	Proton-dependent oligopeptide transporter family	-	AT1G23080	Auxin efflux carrier family protein	0.49063
AT1G28220	purine permease	-	AT1G31100	transposable element gene	0.49051
AT5G13400	Proton-dependent oligopeptide transporter family	-	AT5G57800	Fatty acid hydroxylase superfamily	0.49042
AT5G40780	Amino acid transporter, transmembrane domain	-	AT4G23010	UDP-galactose transporter 2	0.49023
AT5G13400	Proton-dependent oligopeptide transporter family	-	AT1G55260	Bifunctional inhibitor/lipid-transfer protein/seed storage 2S albumin superfamily protein	0.49012
AT1G52190	Proton-dependent oligopeptide transporter family	-	AT1G05850	Chitinase family protein	0.49005
AT2G21050	Amino acid transporter, transmembrane domain	-	AT5G65700	Leucine-rich receptor-like protein kinase family protein	0.48986
AT1G28220	purine permease	-	AT4G17580	Bax inhibitor-1 family protein	0.4894
AT4G13510	Ammonium transporter	-	AT4G38550	Arabidopsis phospholipase-like protein (PEARLI 4) family	0.48927
AT5G13400	Proton-dependent oligopeptide transporter family	-	AT4G33220	pectin methylesterase 44	0.4891
AT3G21670	Proton-dependent oligopeptide transporter family	-	AT5G35970	P-loop containing nucleoside triphosphate hydrolases superfamily protein	0.48897
AT3G21670	Proton-dependent oligopeptide transporter family	-	AT3G26570	phosphate transporter 2;1	0.48894
AT5G19550	aspartate aminotransferase	-	AT4G26970	aconitase 2	0.48865
AT5G64410	Oligopeptide transporter, OPT superfamily	-	AT1G11260	sugar transporter 1	0.48846
AT5G19550	aspartate aminotransferase	-	AT1G51710	ubiquitin-specific protease 6	0.48845
AT2G26690	Proton-dependent oligopeptide transporter family	NPF6.2	AT2G45960	plasma membrane intrinsic protein 1B	0.48836
AT1G57990	purine permease	-	AT2G38470	WRKY DNA-binding protein 33	0.48821
AT5G40780	Amino acid transporter, transmembrane domain	-	AT1G14870	PLANT CADMIUM RESISTANCE 2	0.48782
AT1G52190	Proton-dependent oligopeptide transporter family	-	AT1G78970	lupeol synthase 1	0.4876
AT1G52190	Proton-dependent oligopeptide transporter family	-	AT3G12710	DNA glycosylase superfamily protein	0.48737
AT1G19770	purine permease	-	AT3G46600	GRAS family transcription factor	0.48719
AT3G16180	Proton-dependent oligopeptide transporter family	-	AT1G75780	tubulin beta-1 chain	0.48686
AT1G19770	purine permease	-	AT3G05200	RING/U-box superfamily protein	0.48647
AT4G31990	aspartate aminotransferase	-	AT1G23190	Phosphoglucomutase/phosphomannomutase family protein	0.48592
AT3G30390	Amino acid transporter, transmembrane domain	-	AT3G51730	saposin B domain-containing protein	0.4858
AT1G19770	purine permease	-	AT5G06320	NDR1/HIN1-like 3	0.48573
AT1G57990	purine permease	-	AT3G55980	salt-inducible zinc finger 1	0.48561
AT1G77690	Amino acid transporter, transmembrane domain	-	AT2G01950	BRI1-like 2	0.48463
AT1G57990	purine permease	-	AT5G57560	Xyloglucan endotransglucosylase/hydrolase family protein	0.48436
AT1G57990	purine permease	-	AT3G52400	syntaxin of plants 122	0.48366
AT1G52190	Proton-dependent oligopeptide transporter family	-	AT3G45780	phototropin 1	0.48335
AT1G19770	purine permease	-	AT3G44260	Polynucleotidyl transferase, ribonuclease H-like superfamily protein	0.48216
AT2G21050	Amino acid transporter, transmembrane domain	-	AT5G07030	Eukaryotic aspartyl protease family protein	0.48177
AT1G52190	Proton-dependent oligopeptide transporter family	-	AT3G20820	Leucine-rich repeat (LRR) family protein	0.48175
AT2G22250	aspartate aminotransferase	-	AT4G13890	Pyridoxal phosphate (PLP)-dependent transferases superfamily protein	0.48155
AT1G57990	purine permease	-	AT1G21130	O-methyltransferase family protein	0.48089
AT1G69860	Proton-dependent oligopeptide transporter family	-	AT3G42770	F-box/RNI-like/FBD-like domains-containing protein	0.48063
AT2G26690	Proton-dependent oligopeptide transporter family	NPF6.2	AT3G21670	Major facilitator superfamily protein	0.48047
AT2G26690	Proton-dependent oligopeptide transporter family	NPF6.2	AT3G53420	plasma membrane intrinsic protein 2A	0.48044
AT1G57990	purine permease	-	AT1G32920	-	0.47966
AT1G28220	purine permease	-	AT3G21410	F-box and associated interaction domains-containing protein	0.47941
AT1G52190	Proton-dependent oligopeptide transporter family	-	AT2G47930	arabinogalactan protein 26	0.47938
AT4G31990	aspartate aminotransferase	-	AT5G63890	histidinol dehydrogenase	0.47899
AT4G28700	Ammonium transporter	-	AT3G30570	transposable element gene	0.47896
AT4G31990	aspartate aminotransferase	-	AT3G25530	glyoxylate reductase 1	0.47874
AT1G28220	purine permease	-	AT3G46360	-	0.4787
AT4G31990	aspartate aminotransferase	-	AT2G30970	aspartate aminotransferase 1	0.47856
AT3G16180	Proton-dependent oligopeptide transporter family	-	AT2G39900	GATA type zinc finger transcription factor family protein	0.47838
AT5G13400	Proton-dependent oligopeptide transporter family	-	AT1G51500	ABC-2 type transporter family protein	0.47746
AT4G28700	Ammonium transporter	-	AT1G02710	glycine-rich protein	0.47728
AT5G13400	Proton-dependent oligopeptide transporter family	-	AT2G26910	pleiotropic drug resistance 4	0.47706
AT2G22250	aspartate aminotransferase	-	AT1G28680	HXXXD-type acyl-transferase family protein	0.47693
AT1G77690	Amino acid transporter, transmembrane domain	-	AT2G04780	FASCICLIN-like arabinoogalactan 7	0.47679
AT1G28220	purine permease	-	AT1G15600	-	0.47668
AT2G22250	aspartate aminotransferase	-	AT1G51680	4-coumarate:CoA ligase 1	0.47654
AT1G47670	Amino acid transporter, transmembrane domain	-	AT4G38660	Pathogenesis-related thaumatin superfamily protein	0.47645
AT5G40780	Amino acid transporter, transmembrane domain	-	AT5G37600	glutamine synthase clone R1	0.47609
AT3G30390	Amino acid transporter, transmembrane domain	-	AT3G56310	Melibiase family protein	0.47586
AT2G38290	Ammonium transporter	-	AT5G48380	BAK1-interacting receptor-like kinase 1	0.47518
AT2G02040	Proton-dependent oligopeptide transporter family	-	AT3G56310	Melibiase family protein	0.47508
AT3G11900	Amino acid transporter, transmembrane domain	-	AT4G17840	-	0.47507
AT5G13400	Proton-dependent oligopeptide transporter family	-	AT3G48460	GDSL-like Lipase/Acylhydrolase superfamily protein	0.47471
AT1G47670	Amino acid transporter, transmembrane domain	-	AT5G07030	Eukaryotic aspartyl protease family protein	0.47428
AT1G48370	Oligopeptide transporter, OPT superfamily	-	AT3G58570	P-loop containing nucleoside triphosphate hydrolases superfamily protein	0.47417
AT1G52190	Proton-dependent oligopeptide transporter family	-	AT4G23400	plasma membrane intrinsic protein 1;5	0.47392
AT5G40780	Amino acid transporter, transmembrane domain	-	AT4G34180	Cyclase family protein	0.47373
AT2G21050	Amino acid transporter, transmembrane domain	-	AT1G75500	Walls Are Thin 1	0.47372
AT1G18880	Proton-dependent oligopeptide transporter family	NPF2.9	AT4G34600	-	0.47354
AT1G28220	purine permease	-	AT2G22950	Cation transporter/ E1-E2 ATPase family protein	0.47331
AT2G22250	aspartate aminotransferase	-	AT1G43310	Nucleotide-sugar transporter family protein	0.47327
AT2G38120	Amino acid transporter, transmembrane domain	-	AT1G27190	Leucine-rich repeat protein kinase family protein	0.47316
AT2G38120	Amino acid transporter, transmembrane domain	-	AT5G16590	Leucine-rich repeat protein kinase family protein	0.47312
AT2G38120	Amino acid transporter, transmembrane domain	-	AT1G77690	like AUX1 3	0.47303
AT1G77690	Amino acid transporter, transmembrane domain	-	AT2G38120	Transmembrane amino acid transporter family protein	0.47303
AT1G52190	Proton-dependent oligopeptide transporter family	-	AT5G48900	Pectin lyase-like superfamily protein	0.4729
AT5G40780	Amino acid transporter, transmembrane domain	-	AT4G20830	FAD-binding Berberine family protein	0.47253
AT5G40780	Amino acid transporter, transmembrane domain	-	AT3G59700	lectin-receptor kinase	0.47249
AT2G38290	Ammonium transporter	-	AT4G33430	BRI1-associated receptor kinase	0.47242
AT3G30390	Amino acid transporter, transmembrane domain	-	AT1G11910	aspartic proteinase A1	0.47181
AT1G52190	Proton-dependent oligopeptide transporter family	-	AT4G36540	BR enhanced expression 2	0.47161
AT4G10770	Oligopeptide transporter, OPT superfamily	-	AT5G21100	Plant L-ascorbate oxidase	0.47158
AT1G52190	Proton-dependent oligopeptide transporter family	-	AT3G58120	Basic-leucine zipper (bZIP) transcription factor family protein	0.47119
AT1G28220	purine permease	-	AT2G13510	-	0.47103
AT5G40780	Amino acid transporter, transmembrane domain	-	AT3G21630	chitin elicitor receptor kinase 1	0.47101
AT5G40780	Amino acid transporter, transmembrane domain	-	AT4G25900	Galactose mutarotase-like superfamily protein	0.47097
AT5G40780	Amino acid transporter, transmembrane domain	-	AT4G26060	Ribosomal protein L18ae family	0.47078
AT1G28220	purine permease	-	AT4G20310	Peptidase M50 family protein	0.47075
AT1G18880	Proton-dependent oligopeptide transporter family	NPF2.9	AT3G23430	phosphate 1	0.47069
AT2G21050	Amino acid transporter, transmembrane domain	-	AT3G15680	Ran BP2/NZF zinc finger-like superfamily protein	0.47065
AT4G28700	Ammonium transporter	-	AT3G24410	-	0.47038
AT2G22250	aspartate aminotransferase	-	AT4G34050	S-adenosyl-L-methionine-dependent methyltransferases superfamily protein	0.47028
AT1G28220	purine permease	-	AT5G62160	zinc transporter 12 precursor	0.47007
AT1G77690	Amino acid transporter, transmembrane domain	-	AT5G10430	arabinogalactan protein 4	0.47001
AT1G28220	purine permease	-	AT4G17710	homeodomain GLABROUS 4	0.46985
AT4G10770	Oligopeptide transporter, OPT superfamily	-	AT5G03760	Nucleotide-diphospho-sugar transferases superfamily protein	0.46959
AT2G01170	Amino acid/polyamine transporter I	-	AT5G42420	Nucleotide-sugar transporter family protein	0.46959
AT5G13400	Proton-dependent oligopeptide transporter family	-	AT5G45950	GDSL-like Lipase/Acylhydrolase superfamily protein	0.46957
AT2G38120	Amino acid transporter, transmembrane domain	-	AT5G23860	tubulin beta 8	0.46954
AT2G38120	Amino acid transporter, transmembrane domain	-	AT1G04680	Pectin lyase-like superfamily protein	0.46887
AT2G38120	Amino acid transporter, transmembrane domain	-	AT5G49720	glycosyl hydrolase 9A1	0.46836
AT4G16370	Oligopeptide transporter, OPT superfamily	-	AT5G53450	OBP3-responsive gene 1	0.46835
AT3G30390	Amino acid transporter, transmembrane domain	-	AT1G02305	Cysteine proteinases superfamily protein	0.46824
AT2G38120	Amino acid transporter, transmembrane domain	-	AT3G28860	ATP binding cassette subfamily B19	0.46812
AT1G47670	Amino acid transporter, transmembrane domain	-	AT5G16250	-	0.46811
AT3G16180	Proton-dependent oligopeptide transporter family	-	AT3G12610	Leucine-rich repeat (LRR) family protein	0.46802
AT1G28220	purine permease	-	AT2G29920	-	0.46798
AT1G32450	Proton-dependent oligopeptide transporter family	NPF7.3	AT3G23430	phosphate 1	0.46786
AT2G38290	Ammonium transporter	-	AT5G35735	Auxin-responsive family protein	0.46772
AT5G40780	Amino acid transporter, transmembrane domain	-	AT1G02360	Chitinase family protein	0.46762
AT3G56200	Amino acid transporter, transmembrane domain	-	AT5G13550	sulfate transporter 4.1	0.46762
AT1G52190	Proton-dependent oligopeptide transporter family	-	AT2G06850	xyloglucan endotransglucosylase/hydrolase 4	0.46744
AT1G28220	purine permease	-	AT5G18880	RNA-directed DNA polymerase (reverse transcriptase)-related family protein	0.46727
AT1G47670	Amino acid transporter, transmembrane domain	-	AT3G24660	transmembrane kinase-like 1	0.4672
AT5G40780	Amino acid transporter, transmembrane domain	-	AT1G61360	S-locus lectin protein kinase family protein	0.46707
AT4G28700	Ammonium transporter	-	AT5G38870	transposable element gene	0.46694
AT1G28220	purine permease	-	AT2G16410	transposable element gene	0.46687
AT1G47670	Amino acid transporter, transmembrane domain	-	AT3G54080	Concanavalin A-like lectin family protein	0.46673
AT4G16370	Oligopeptide transporter, OPT superfamily	-	AT5G67370	Protein of unknown function (DUF1230)	0.46668
AT2G38120	Amino acid transporter, transmembrane domain	-	AT1G23080	Auxin efflux carrier family protein	0.46574
AT3G16180	Proton-dependent oligopeptide transporter family	-	AT1G31850	S-adenosyl-L-methionine-dependent methyltransferases superfamily protein	0.46526
AT2G38290	Ammonium transporter	-	AT4G20830	FAD-binding Berberine family protein	0.46448
AT2G38290	Ammonium transporter	-	AT1G09970	Leucine-rich receptor-like protein kinase family protein	0.46401
AT5G02180	Amino acid transporter, transmembrane domain	-	AT5G45820	CBL-interacting protein kinase 20	0.46384
AT2G02040	Proton-dependent oligopeptide transporter family	-	AT3G04090	small and basic intrinsic protein 1A	0.46384
AT1G47670	Amino acid transporter, transmembrane domain	-	AT1G73590	Auxin efflux carrier family protein	0.46378
AT2G21050	Amino acid transporter, transmembrane domain	-	AT2G13820	Bifunctional inhibitor/lipid-transfer protein/seed storage 2S albumin superfamily protein	0.46362
AT1G72140	Proton-dependent oligopeptide transporter family	-	AT5G38020	S-adenosyl-L-methionine-dependent methyltransferases superfamily protein	0.46336
AT5G40890	chloride channel	CLCA	AT5G49360	beta-xylosidase 1	0.46332
AT1G67640	Amino acid transporter, transmembrane domain	-	AT2G15870	transposable element gene	0.46307
AT5G13400	Proton-dependent oligopeptide transporter family	-	AT2G16630	Pollen Ole e 1 allergen and extensin family protein	0.46294
AT1G10010	Amino acid transporter, transmembrane domain	-	AT2G24810	Pathogenesis-related thaumatin superfamily protein	0.46284
AT1G67640	Amino acid transporter, transmembrane domain	-	AT1G15600	-	0.46255
AT1G47670	Amino acid transporter, transmembrane domain	-	AT1G21090	Cupredoxin superfamily protein	0.46251
AT1G10010	Amino acid transporter, transmembrane domain	-	AT3G27590	-	0.46242
AT4G31990	aspartate aminotransferase	-	AT2G30200	catalytics;transferases;[acyl-carrier-protein] S-malonyltransferases;binding	0.46224
AT3G25260	Proton-dependent oligopeptide transporter family	-	AT5G59170	Proline-rich extensin-like family protein	0.46217
AT2G38120	Amino acid transporter, transmembrane domain	-	AT3G54080	Concanavalin A-like lectin family protein	0.46196
AT4G31990	aspartate aminotransferase	-	AT2G21260	NAD(P)-linked oxidoreductase superfamily protein	0.46195
AT2G38120	Amino acid transporter, transmembrane domain	-	AT3G58120	Basic-leucine zipper (bZIP) transcription factor family protein	0.46165
AT1G47670	Amino acid transporter, transmembrane domain	-	AT1G28290	arabinogalactan protein 31	0.46149
AT4G10770	Oligopeptide transporter, OPT superfamily	-	AT2G28470	beta-galactosidase 8	0.46123
AT2G22250	aspartate aminotransferase	-	AT2G32720	cytochrome B5 isoform B	0.46108
AT4G13510	Ammonium transporter	-	AT4G08850	Leucine-rich repeat receptor-like protein kinase family protein	0.46062
AT2G21050	Amino acid transporter, transmembrane domain	-	AT4G32880	homeobox gene 8	0.46036
AT4G28700	Ammonium transporter	-	AT3G50250	-	0.46011
AT1G10010	Amino acid transporter, transmembrane domain	-	AT3G59790	MAP kinase 10	0.46009
AT1G67640	Amino acid transporter, transmembrane domain	-	AT3G49480	Protein with RNI-like/FBD-like domains	0.45994
AT2G26690	Proton-dependent oligopeptide transporter family	NPF6.2	AT4G00430	plasma membrane intrinsic protein 1;4	0.45983
AT4G28700	Ammonium transporter	-	AT2G18115	-	0.45968
AT2G21050	Amino acid transporter, transmembrane domain	-	AT2G27040	Argonaute family protein	0.45899
AT2G38120	Amino acid transporter, transmembrane domain	-	AT5G12250	beta-6 tubulin	0.45879
AT2G22250	aspartate aminotransferase	-	AT1G12000	Phosphofructokinase family protein	0.45866
AT2G22250	aspartate aminotransferase	-	AT3G53260	phenylalanine ammonia-lyase 2	0.45854
AT2G22250	aspartate aminotransferase	-	AT3G06350	dehydroquinate dehydratase, putative / shikimate dehydrogenase, putative	0.4583
AT2G21050	Amino acid transporter, transmembrane domain	-	AT4G02290	glycosyl hydrolase 9B13	0.45817
AT3G45700	Proton-dependent oligopeptide transporter family	-	AT2G25160	cytochrome P450, family 82, subfamily F, polypeptide 1	0.45797
AT5G14940	Proton-dependent oligopeptide transporter family	-	AT1G49470	Family of unknown function (DUF716)	0.45757
AT4G28700	Ammonium transporter	-	AT5G07530	glycine rich protein 17	0.45755
AT4G28700	Ammonium transporter	-	AT1G38470	-	0.45752
AT5G46050	Proton-dependent oligopeptide transporter family	-	AT5G40780	lysine histidine transporter 1	0.45748
AT4G28700	Ammonium transporter	-	AT4G08830	transposable element gene	0.45738
AT3G16180	Proton-dependent oligopeptide transporter family	-	AT4G19120	S-adenosyl-L-methionine-dependent methyltransferases superfamily protein	0.45693
AT5G46050	Proton-dependent oligopeptide transporter family	-	AT3G26210	cytochrome P450, family 71, subfamily B, polypeptide 23	0.45667
AT3G45700	Proton-dependent oligopeptide transporter family	-	AT2G36100	Uncharacterised protein family (UPF0497)	0.45667
AT2G21050	Amino acid transporter, transmembrane domain	-	AT2G34710	Homeobox-leucine zipper family protein / lipid-binding START domain-containing protein	0.45665
AT2G38290	Ammonium transporter	-	AT4G33050	calmodulin-binding family protein	0.45651
AT4G35180	Amino acid transporter, transmembrane domain	-	AT1G56060	-	0.45629
AT2G21050	Amino acid transporter, transmembrane domain	-	AT3G56370	Leucine-rich repeat protein kinase family protein	0.45624
AT2G21050	Amino acid transporter, transmembrane domain	-	AT5G55480	SHV3-like 1	0.45622
AT2G21050	Amino acid transporter, transmembrane domain	-	AT2G36570	Leucine-rich repeat protein kinase family protein	0.45604
AT3G30390	Amino acid transporter, transmembrane domain	-	AT5G19860	Protein of unknown function, DUF538	0.45602
AT4G31990	aspartate aminotransferase	-	AT1G63940	monodehydroascorbate reductase 6	0.45571
AT1G67640	Amino acid transporter, transmembrane domain	-	AT1G57550	Low temperature and salt responsive protein family	0.45547
AT3G56200	Amino acid transporter, transmembrane domain	-	AT4G21990	APS reductase 3	0.45531
AT4G21120	Cationic amino acid transporter 3	-	AT3G18250	Putative membrane lipoprotein	0.45488
AT1G77690	Amino acid transporter, transmembrane domain	-	AT1G64640	early nodulin-like protein 8	0.45468
AT2G21050	Amino acid transporter, transmembrane domain	-	AT3G08680	Leucine-rich repeat protein kinase family protein	0.45468
AT2G21050	Amino acid transporter, transmembrane domain	-	AT1G21880	lysm domain GPI-anchored protein 1 precursor	0.45419
AT2G38120	Amino acid transporter, transmembrane domain	-	AT4G12420	Cupredoxin superfamily protein	0.4538
AT3G56200	Amino acid transporter, transmembrane domain	-	AT1G36370	serine hydroxymethyltransferase 7	0.45379
AT1G17120	Cationic amino acid transporter 3	-	AT4G23400	plasma membrane intrinsic protein 1;5	0.45359
AT2G38120	Amino acid transporter, transmembrane domain	-	AT5G65700	Leucine-rich receptor-like protein kinase family protein	0.4535
AT1G47670	Amino acid transporter, transmembrane domain	-	AT1G77690	like AUX1 3	0.45313
AT1G77690	Amino acid transporter, transmembrane domain	-	AT1G47670	Transmembrane amino acid transporter family protein	0.45313
AT3G11900	Amino acid transporter, transmembrane domain	-	AT5G24120	sigma factor E	0.45292
AT4G31990	aspartate aminotransferase	-	AT1G49670	ARP protein (REF)	0.45246
AT4G28700	Ammonium transporter	-	AT3G22130	-	0.45207
AT1G77690	Amino acid transporter, transmembrane domain	-	AT3G12610	Leucine-rich repeat (LRR) family protein	0.45187
AT2G02040	Proton-dependent oligopeptide transporter family	-	AT2G44100	guanosine nucleotide diphosphate dissociation inhibitor 1	0.45182
AT4G31990	aspartate aminotransferase	-	AT5G20080	FAD/NAD(P)-binding oxidoreductase	0.45151
AT1G10010	Amino acid transporter, transmembrane domain	-	AT2G01240	Reticulon family protein	0.4512
AT1G69860	Proton-dependent oligopeptide transporter family	-	AT3G21410	F-box and associated interaction domains-containing protein	0.45064
AT2G38120	Amino acid transporter, transmembrane domain	-	AT1G52190	Major facilitator superfamily protein	0.44987
AT1G47670	Amino acid transporter, transmembrane domain	-	AT3G25980	DNA-binding HORMA family protein	0.44981
AT1G10010	Amino acid transporter, transmembrane domain	-	AT4G38590	beta-galactosidase 14	0.44974
AT2G38290	Ammonium transporter	-	AT2G39660	botrytis-induced kinase1	0.44949
AT1G47670	Amino acid transporter, transmembrane domain	-	AT3G02640	-	0.4493
AT1G47670	Amino acid transporter, transmembrane domain	-	AT1G76540	cyclin-dependent kinase B2;1	0.44899
AT4G31990	aspartate aminotransferase	-	AT5G13450	delta subunit of Mt ATP synthase	0.44844
AT5G65990	Amino acid transporter, transmembrane domain	-	AT3G02830	zinc finger protein 1	0.44825
AT5G09220	Amino acid transporter, transmembrane domain	-	AT1G18880	Major facilitator superfamily protein	0.44819
AT1G18880	Proton-dependent oligopeptide transporter family	NPF2.9	AT5G09220	amino acid permease 2	0.44819
AT2G38120	Amino acid transporter, transmembrane domain	-	AT5G56040	Leucine-rich receptor-like protein kinase family protein	0.44794
AT3G45700	Proton-dependent oligopeptide transporter family	-	AT5G06200	Uncharacterised protein family (UPF0497)	0.44767
AT3G45710	Proton-dependent oligopeptide transporter family	-	AT5G47990	cytochrome P450, family 705, subfamily A, polypeptide 5	0.44748
AT3G45690	Proton-dependent oligopeptide transporter family	-	AT2G01240	Reticulon family protein	0.44714
AT3G27020	Oligopeptide transporter, OPT superfamily	-	AT3G14067	Subtilase family protein	0.44698
AT2G02040	Proton-dependent oligopeptide transporter family	-	AT3G08650	ZIP metal ion transporter family	0.44667
AT2G02040	Proton-dependent oligopeptide transporter family	-	AT1G11910	aspartic proteinase A1	0.44667
AT1G10010	Amino acid transporter, transmembrane domain	-	AT1G41810	transposable element gene	0.44654
AT1G32450	Proton-dependent oligopeptide transporter family	NPF7.3	AT5G59780	myb domain protein 59	0.44643
AT1G18880	Proton-dependent oligopeptide transporter family	NPF2.9	AT1G32450	nitrate transporter 1.5	0.44602
AT1G32450	Proton-dependent oligopeptide transporter family	NPF7.3	AT1G18880	Major facilitator superfamily protein	0.44602
AT4G28700	Ammonium transporter	-	AT5G32400	transposable element gene	0.44592
AT5G46050	Proton-dependent oligopeptide transporter family	-	AT4G01720	WRKY family transcription factor	0.44554
AT1G22550	Proton-dependent oligopeptide transporter family	-	AT3G16690	Nodulin MtN3 family protein	0.44548
AT4G28700	Ammonium transporter	-	AT4G22500	-	0.4454
AT4G13510	Ammonium transporter	-	AT2G38290	ammonium transporter 2	0.44517
AT2G38290	Ammonium transporter	-	AT4G13510	ammonium transporter 1;1	0.44517
AT2G38120	Amino acid transporter, transmembrane domain	-	AT3G07010	Pectin lyase-like superfamily protein	0.44453
AT1G31820	Amino acid/polyamine transporter I	-	AT1G59700	glutathione S-transferase TAU 16	0.44444
AT4G10770	Oligopeptide transporter, OPT superfamily	-	AT4G12980	Auxin-responsive family protein	0.44401
AT1G10010	Amino acid transporter, transmembrane domain	-	AT4G04650	RNA-directed DNA polymerase (reverse transcriptase)-related family protein	0.44394
AT5G65990	Amino acid transporter, transmembrane domain	-	AT4G00430	plasma membrane intrinsic protein 1;4	0.44387
AT2G38290	Ammonium transporter	-	AT3G17410	Protein kinase superfamily protein	0.44378
AT1G18880	Proton-dependent oligopeptide transporter family	NPF2.9	AT4G01450	nodulin MtN21 /EamA-like transporter family protein	0.44377
AT1G67640	Amino acid transporter, transmembrane domain	-	AT3G46360	-	0.44373
AT4G21120	Cationic amino acid transporter 3	-	AT4G15610	Uncharacterised protein family (UPF0497)	0.44371
AT1G10010	Amino acid transporter, transmembrane domain	-	AT1G09550	Pectinacetylesterase family protein	0.44369
AT3G30390	Amino acid transporter, transmembrane domain	-	AT3G06170	Serinc-domain containing serine and sphingolipid biosynthesis protein	0.44362
AT1G47670	Amino acid transporter, transmembrane domain	-	AT2G38120	Transmembrane amino acid transporter family protein	0.44358
AT2G38290	Ammonium transporter	-	AT1G59870	ABC-2 and Plant PDR ABC-type transporter family protein	0.44351
AT1G10010	Amino acid transporter, transmembrane domain	-	AT5G59170	Proline-rich extensin-like family protein	0.44325
AT3G16180	Proton-dependent oligopeptide transporter family	-	AT4G20890	tubulin beta-9 chain	0.44325
AT3G11900	Amino acid transporter, transmembrane domain	-	AT4G11570	Haloacid dehalogenase-like hydrolase (HAD) superfamily protein	0.44313
AT1G47670	Amino acid transporter, transmembrane domain	-	AT3G54260	TRICHOME BIREFRINGENCE-LIKE 36	0.44281
AT3G30390	Amino acid transporter, transmembrane domain	-	AT1G69450	Early-responsive to dehydration stress protein (ERD4)	0.44266
AT3G19553	Amino acid/polyamine transporter I	-	AT2G44490	Glycosyl hydrolase superfamily protein	0.44266
AT1G77690	Amino acid transporter, transmembrane domain	-	AT1G72230	Cupredoxin superfamily protein	0.44247
AT3G19553	Amino acid/polyamine transporter I	-	AT1G05805	basic helix-loop-helix (bHLH) DNA-binding superfamily protein	0.44243
AT1G10010	Amino acid transporter, transmembrane domain	-	AT4G03370	Ubiquitin family protein	0.44237
AT2G02040	Proton-dependent oligopeptide transporter family	-	AT2G42790	citrate synthase 3	0.44215
AT1G10010	Amino acid transporter, transmembrane domain	-	AT2G15750	transposable element gene	0.44213
AT2G39130	Amino acid transporter, transmembrane domain	-	AT3G07330	Cellulose-synthase-like C6	0.44203
AT1G47670	Amino acid transporter, transmembrane domain	-	AT1G52150	Homeobox-leucine zipper family protein / lipid-binding START domain-containing protein	0.44192
AT1G10010	Amino acid transporter, transmembrane domain	-	AT3G25720	RNA-directed DNA polymerase (reverse transcriptase)-related family protein	0.44186
AT4G28700	Ammonium transporter	-	AT4G40095	-	0.44166
AT4G28700	Ammonium transporter	-	AT1G68730	Zim17-type zinc finger protein	0.44114
AT4G28700	Ammonium transporter	-	AT1G44930	-	0.44088
AT5G53550	Oligopeptide transporter, OPT superfamily	-	AT4G08850	Leucine-rich repeat receptor-like protein kinase family protein	0.44065
AT3G45700	Proton-dependent oligopeptide transporter family	-	AT2G27370	Uncharacterised protein family (UPF0497)	0.44049
AT1G32450	Proton-dependent oligopeptide transporter family	NPF7.3	AT3G62040	Haloacid dehalogenase-like hydrolase (HAD) superfamily protein	0.4404
AT1G77690	Amino acid transporter, transmembrane domain	-	AT3G56480	myosin heavy chain-related	0.44016
AT4G28700	Ammonium transporter	-	AT3G22140	-	0.44
AT1G10010	Amino acid transporter, transmembrane domain	-	AT5G43800	transposable element gene	0.43995
AT1G67640	Amino acid transporter, transmembrane domain	-	AT1G28220	purine permease 3	0.43976
AT4G10770	Oligopeptide transporter, OPT superfamily	-	AT1G01430	TRICHOME BIREFRINGENCE-LIKE 25	0.43964
AT4G31990	aspartate aminotransferase	-	AT1G80600	HOPW1-1-interacting 1	0.43959
AT1G10010	Amino acid transporter, transmembrane domain	-	AT2G14640	transposable element gene	0.43936
AT3G19553	Amino acid/polyamine transporter I	-	AT2G20740	Tetraspanin family protein	0.43929
AT5G01240	Amino acid transporter, transmembrane domain	-	AT3G18050	-	0.43907
AT3G45690	Proton-dependent oligopeptide transporter family	-	AT3G27590	-	0.439
AT2G02040	Proton-dependent oligopeptide transporter family	-	AT4G16210	enoyl-CoA hydratase/isomerase A	0.43893
AT2G22250	aspartate aminotransferase	-	AT3G21240	4-coumarate:CoA ligase 2	0.43888
AT2G22250	aspartate aminotransferase	-	AT3G03780	methionine synthase 2	0.43883
AT1G18880	Proton-dependent oligopeptide transporter family	NPF2.9	AT3G53100	GDSL-like Lipase/Acylhydrolase superfamily protein	0.43874
AT1G71680	Amino acid transporter, transmembrane domain	-	AT1G57550	Low temperature and salt responsive protein family	0.43862
AT4G35180	Amino acid transporter, transmembrane domain	-	AT1G73800	-	0.43845
AT5G40890	chloride channel	CLCA	AT3G61430	plasma membrane intrinsic protein 1A	0.43839
AT3G45700	Proton-dependent oligopeptide transporter family	-	AT4G11210	Disease resistance-responsive (dirigent-like protein) family protein	0.43839
AT1G10010	Amino acid transporter, transmembrane domain	-	AT2G37910	cation/hydrogen exchanger, putative (CHX21)	0.4383
AT3G19553	Amino acid/polyamine transporter I	-	AT1G72150	PATELLIN 1	0.4381
AT2G02040	Proton-dependent oligopeptide transporter family	-	AT5G02040	prenylated RAB acceptor 1.A1	0.43804
AT4G13510	Ammonium transporter	-	AT1G34750	Protein phosphatase 2C family protein	0.4377
AT4G31990	aspartate aminotransferase	-	AT1G70730	Phosphoglucomutase/phosphomannomutase family protein	0.43753
AT3G19553	Amino acid/polyamine transporter I	-	AT2G40420	Transmembrane amino acid transporter family protein	0.43738
AT3G45700	Proton-dependent oligopeptide transporter family	-	AT2G16980	Major facilitator superfamily protein	0.43735
AT3G30390	Amino acid transporter, transmembrane domain	-	AT2G03330	-	0.43732
AT1G69860	Proton-dependent oligopeptide transporter family	-	AT4G04650	RNA-directed DNA polymerase (reverse transcriptase)-related family protein	0.43716
AT5G53550	Oligopeptide transporter, OPT superfamily	-	AT3G26210	cytochrome P450, family 71, subfamily B, polypeptide 23	0.43704
AT5G65990	Amino acid transporter, transmembrane domain	-	AT4G27520	early nodulin-like protein 2	0.43689
AT1G17120	Cationic amino acid transporter 3	-	AT2G31440	-	0.4368
AT2G02040	Proton-dependent oligopeptide transporter family	-	AT4G39090	Papain family cysteine protease	0.43641
AT3G11900	Amino acid transporter, transmembrane domain	-	AT5G53970	Tyrosine transaminase family protein	0.43623
AT3G09330	Amino acid transporter, transmembrane domain	-	AT3G32270	transposable element gene	0.4362
AT4G31990	aspartate aminotransferase	-	AT3G48730	glutamate-1-semialdehyde 2,1-aminomutase 2	0.43577
AT4G35180	Amino acid transporter, transmembrane domain	-	AT1G57630	Toll-Interleukin-Resistance (TIR) domain family protein	0.43576
AT3G19553	Amino acid/polyamine transporter I	-	AT2G31800	Integrin-linked protein kinase family	0.43561
AT5G53550	Oligopeptide transporter, OPT superfamily	-	AT1G11310	Seven transmembrane MLO family protein	0.43548
AT4G38250	Amino acid transporter, transmembrane domain	-	AT1G05940	cationic amino acid transporter 9	0.43544
AT1G05940	Cationic amino acid transporter 3	-	AT4G38250	Transmembrane amino acid transporter family protein	0.43544
AT1G10010	Amino acid transporter, transmembrane domain	-	AT5G29958	-	0.43503
AT3G30390	Amino acid transporter, transmembrane domain	-	AT5G60360	aleurain-like protease	0.43459
AT4G35180	Amino acid transporter, transmembrane domain	-	AT5G39670	Calcium-binding EF-hand family protein	0.43436
AT4G35180	Amino acid transporter, transmembrane domain	-	AT4G14365	XB3 ortholog 4 in Arabidopsis thaliana	0.43434
AT5G40890	chloride channel	CLCA	AT1G49500	-	0.43421
AT4G21120	Cationic amino acid transporter 3	-	AT5G40780	lysine histidine transporter 1	0.43396
AT2G38290	Ammonium transporter	-	AT1G52200	PLAC8 family protein	0.43392
AT3G30390	Amino acid transporter, transmembrane domain	-	AT5G43780	Pseudouridine synthase/archaeosine transglycosylase-like family protein	0.43388
AT1G10010	Amino acid transporter, transmembrane domain	-	AT2G11010	-	0.43381
AT3G16180	Proton-dependent oligopeptide transporter family	-	AT4G17100	-	0.4338
AT3G45710	Proton-dependent oligopeptide transporter family	-	AT1G14960	Polyketide cyclase/dehydrase and lipid transport superfamily protein	0.43369
AT4G10770	Oligopeptide transporter, OPT superfamily	-	AT3G28130	nodulin MtN21 /EamA-like transporter family protein	0.43367
AT3G30390	Amino acid transporter, transmembrane domain	-	AT4G32940	gamma vacuolar processing enzyme	0.43359
AT1G10010	Amino acid transporter, transmembrane domain	-	AT1G35617	-	0.43329
AT1G10010	Amino acid transporter, transmembrane domain	-	AT5G20560	Glycosyl hydrolase superfamily protein	0.43318
AT4G16370	Oligopeptide transporter, OPT superfamily	-	AT3G56360	-	0.43294
AT3G45700	Proton-dependent oligopeptide transporter family	-	AT4G15290	Cellulose synthase family protein	0.4329
AT1G10010	Amino acid transporter, transmembrane domain	-	AT3G30280	HXXXD-type acyl-transferase family protein	0.43287
AT3G56200	Amino acid transporter, transmembrane domain	-	AT4G04610	APS reductase 1	0.43285
AT2G38290	Ammonium transporter	-	AT2G18690	-	0.43281
AT4G13510	Ammonium transporter	-	AT2G46440	cyclic nucleotide-gated channels	0.43271
AT5G46050	Proton-dependent oligopeptide transporter family	-	AT1G52200	PLAC8 family protein	0.4325
AT1G77690	Amino acid transporter, transmembrane domain	-	AT3G55420	-	0.43248
AT1G27080	Proton-dependent oligopeptide transporter family	NPF2.12	AT1G38470	-	0.43245
AT1G27080	Proton-dependent oligopeptide transporter family	NPF2.12	AT2G22350	transposable element gene	0.43206
AT5G46050	Proton-dependent oligopeptide transporter family	-	AT4G36670	Major facilitator superfamily protein	0.43196
AT5G53550	Oligopeptide transporter, OPT superfamily	-	AT4G38550	Arabidopsis phospholipase-like protein (PEARLI 4) family	0.43173
AT2G02040	Proton-dependent oligopeptide transporter family	-	AT3G17810	pyrimidine 1	0.43171
AT4G10770	Oligopeptide transporter, OPT superfamily	-	AT5G09870	cellulose synthase 5	0.43168
AT2G26690	Proton-dependent oligopeptide transporter family	NPF6.2	AT2G30510	-	0.43152
AT5G65990	Amino acid transporter, transmembrane domain	-	AT1G17100	SOUL heme-binding family protein	0.43131
AT1G67640	Amino acid transporter, transmembrane domain	-	AT1G79800	early nodulin-like protein 7	0.43115
AT3G16180	Proton-dependent oligopeptide transporter family	-	AT5G44340	tubulin beta chain 4	0.43101
AT2G39130	Amino acid transporter, transmembrane domain	-	AT1G18580	galacturonosyltransferase 11	0.43084
AT1G77690	Amino acid transporter, transmembrane domain	-	AT4G12730	FASCICLIN-like arabinogalactan 2	0.43073
AT1G17120	Cationic amino acid transporter 3	-	AT1G76490	hydroxy methylglutaryl CoA reductase 1	0.43057
AT1G67640	Amino acid transporter, transmembrane domain	-	AT5G08090	-	0.4305
AT1G67640	Amino acid transporter, transmembrane domain	-	AT5G59190	subtilase family protein	0.43044
AT1G67640	Amino acid transporter, transmembrane domain	-	AT4G17580	Bax inhibitor-1 family protein	0.43022
AT1G67640	Amino acid transporter, transmembrane domain	-	AT4G17710	homeodomain GLABROUS 4	0.43015
AT4G31990	aspartate aminotransferase	-	AT3G60750	Transketolase	0.43007
AT2G01170	Amino acid/polyamine transporter I	-	AT1G27630	cyclin T 1;3	0.42998
AT4G10770	Oligopeptide transporter, OPT superfamily	-	AT2G29650	phosphate transporter 4;1	0.42995
AT4G13510	Ammonium transporter	-	AT5G40780	lysine histidine transporter 1	0.42966
AT4G13510	Ammonium transporter	-	AT3G01290	SPFH/Band 7/PHB domain-containing membrane-associated protein family	0.42949
AT2G02040	Proton-dependent oligopeptide transporter family	-	AT1G12640	MBOAT (membrane bound O-acyl transferase) family protein	0.42929
AT5G40890	chloride channel	CLCA	AT1G12240	Glycosyl hydrolases family 32 protein	0.42917
AT5G40890	chloride channel	CLCA	AT3G10740	alpha-L-arabinofuranosidase 1	0.42903
AT3G45710	Proton-dependent oligopeptide transporter family	-	AT1G70850	MLP-like protein 34	0.42901
AT4G31990	aspartate aminotransferase	-	AT5G48300	ADP glucose pyrophosphorylase 1	0.42892
AT2G02040	Proton-dependent oligopeptide transporter family	-	AT5G42090	Lung seven transmembrane receptor family protein	0.42874
AT3G16180	Proton-dependent oligopeptide transporter family	-	AT1G11545	xyloglucan endotransglucosylase/hydrolase 8	0.42866
AT1G77690	Amino acid transporter, transmembrane domain	-	AT1G45130	beta-galactosidase 5	0.42849
AT1G67640	Amino acid transporter, transmembrane domain	-	AT5G35300	-	0.42847
AT5G46050	Proton-dependent oligopeptide transporter family	-	AT3G19930	sugar transporter 4	0.42824
AT3G11900	Amino acid transporter, transmembrane domain	-	AT4G13010	Oxidoreductase, zinc-binding dehydrogenase family protein	0.42816
AT1G57943	purine permease	-	AT1G57990	purine permease 18	0.42806
AT3G30390	Amino acid transporter, transmembrane domain	-	AT3G26100	Regulator of chromosome condensation (RCC1) family protein	0.42803
AT1G67640	Amino acid transporter, transmembrane domain	-	AT2G33260	Tryptophan/tyrosine permease	0.42802
AT4G16370	Oligopeptide transporter, OPT superfamily	-	AT5G67330	natural resistance associated macrophage protein 4	0.42802
AT3G11900	Amino acid transporter, transmembrane domain	-	AT1G06570	phytoene desaturation 1	0.42799
AT4G35180	Amino acid transporter, transmembrane domain	-	AT1G69930	glutathione S-transferase TAU 11	0.42793
AT1G77690	Amino acid transporter, transmembrane domain	-	AT5G16590	Leucine-rich repeat protein kinase family protein	0.42764
AT1G67640	Amino acid transporter, transmembrane domain	-	AT4G04650	RNA-directed DNA polymerase (reverse transcriptase)-related family protein	0.42763
AT5G65990	Amino acid transporter, transmembrane domain	-	AT2G24820	translocon at the inner envelope membrane of chloroplasts 55-II	0.42757
AT2G02040	Proton-dependent oligopeptide transporter family	-	AT4G28770	Tetraspanin family protein	0.42752
AT2G38290	Ammonium transporter	-	AT4G14365	XB3 ortholog 4 in Arabidopsis thaliana	0.42749
AT3G30390	Amino acid transporter, transmembrane domain	-	AT5G44790	copper-exporting ATPase / responsive-to-antagonist 1 / copper-transporting ATPase (RAN1)	0.42744
AT3G45700	Proton-dependent oligopeptide transporter family	-	AT2G39040	Peroxidase superfamily protein	0.42742
AT5G53550	Oligopeptide transporter, OPT superfamily	-	AT1G70520	cysteine-rich RLK (RECEPTOR-like protein kinase) 2	0.42737
AT2G38290	Ammonium transporter	-	AT1G08050	Zinc finger (C3HC4-type RING finger) family protein	0.42737
AT2G22250	aspartate aminotransferase	-	AT1G20950	Phosphofructokinase family protein	0.42697
AT3G30390	Amino acid transporter, transmembrane domain	-	AT2G28110	Exostosin family protein	0.42686
AT3G30390	Amino acid transporter, transmembrane domain	-	AT2G02040	peptide transporter 2	0.42684
AT2G02040	Proton-dependent oligopeptide transporter family	-	AT3G30390	Transmembrane amino acid transporter family protein	0.42684
AT1G77690	Amino acid transporter, transmembrane domain	-	AT1G04680	Pectin lyase-like superfamily protein	0.42674
AT1G67640	Amino acid transporter, transmembrane domain	-	AT4G10690	transposable element gene	0.4267
AT1G18880	Proton-dependent oligopeptide transporter family	NPF2.9	AT3G25560	NSP-interacting kinase 2	0.42637
AT4G31990	aspartate aminotransferase	-	AT5G12860	dicarboxylate transporter 1	0.42626
AT2G38290	Ammonium transporter	-	AT3G11820	syntaxin of plants 121	0.42622
AT4G35180	Amino acid transporter, transmembrane domain	-	AT1G15520	pleiotropic drug resistance 12	0.4262
AT3G19553	Amino acid/polyamine transporter I	-	AT1G50440	RING/FYVE/PHD zinc finger superfamily protein	0.42615
AT2G02040	Proton-dependent oligopeptide transporter family	-	AT4G01610	Cysteine proteinases superfamily protein	0.42586
AT3G16180	Proton-dependent oligopeptide transporter family	-	AT5G12250	beta-6 tubulin	0.42586
AT1G69860	Proton-dependent oligopeptide transporter family	-	AT2G15750	transposable element gene	0.42583
AT2G02040	Proton-dependent oligopeptide transporter family	-	AT5G59420	OSBP(oxysterol binding protein)-related protein 3C	0.42574
AT1G67640	Amino acid transporter, transmembrane domain	-	AT2G07070	transposable element gene	0.42563
AT1G77690	Amino acid transporter, transmembrane domain	-	AT2G40480	Plant protein of unknown function (DUF827)	0.4253
AT2G22250	aspartate aminotransferase	-	AT2G45290	Transketolase	0.42528
AT3G45690	Proton-dependent oligopeptide transporter family	-	AT1G10010	amino acid permease 8	0.42516
AT1G69870	Proton-dependent oligopeptide transporter family	NPF2.13	AT4G15490	UDP-Glycosyltransferase superfamily protein	0.42511
AT4G31990	aspartate aminotransferase	-	AT2G21870	copper ion binding;cobalt ion binding;zinc ion binding	0.42509
AT4G35180	Amino acid transporter, transmembrane domain	-	AT4G31800	WRKY DNA-binding protein 18	0.42505
AT2G02040	Proton-dependent oligopeptide transporter family	-	AT4G24690	ubiquitin-associated (UBA)/TS-N domain-containing protein / octicosapeptide/Phox/Bemp1 (PB1) domain-containing protein	0.42492
AT2G02040	Proton-dependent oligopeptide transporter family	-	AT1G76150	enoyl-CoA hydratase 2	0.42479
AT4G35180	Amino acid transporter, transmembrane domain	-	AT4G39830	Cupredoxin superfamily protein	0.42475
AT3G25260	Proton-dependent oligopeptide transporter family	-	AT3G51490	tonoplast monosaccharide transporter3	0.4247
AT4G35180	Amino acid transporter, transmembrane domain	-	AT5G22540	Plant protein of unknown function (DUF247)	0.4247
AT1G18880	Proton-dependent oligopeptide transporter family	NPF2.9	AT5G05960	Bifunctional inhibitor/lipid-transfer protein/seed storage 2S albumin superfamily protein	0.4247
AT2G38290	Ammonium transporter	-	AT1G02930	glutathione S-transferase 6	0.42468
AT3G45710	Proton-dependent oligopeptide transporter family	-	AT5G48000	cytochrome P450, family 708, subfamily A, polypeptide 2	0.42459
AT4G10770	Oligopeptide transporter, OPT superfamily	-	AT3G26570	phosphate transporter 2;1	0.42459
AT3G17650	Oligopeptide transporter, OPT superfamily	-	AT4G08920	cryptochrome 1	0.42448
AT1G12110	Proton-dependent oligopeptide transporter family	NPF6.3	AT4G30190	H(+)-ATPase 2	0.4243
AT3G30390	Amino acid transporter, transmembrane domain	-	AT2G35680	Phosphotyrosine protein phosphatases superfamily protein	0.42427
AT5G40890	chloride channel	CLCA	AT1G72150	PATELLIN 1	0.42422
AT3G45700	Proton-dependent oligopeptide transporter family	-	AT3G11550	Uncharacterised protein family (UPF0497)	0.42421
AT1G77690	Amino acid transporter, transmembrane domain	-	AT1G75780	tubulin beta-1 chain	0.4242
AT3G45700	Proton-dependent oligopeptide transporter family	-	AT1G08590	Leucine-rich receptor-like protein kinase family protein	0.42413
AT3G16180	Proton-dependent oligopeptide transporter family	-	AT3G28860	ATP binding cassette subfamily B19	0.42393
AT3G45690	Proton-dependent oligopeptide transporter family	-	AT2G24810	Pathogenesis-related thaumatin superfamily protein	0.42391
AT3G17650	Oligopeptide transporter, OPT superfamily	-	AT2G20040	-	0.42376
AT3G30390	Amino acid transporter, transmembrane domain	-	AT4G01610	Cysteine proteinases superfamily protein	0.42344
AT1G67640	Amino acid transporter, transmembrane domain	-	AT2G16110	-	0.42343
AT2G38290	Ammonium transporter	-	AT4G22530	S-adenosyl-L-methionine-dependent methyltransferases superfamily protein	0.42343
AT3G56200	Amino acid transporter, transmembrane domain	-	AT5G48850	Tetratricopeptide repeat (TPR)-like superfamily protein	0.42342
AT4G31990	aspartate aminotransferase	-	AT3G03250	UDP-GLUCOSE PYROPHOSPHORYLASE 1	0.42323
AT1G67640	Amino acid transporter, transmembrane domain	-	AT2G19140	transposable element gene	0.42316
AT3G45690	Proton-dependent oligopeptide transporter family	-	AT5G59170	Proline-rich extensin-like family protein	0.42304
AT3G30390	Amino acid transporter, transmembrane domain	-	AT4G20110	VACUOLAR SORTING RECEPTOR 7	0.42292
AT1G27080	Proton-dependent oligopeptide transporter family	NPF2.12	AT1G51210	UDP-Glycosyltransferase superfamily protein	0.42276
AT1G27080	Proton-dependent oligopeptide transporter family	NPF2.12	AT1G15840	-	0.42274
AT2G38290	Ammonium transporter	-	AT1G01340	cyclic nucleotide gated channel 10	0.42271
AT4G16370	Oligopeptide transporter, OPT superfamily	-	AT3G18290	zinc finger protein-related	0.42258
AT1G67640	Amino acid transporter, transmembrane domain	-	AT3G59030	MATE efflux family protein	0.42236
AT2G01170	Amino acid/polyamine transporter I	-	AT4G17100	-	0.42236
AT1G67640	Amino acid transporter, transmembrane domain	-	AT2G01240	Reticulon family protein	0.42225
AT1G31820	Amino acid/polyamine transporter I	-	AT3G03470	cytochrome P450, family 87, subfamily A, polypeptide 9	0.42218
AT4G35180	Amino acid transporter, transmembrane domain	-	AT5G05300	-	0.42206
AT2G38290	Ammonium transporter	-	AT4G08850	Leucine-rich repeat receptor-like protein kinase family protein	0.42205
AT5G46050	Proton-dependent oligopeptide transporter family	-	AT4G08850	Leucine-rich repeat receptor-like protein kinase family protein	0.42201
AT1G48370	Oligopeptide transporter, OPT superfamily	-	AT1G64890	Major facilitator superfamily protein	0.42199
AT3G30390	Amino acid transporter, transmembrane domain	-	AT3G05165	Major facilitator superfamily protein	0.42196
AT1G77690	Amino acid transporter, transmembrane domain	-	AT5G56040	Leucine-rich receptor-like protein kinase family protein	0.42194
AT2G39130	Amino acid transporter, transmembrane domain	-	AT1G31070	N-acetylglucosamine-1-phosphate uridylyltransferase 1	0.42189
AT1G75470	purine permease	-	AT1G57550	Low temperature and salt responsive protein family	0.42188
AT3G45700	Proton-dependent oligopeptide transporter family	-	AT5G60660	plasma membrane intrinsic protein 2;4	0.42181
AT1G18880	Proton-dependent oligopeptide transporter family	NPF2.9	AT2G40900	nodulin MtN21 /EamA-like transporter family protein	0.42171
AT1G17120	Cationic amino acid transporter 3	-	AT2G28370	Uncharacterised protein family (UPF0497)	0.42161
AT5G62680	Proton-dependent oligopeptide transporter family	-	AT4G31500	cytochrome P450, family 83, subfamily B, polypeptide 1	0.42156
AT1G18880	Proton-dependent oligopeptide transporter family	NPF2.9	AT1G32100	pinoresinol reductase 1	0.4215
AT1G69860	Proton-dependent oligopeptide transporter family	-	AT4G03730	transposable element gene	0.42146
AT1G69860	Proton-dependent oligopeptide transporter family	-	AT5G43800	transposable element gene	0.42145
AT4G35180	Amino acid transporter, transmembrane domain	-	AT5G20230	blue-copper-binding protein	0.4213
AT4G35180	Amino acid transporter, transmembrane domain	-	AT3G11840	plant U-box 24	0.42111
AT1G69860	Proton-dependent oligopeptide transporter family	-	AT3G47310	transposable element gene	0.42109
AT2G01170	Amino acid/polyamine transporter I	-	AT1G07420	sterol 4-alpha-methyl-oxidase 2-1	0.42095
AT4G18210	purine permease	-	AT5G67030	zeaxanthin epoxidase (ZEP) (ABA1)	0.42095
AT3G25260	Proton-dependent oligopeptide transporter family	-	AT4G03730	transposable element gene	0.42068
AT3G17650	Oligopeptide transporter, OPT superfamily	-	AT5G01920	Protein kinase superfamily protein	0.42048
AT3G45700	Proton-dependent oligopeptide transporter family	-	AT4G33730	CAP (Cysteine-rich secretory proteins, Antigen 5, and Pathogenesis-related 1 protein) superfamily protein	0.42047
AT4G13510	Ammonium transporter	-	AT4G23480	-	0.42007
AT4G21120	Cationic amino acid transporter 3	-	AT2G39210	Major facilitator superfamily protein	0.42
AT5G01240	Amino acid transporter, transmembrane domain	-	AT2G22980	serine carboxypeptidase-like 13	0.41974
AT1G72140	Proton-dependent oligopeptide transporter family	-	AT1G14240	GDA1/CD39 nucleoside phosphatase family protein	0.41963
AT4G10770	Oligopeptide transporter, OPT superfamily	-	AT4G03070	2-oxoglutarate (2OG) and Fe(II)-dependent oxygenase superfamily protein	0.41958
AT3G45700	Proton-dependent oligopeptide transporter family	-	AT2G39430	Disease resistance-responsive (dirigent-like protein) family protein	0.41938
AT1G69860	Proton-dependent oligopeptide transporter family	-	AT1G34440	-	0.4186
AT5G65990	Amino acid transporter, transmembrane domain	-	AT2G35840	Sucrose-6F-phosphate phosphohydrolase family protein	0.41847
AT4G35180	Amino acid transporter, transmembrane domain	-	AT5G52760	Copper transport protein family	0.41824
AT1G18880	Proton-dependent oligopeptide transporter family	NPF2.9	AT3G19370	Plant protein of unknown function (DUF869)	0.41813
AT3G09330	Amino acid transporter, transmembrane domain	-	AT5G51420	long-chain-alcohol O-fatty-acyltransferase family protein / wax synthase family protein	0.4181
AT1G69860	Proton-dependent oligopeptide transporter family	-	AT1G31100	transposable element gene	0.41798
AT3G45690	Proton-dependent oligopeptide transporter family	-	AT1G53260	-	0.41754
AT4G38250	Amino acid transporter, transmembrane domain	-	AT2G16510	ATPase, F0/V0 complex, subunit C protein	0.41726
AT4G38250	Amino acid transporter, transmembrane domain	-	AT3G30390	Transmembrane amino acid transporter family protein	0.41708
AT3G45700	Proton-dependent oligopeptide transporter family	-	AT5G49270	COBRA-like extracellular glycosyl-phosphatidyl inositol-anchored protein family	0.417
AT1G17120	Cationic amino acid transporter 3	-	AT5G55910	D6 protein kinase	0.41692
AT1G64780	Ammonium transporter	-	AT5G03555	permease, cytosine/purines, uracil, thiamine, allantoin family protein	0.41689
AT5G40890	chloride channel	CLCA	AT1G76890	Duplicated homeodomain-like superfamily protein	0.41678
AT2G01170	Amino acid/polyamine transporter I	-	AT2G21660	cold, circadian rhythm, and rna binding 2	0.4167
AT1G72140	Proton-dependent oligopeptide transporter family	-	AT5G48000	cytochrome P450, family 708, subfamily A, polypeptide 2	0.41668
AT4G35180	Amino acid transporter, transmembrane domain	-	AT5G18470	Curculin-like (mannose-binding) lectin family protein	0.41652
AT4G10770	Oligopeptide transporter, OPT superfamily	-	AT4G39350	cellulose synthase A2	0.41649
AT1G27080	Proton-dependent oligopeptide transporter family	NPF2.12	AT1G43995	transposable element gene	0.41635
AT3G19553	Amino acid/polyamine transporter I	-	AT2G20730	-	0.41629
AT4G35180	Amino acid transporter, transmembrane domain	-	AT1G08050	Zinc finger (C3HC4-type RING finger) family protein	0.41613
AT1G69860	Proton-dependent oligopeptide transporter family	-	AT3G49480	Protein with RNI-like/FBD-like domains	0.41609
AT4G35180	Amino acid transporter, transmembrane domain	-	AT3G50930	cytochrome BC1 synthesis	0.41568
AT3G45690	Proton-dependent oligopeptide transporter family	-	AT3G59790	MAP kinase 10	0.41517
AT4G13510	Ammonium transporter	-	AT1G25390	Protein kinase superfamily protein	0.4151
AT1G69860	Proton-dependent oligopeptide transporter family	-	AT2G22700	-	0.41508
AT3G25260	Proton-dependent oligopeptide transporter family	-	AT5G15380	domains rearranged methylase 1	0.41504
AT1G69860	Proton-dependent oligopeptide transporter family	-	AT5G54220	Cysteine-rich protein	0.41498
AT1G64780	Ammonium transporter	-	AT3G19450	GroES-like zinc-binding alcohol dehydrogenase family protein	0.41497
AT5G01240	Amino acid transporter, transmembrane domain	-	AT1G08980	amidase 1	0.4149
AT3G45690	Proton-dependent oligopeptide transporter family	-	AT3G42770	F-box/RNI-like/FBD-like domains-containing protein	0.41484
AT4G10770	Oligopeptide transporter, OPT superfamily	-	AT4G27430	COP1-interacting protein 7	0.4148
AT3G45700	Proton-dependent oligopeptide transporter family	-	AT2G16970	Major facilitator superfamily protein	0.41437
AT4G13510	Ammonium transporter	-	AT5G48380	BAK1-interacting receptor-like kinase 1	0.41427
AT5G01240	Amino acid transporter, transmembrane domain	-	AT3G20680	Domain of unknown function (DUF1995)	0.41415
AT1G64780	Ammonium transporter	-	AT3G27170	chloride channel B	0.41414
AT4G13510	Ammonium transporter	-	AT3G17410	Protein kinase superfamily protein	0.41413
AT3G45690	Proton-dependent oligopeptide transporter family	-	AT5G20370	serine-rich protein-related	0.41409
AT1G69860	Proton-dependent oligopeptide transporter family	-	AT4G10690	transposable element gene	0.41394
AT1G18880	Proton-dependent oligopeptide transporter family	NPF2.9	AT2G01950	BRI1-like 2	0.41392
AT4G35180	Amino acid transporter, transmembrane domain	-	AT3G54150	S-adenosyl-L-methionine-dependent methyltransferases superfamily protein	0.41379
AT1G71680	Amino acid transporter, transmembrane domain	-	AT3G51490	tonoplast monosaccharide transporter3	0.41347
AT3G45690	Proton-dependent oligopeptide transporter family	-	AT2G15750	transposable element gene	0.41342
AT3G56200	Amino acid transporter, transmembrane domain	-	AT1G62180	5'adenylylphosphosulfate reductase 2	0.41326
AT3G45700	Proton-dependent oligopeptide transporter family	-	AT4G12510	Bifunctional inhibitor/lipid-transfer protein/seed storage 2S albumin superfamily protein	0.41303
AT5G53550	Oligopeptide transporter, OPT superfamily	-	AT4G12010	Disease resistance protein (TIR-NBS-LRR class) family	0.41299
AT1G27080	Proton-dependent oligopeptide transporter family	NPF2.12	AT1G15830	-	0.41283
AT1G69860	Proton-dependent oligopeptide transporter family	-	AT2G17310	F-box and associated interaction domains-containing protein	0.41261
AT5G65990	Amino acid transporter, transmembrane domain	-	AT3G14067	Subtilase family protein	0.41255
AT2G39130	Amino acid transporter, transmembrane domain	-	AT4G34490	cyclase associated protein 1	0.41234
AT3G45690	Proton-dependent oligopeptide transporter family	-	AT3G30280	HXXXD-type acyl-transferase family protein	0.41233
AT5G64410	Oligopeptide transporter, OPT superfamily	-	AT3G19930	sugar transporter 4	0.41228
AT5G65990	Amino acid transporter, transmembrane domain	-	AT3G21760	UDP-Glycosyltransferase superfamily protein	0.41225
AT4G35180	Amino acid transporter, transmembrane domain	-	AT4G33050	calmodulin-binding family protein	0.41224
AT3G11900	Amino acid transporter, transmembrane domain	-	AT2G26800	Aldolase superfamily protein	0.41209
AT1G69860	Proton-dependent oligopeptide transporter family	-	AT1G57550	Low temperature and salt responsive protein family	0.41209
AT4G24120	Oligopeptide transporter, OPT superfamily	-	AT1G09240	nicotianamine synthase 3	0.41203
AT1G32450	Proton-dependent oligopeptide transporter family	NPF7.3	AT1G44800	nodulin MtN21 /EamA-like transporter family protein	0.41186
AT4G35180	Amino acid transporter, transmembrane domain	-	AT4G18250	receptor serine/threonine kinase, putative	0.41183
AT2G01170	Amino acid/polyamine transporter I	-	AT1G64890	Major facilitator superfamily protein	0.41178
AT4G10770	Oligopeptide transporter, OPT superfamily	-	AT3G21670	Major facilitator superfamily protein	0.41169
AT3G16180	Proton-dependent oligopeptide transporter family	-	AT5G16590	Leucine-rich repeat protein kinase family protein	0.41151
AT2G01170	Amino acid/polyamine transporter I	-	AT1G19370	-	0.41131
AT5G53550	Oligopeptide transporter, OPT superfamily	-	AT3G57330	autoinhibited Ca2+-ATPase 11	0.41127
AT3G19553	Amino acid/polyamine transporter I	-	AT1G08900	Major facilitator superfamily protein	0.41115
AT3G45690	Proton-dependent oligopeptide transporter family	-	AT2G37910	cation/hydrogen exchanger, putative (CHX21)	0.41105
AT1G27080	Proton-dependent oligopeptide transporter family	NPF2.12	AT4G22480	-	0.41104
AT1G18880	Proton-dependent oligopeptide transporter family	NPF2.9	AT2G19110	heavy metal atpase 4	0.41091
AT2G26690	Proton-dependent oligopeptide transporter family	NPF6.2	AT5G03760	Nucleotide-diphospho-sugar transferases superfamily protein	0.4109
AT2G01170	Amino acid/polyamine transporter I	-	AT4G30660	Low temperature and salt responsive protein family	0.41076
AT2G26690	Proton-dependent oligopeptide transporter family	NPF6.2	AT1G50020	-	0.41074
AT1G69860	Proton-dependent oligopeptide transporter family	-	AT2G20460	transposable element gene	0.41054
AT3G11900	Amino acid transporter, transmembrane domain	-	AT1G22750	-	0.41037
AT3G45690	Proton-dependent oligopeptide transporter family	-	AT1G62110	Mitochondrial transcription termination factor family protein	0.41037
AT3G56200	Amino acid transporter, transmembrane domain	-	AT1G72450	jasmonate-zim-domain protein 6	0.4102
AT2G40460	Proton-dependent oligopeptide transporter family	-	AT3G21670	Major facilitator superfamily protein	0.41013
AT3G16180	Proton-dependent oligopeptide transporter family	-	AT2G14890	arabinogalactan protein 9	0.41006
AT4G13510	Ammonium transporter	-	AT1G07000	exocyst subunit exo70 family protein B2	0.41005
AT5G40890	chloride channel	CLCA	AT4G35470	plant intracellular ras group-related LRR 4	0.41004
AT1G72140	Proton-dependent oligopeptide transporter family	-	AT1G14120	2-oxoglutarate (2OG) and Fe(II)-dependent oxygenase superfamily protein	0.41
AT1G68570	Proton-dependent oligopeptide transporter family	-	AT3G06510	Glycosyl hydrolase superfamily protein	0.40999
AT1G05940	Cationic amino acid transporter 3	-	AT1G07080	Thioredoxin superfamily protein	0.40993
AT3G45700	Proton-dependent oligopeptide transporter family	-	AT1G19900	glyoxal oxidase-related protein	0.40987
AT5G46050	Proton-dependent oligopeptide transporter family	-	AT2G39660	botrytis-induced kinase1	0.40981
AT1G44750	purine permease	-	AT1G50940	electron transfer flavoprotein alpha	0.4098
AT3G56200	Amino acid transporter, transmembrane domain	-	AT4G30530	Class I glutamine amidotransferase-like superfamily protein	0.40975
AT3G45690	Proton-dependent oligopeptide transporter family	-	AT5G29958	-	0.40969
AT4G21680	Proton-dependent oligopeptide transporter family	NPF7.2	AT5G13330	related to AP2 6l	0.40956
AT5G40890	chloride channel	CLCA	AT5G27350	Major facilitator superfamily protein	0.40943
AT1G27080	Proton-dependent oligopeptide transporter family	NPF2.12	AT2G31080	transposable element gene	0.40927
AT3G45690	Proton-dependent oligopeptide transporter family	-	AT4G38590	beta-galactosidase 14	0.40905
AT1G31820	Amino acid/polyamine transporter I	-	AT4G37310	cytochrome P450, family 81, subfamily H, polypeptide 1	0.40893
AT3G45690	Proton-dependent oligopeptide transporter family	-	AT2G11010	-	0.40892
AT1G72140	Proton-dependent oligopeptide transporter family	-	AT4G37410	cytochrome P450, family 81, subfamily F, polypeptide 4	0.40891
AT1G75470	purine permease	-	AT3G49480	Protein with RNI-like/FBD-like domains	0.40871
AT3G45690	Proton-dependent oligopeptide transporter family	-	AT1G71120	GDSL-motif lipase/hydrolase 6	0.40852
AT1G27080	Proton-dependent oligopeptide transporter family	NPF2.12	AT4G03730	transposable element gene	0.40851
AT1G27080	Proton-dependent oligopeptide transporter family	NPF2.12	AT4G38880	GLN phosphoribosyl pyrophosphate amidotransferase 3	0.40848
AT2G26690	Proton-dependent oligopeptide transporter family	NPF6.2	AT4G34350	4-hydroxy-3-methylbut-2-enyl diphosphate reductase	0.4084
AT3G25260	Proton-dependent oligopeptide transporter family	-	AT4G38590	beta-galactosidase 14	0.40833
AT1G69870	Proton-dependent oligopeptide transporter family	NPF2.13	AT4G12280	copper amine oxidase family protein	0.40832
AT5G04770	Cationic amino acid transporter 3	-	AT3G15630	-	0.4083
AT3G25260	Proton-dependent oligopeptide transporter family	-	AT2G16410	transposable element gene	0.40826
AT3G25280	Proton-dependent oligopeptide transporter family	-	AT1G28220	purine permease 3	0.40818
AT1G69860	Proton-dependent oligopeptide transporter family	-	AT1G78740	RNI-like superfamily protein	0.40818
AT1G48370	Oligopeptide transporter, OPT superfamily	-	AT5G51570	SPFH/Band 7/PHB domain-containing membrane-associated protein family	0.40817
AT3G10600	Cationic amino acid transporter 3	-	AT1G12630	Integrase-type DNA-binding superfamily protein	0.40814
AT2G26690	Proton-dependent oligopeptide transporter family	NPF6.2	AT5G43850	RmlC-like cupins superfamily protein	0.40781
AT1G69860	Proton-dependent oligopeptide transporter family	-	AT1G15600	-	0.40774
AT1G27080	Proton-dependent oligopeptide transporter family	NPF2.12	AT3G30570	transposable element gene	0.40756
AT1G75470	purine permease	-	AT1G28220	purine permease 3	0.40753
AT4G13510	Ammonium transporter	-	AT1G59870	ABC-2 and Plant PDR ABC-type transporter family protein	0.40736
AT3G25260	Proton-dependent oligopeptide transporter family	-	AT5G24130	-	0.40735
AT3G45690	Proton-dependent oligopeptide transporter family	-	AT1G09550	Pectinacetylesterase family protein	0.40717
AT5G40890	chloride channel	CLCA	AT1G62660	Glycosyl hydrolases family 32 protein	0.40712
AT1G69860	Proton-dependent oligopeptide transporter family	-	AT2G16000	transposable element gene	0.40708
AT1G18880	Proton-dependent oligopeptide transporter family	NPF2.9	AT1G62800	aspartate aminotransferase 4	0.40703
AT1G64780	Ammonium transporter	-	AT4G27030	fatty acid desaturase A	0.40682
AT3G11900	Amino acid transporter, transmembrane domain	-	AT2G46340	SPA (suppressor of phyA-105) protein family	0.40678
AT4G10770	Oligopeptide transporter, OPT superfamily	-	AT1G54780	thylakoid lumen 18.3 kDa protein	0.40676
AT3G09330	Amino acid transporter, transmembrane domain	-	AT5G48080	-	0.40665
AT3G19553	Amino acid/polyamine transporter I	-	AT1G18470	Transmembrane Fragile-X-F-associated protein	0.40655
AT3G27020	Oligopeptide transporter, OPT superfamily	-	AT5G33280	Voltage-gated chloride channel family protein	0.40654
AT4G38250	Amino acid transporter, transmembrane domain	-	AT1G70330	equilibrative nucleotide transporter 1	0.40648
AT2G26690	Proton-dependent oligopeptide transporter family	NPF6.2	AT1G26560	beta glucosidase 40	0.40648
AT3G09330	Amino acid transporter, transmembrane domain	-	AT2G43730	Mannose-binding lectin superfamily protein	0.4063
AT1G32450	Proton-dependent oligopeptide transporter family	NPF7.3	AT1G01070	nodulin MtN21 /EamA-like transporter family protein	0.40625
AT5G65990	Amino acid transporter, transmembrane domain	-	AT1G70730	Phosphoglucomutase/phosphomannomutase family protein	0.40611
AT4G13510	Ammonium transporter	-	AT3G57330	autoinhibited Ca2+-ATPase 11	0.40601
AT3G25260	Proton-dependent oligopeptide transporter family	-	AT1G36150	Bifunctional inhibitor/lipid-transfer protein/seed storage 2S albumin superfamily protein	0.40597
AT3G25280	Proton-dependent oligopeptide transporter family	-	AT5G51420	long-chain-alcohol O-fatty-acyltransferase family protein / wax synthase family protein	0.40567
AT5G01240	Amino acid transporter, transmembrane domain	-	AT5G01920	Protein kinase superfamily protein	0.40563
AT1G69860	Proton-dependent oligopeptide transporter family	-	AT2G18820	transposable element gene	0.40558
AT3G19553	Amino acid/polyamine transporter I	-	AT4G00330	calmodulin-binding receptor-like cytoplasmic kinase 2	0.40553
AT1G18880	Proton-dependent oligopeptide transporter family	NPF2.9	AT1G31770	ATP-binding cassette 14	0.40553
AT2G39130	Amino acid transporter, transmembrane domain	-	AT1G16860	Ubiquitin-specific protease family C19-related protein	0.40549
AT3G45700	Proton-dependent oligopeptide transporter family	-	AT5G47950	HXXXD-type acyl-transferase family protein	0.40547
AT3G19553	Amino acid/polyamine transporter I	-	AT1G21130	O-methyltransferase family protein	0.40544
AT5G09220	Amino acid transporter, transmembrane domain	-	AT4G00880	SAUR-like auxin-responsive protein family	0.40533
AT1G72130	Proton-dependent oligopeptide transporter family	-	AT1G28220	purine permease 3	0.40529
AT3G45690	Proton-dependent oligopeptide transporter family	-	AT3G42300	transposable element gene	0.40528
AT1G27080	Proton-dependent oligopeptide transporter family	NPF2.12	AT4G08830	transposable element gene	0.40521
AT4G38250	Amino acid transporter, transmembrane domain	-	AT1G32400	tobamovirus multiplication 2A	0.40517
AT1G27080	Proton-dependent oligopeptide transporter family	NPF2.12	AT5G26350	transposable element gene	0.40504
AT1G18880	Proton-dependent oligopeptide transporter family	NPF2.9	AT5G59780	myb domain protein 59	0.40504
AT3G19553	Amino acid/polyamine transporter I	-	AT1G19770	purine permease 14	0.40496
AT3G16180	Proton-dependent oligopeptide transporter family	-	AT3G07010	Pectin lyase-like superfamily protein	0.40494
AT1G17120	Cationic amino acid transporter 3	-	AT2G40420	Transmembrane amino acid transporter family protein	0.40482
AT3G16180	Proton-dependent oligopeptide transporter family	-	AT5G15580	longifolia1	0.40479
AT3G45690	Proton-dependent oligopeptide transporter family	-	AT5G28600	transposable element gene	0.40477
AT1G64780	Ammonium transporter	-	AT5G14880	Potassium transporter family protein	0.40474
AT4G10770	Oligopeptide transporter, OPT superfamily	-	AT1G54820	Protein kinase superfamily protein	0.40458
AT3G45710	Proton-dependent oligopeptide transporter family	-	AT4G26220	S-adenosyl-L-methionine-dependent methyltransferases superfamily protein	0.40456
AT5G64410	Oligopeptide transporter, OPT superfamily	-	AT5G56870	beta-galactosidase 4	0.40437
AT3G25280	Proton-dependent oligopeptide transporter family	-	AT5G28580	transposable element gene	0.40421
AT3G45710	Proton-dependent oligopeptide transporter family	-	AT1G73330	drought-repressed 4	0.40421
AT2G39130	Amino acid transporter, transmembrane domain	-	AT4G35330	-	0.40413
AT3G16180	Proton-dependent oligopeptide transporter family	-	AT1G45130	beta-galactosidase 5	0.40405
AT2G38100	Proton-dependent oligopeptide transporter family	-	AT2G01240	Reticulon family protein	0.40384
AT4G13510	Ammonium transporter	-	AT2G23680	Cold acclimation protein WCOR413 family	0.4038
AT1G69850	Proton-dependent oligopeptide transporter family	NPF4.6	AT3G52240	-	0.40373
AT3G09330	Amino acid transporter, transmembrane domain	-	AT2G35460	Late embryogenesis abundant (LEA) hydroxyproline-rich glycoprotein family	0.40342
AT4G13510	Ammonium transporter	-	AT1G08930	Major facilitator superfamily protein	0.40331
AT4G10770	Oligopeptide transporter, OPT superfamily	-	AT2G35860	FASCICLIN-like arabinogalactan protein 16 precursor	0.40328
AT3G09330	Amino acid transporter, transmembrane domain	-	AT1G57550	Low temperature and salt responsive protein family	0.40325
AT4G21120	Cationic amino acid transporter 3	-	AT1G34180	NAC domain containing protein 16	0.40307
AT3G16180	Proton-dependent oligopeptide transporter family	-	AT2G22125	binding	0.4029
AT3G03720	Cationic amino acid transporter 3	-	AT3G01170	Ribosomal protein L34e superfamily protein	0.40281
AT3G09330	Amino acid transporter, transmembrane domain	-	AT5G28580	transposable element gene	0.40278
AT5G65990	Amino acid transporter, transmembrane domain	-	AT3G21670	Major facilitator superfamily protein	0.40263
AT3G45700	Proton-dependent oligopeptide transporter family	-	AT4G26320	arabinogalactan protein 13	0.40259
AT3G25280	Proton-dependent oligopeptide transporter family	-	AT1G57550	Low temperature and salt responsive protein family	0.40233
AT5G46050	Proton-dependent oligopeptide transporter family	-	AT4G38540	FAD/NAD(P)-binding oxidoreductase family protein	0.40222
AT1G18880	Proton-dependent oligopeptide transporter family	NPF2.9	AT1G20160	Subtilisin-like serine endopeptidase family protein	0.40209
AT3G45710	Proton-dependent oligopeptide transporter family	-	AT1G73300	serine carboxypeptidase-like 2	0.40207
AT5G28470	Proton-dependent oligopeptide transporter family	-	AT1G78720	SecY protein transport family protein	0.40203
AT4G10770	Oligopeptide transporter, OPT superfamily	-	AT3G10230	lycopene cyclase	0.402
AT3G09330	Amino acid transporter, transmembrane domain	-	AT4G38190	cellulose synthase like D4	0.40196
AT3G03720	Cationic amino acid transporter 3	-	AT3G43230	RING/FYVE/PHD-type zinc finger family protein	0.40157
AT4G18210	purine permease	-	AT2G37240	Thioredoxin superfamily protein	0.40147
AT1G75470	purine permease	-	AT2G29780	Galactose oxidase/kelch repeat superfamily protein	0.40144
AT2G01170	Amino acid/polyamine transporter I	-	AT4G14230	CBS domain-containing protein with a domain of unknown function (DUF21)	0.4013
AT1G32450	Proton-dependent oligopeptide transporter family	NPF7.3	AT2G21560	-	0.40129
AT3G19553	Amino acid/polyamine transporter I	-	AT1G19660	Wound-responsive family protein	0.40128
AT2G26690	Proton-dependent oligopeptide transporter family	NPF6.2	AT3G61430	plasma membrane intrinsic protein 1A	0.40123
AT3G09330	Amino acid transporter, transmembrane domain	-	AT4G22480	-	0.40118
AT1G32450	Proton-dependent oligopeptide transporter family	NPF7.3	AT2G28780	-	0.40096
AT1G17120	Cationic amino acid transporter 3	-	AT2G20230	Tetraspanin family protein	0.40086
AT3G19553	Amino acid/polyamine transporter I	-	AT5G01750	Protein of unknown function (DUF567)	0.4007
AT1G31820	Amino acid/polyamine transporter I	-	AT5G60360	aleurain-like protease	0.40047
AT5G09220	Amino acid transporter, transmembrane domain	-	AT3G23430	phosphate 1	0.4004
AT3G09330	Amino acid transporter, transmembrane domain	-	AT4G03730	transposable element gene	0.40034
AT5G01240	Amino acid transporter, transmembrane domain	-	AT4G26555	FKBP-like peptidyl-prolyl cis-trans isomerase family protein	0.40004
AT1G64780	Ammonium transporter	-	AT3G26570	phosphate transporter 2;1	0.40004
AT3G25260	Proton-dependent oligopeptide transporter family	-	AT3G21410	F-box and associated interaction domains-containing protein	0.40002
AT1G72140	Proton-dependent oligopeptide transporter family	-	AT3G20370	TRAF-like family protein	0.40001
AT3G25260	Proton-dependent oligopeptide transporter family	-	AT3G27590	-	0.4
AT1G27080	Proton-dependent oligopeptide transporter family	NPF2.12	AT1G02710	glycine-rich protein	0.39989
AT4G10770	Oligopeptide transporter, OPT superfamily	-	AT3G02020	aspartate kinase 3	0.39988
AT1G27080	Proton-dependent oligopeptide transporter family	NPF2.12	AT5G36870	glucan synthase-like 9	0.3998
AT5G02180	Amino acid transporter, transmembrane domain	-	AT2G29650	phosphate transporter 4;1	0.39963
AT3G27020	Oligopeptide transporter, OPT superfamily	-	AT5G13640	phospholipid:diacylglycerol acyltransferase	0.39955
AT3G25260	Proton-dependent oligopeptide transporter family	-	AT1G57550	Low temperature and salt responsive protein family	0.39952
AT5G01240	Amino acid transporter, transmembrane domain	-	AT4G00950	Protein of unknown function (DUF688)	0.39949
AT4G38250	Amino acid transporter, transmembrane domain	-	AT4G38640	Plasma-membrane choline transporter family protein	0.39941
AT1G27080	Proton-dependent oligopeptide transporter family	NPF2.12	AT2G16410	transposable element gene	0.39934
AT4G13510	Ammonium transporter	-	AT5G38990	Malectin/receptor-like protein kinase family protein	0.39928
AT1G69870	Proton-dependent oligopeptide transporter family	NPF2.13	AT5G52450	MATE efflux family protein	0.39927
AT4G10770	Oligopeptide transporter, OPT superfamily	-	AT5G45650	subtilase family protein	0.39918
AT3G11900	Amino acid transporter, transmembrane domain	-	AT4G17530	RAB GTPase homolog 1C	0.39904
AT3G45710	Proton-dependent oligopeptide transporter family	-	AT1G50560	cytochrome P450, family 705, subfamily A, polypeptide 25	0.39894
AT3G25260	Proton-dependent oligopeptide transporter family	-	AT4G17710	homeodomain GLABROUS 4	0.39894
AT5G40890	chloride channel	CLCA	AT1G66150	transmembrane kinase 1	0.39885
AT3G09330	Amino acid transporter, transmembrane domain	-	AT4G14310	Transducin/WD40 repeat-like superfamily protein	0.39874
AT3G09330	Amino acid transporter, transmembrane domain	-	AT1G34500	MBOAT (membrane bound O-acyl transferase) family protein	0.39869
AT4G13510	Ammonium transporter	-	AT3G11820	syntaxin of plants 121	0.39861
AT1G31820	Amino acid/polyamine transporter I	-	AT2G25625	-	0.39853
AT3G11900	Amino acid transporter, transmembrane domain	-	AT3G17800	Protein of unknown function (DUF760)	0.39849
AT5G38820	Amino acid transporter, transmembrane domain	-	AT3G12900	2-oxoglutarate (2OG) and Fe(II)-dependent oxygenase superfamily protein	0.39829
AT3G45700	Proton-dependent oligopeptide transporter family	-	AT3G54770	RNA-binding (RRM/RBD/RNP motifs) family protein	0.39827
AT5G40890	chloride channel	CLCA	AT3G53420	plasma membrane intrinsic protein 2A	0.39821
AT3G11900	Amino acid transporter, transmembrane domain	-	AT5G59400	-	0.3982
AT2G41190	Amino acid transporter, transmembrane domain	-	AT5G57050	Protein phosphatase 2C family protein	0.39819
AT5G02180	Amino acid transporter, transmembrane domain	-	AT4G16880	Leucine-rich repeat (LRR) family protein	0.39796
AT3G16180	Proton-dependent oligopeptide transporter family	-	AT1G29470	S-adenosyl-L-methionine-dependent methyltransferases superfamily protein	0.39792
AT3G09330	Amino acid transporter, transmembrane domain	-	AT3G63100	-	0.39791
AT4G21120	Cationic amino acid transporter 3	-	AT1G26420	FAD-binding Berberine family protein	0.39788
AT3G24290	Ammonium transporter	-	AT2G21045	Rhodanese/Cell cycle control phosphatase superfamily protein	0.39777
AT5G40890	chloride channel	CLCA	AT2G45960	plasma membrane intrinsic protein 1B	0.39773
AT4G21120	Cationic amino acid transporter 3	-	AT4G03320	translocon at the inner envelope membrane of chloroplasts 20-IV	0.3977
AT1G31830	Amino acid/polyamine transporter I	-	AT4G38640	Plasma-membrane choline transporter family protein	0.39769
AT3G25260	Proton-dependent oligopeptide transporter family	-	AT2G11010	-	0.39754
AT1G71680	Amino acid transporter, transmembrane domain	-	AT5G48080	-	0.39752
AT5G40890	chloride channel	CLCA	AT4G01330	Protein kinase superfamily protein	0.39746
AT4G10770	Oligopeptide transporter, OPT superfamily	-	AT2G35260	-	0.39746
AT2G26690	Proton-dependent oligopeptide transporter family	NPF6.2	AT2G39010	plasma membrane intrinsic protein 2E	0.39739
AT1G71680	Amino acid transporter, transmembrane domain	-	AT5G37040	F-box family protein	0.39734
AT5G01240	Amino acid transporter, transmembrane domain	-	AT5G02160	-	0.39729
AT1G17120	Cationic amino acid transporter 3	-	AT3G09470	Major facilitator superfamily protein	0.39725
AT4G13510	Ammonium transporter	-	AT1G67800	Copine (Calcium-dependent phospholipid-binding protein) family	0.39721
AT3G19553	Amino acid/polyamine transporter I	-	AT3G60590	-	0.39721
AT1G18880	Proton-dependent oligopeptide transporter family	NPF2.9	AT3G62040	Haloacid dehalogenase-like hydrolase (HAD) superfamily protein	0.3972
AT5G46050	Proton-dependent oligopeptide transporter family	-	AT2G39210	Major facilitator superfamily protein	0.39708
AT1G71680	Amino acid transporter, transmembrane domain	-	AT5G28580	transposable element gene	0.39704
AT3G25280	Proton-dependent oligopeptide transporter family	-	AT5G48080	-	0.397
AT3G25280	Proton-dependent oligopeptide transporter family	-	AT2G16690	transposable element gene	0.39699
AT5G53550	Oligopeptide transporter, OPT superfamily	-	AT1G49050	Eukaryotic aspartyl protease family protein	0.39693
AT5G53550	Oligopeptide transporter, OPT superfamily	-	AT5G66900	Disease resistance protein (CC-NBS-LRR class) family	0.39683
AT5G65990	Amino acid transporter, transmembrane domain	-	AT5G52420	-	0.39674
AT4G13510	Ammonium transporter	-	AT2G31880	Leucine-rich repeat protein kinase family protein	0.39667
AT1G27080	Proton-dependent oligopeptide transporter family	NPF2.12	AT5G35300	-	0.39639
AT3G17650	Oligopeptide transporter, OPT superfamily	-	AT3G25690	Hydroxyproline-rich glycoprotein family protein	0.39639
AT1G31820	Amino acid/polyamine transporter I	-	AT3G44880	Pheophorbide a oxygenase family protein with Rieske [2Fe-2S] domain	0.39638
AT5G64410	Oligopeptide transporter, OPT superfamily	-	AT5G21170	5'-AMP-activated protein kinase beta-2 subunit protein	0.39637
AT3G25280	Proton-dependent oligopeptide transporter family	-	AT2G05600	F-box associated ubiquitination effector family protein	0.39627
AT1G64780	Ammonium transporter	-	AT2G31750	UDP-glucosyl transferase 74D1	0.39596
AT3G10600	Cationic amino acid transporter 3	-	AT3G42140	zinc ion binding;nucleic acid binding	0.39594
AT3G45710	Proton-dependent oligopeptide transporter family	-	AT4G30170	Peroxidase family protein	0.39579
AT5G62680	Proton-dependent oligopeptide transporter family	-	AT4G30190	H(+)-ATPase 2	0.3957
AT1G27080	Proton-dependent oligopeptide transporter family	NPF2.12	AT5G02990	Galactose oxidase/kelch repeat superfamily protein	0.39561
AT5G01240	Amino acid transporter, transmembrane domain	-	AT4G25080	magnesium-protoporphyrin IX methyltransferase	0.39553
AT5G53550	Oligopeptide transporter, OPT superfamily	-	AT4G33300	ADR1-like 1	0.3955
AT3G17650	Oligopeptide transporter, OPT superfamily	-	AT1G64720	Polyketide cyclase/dehydrase and lipid transport superfamily protein	0.39538
AT1G68570	Proton-dependent oligopeptide transporter family	-	AT5G36160	Tyrosine transaminase family protein	0.39537
AT5G65990	Amino acid transporter, transmembrane domain	-	AT4G38320	heptahelical protein 5	0.39525
AT5G53550	Oligopeptide transporter, OPT superfamily	-	AT1G15670	Galactose oxidase/kelch repeat superfamily protein	0.39512
AT1G27080	Proton-dependent oligopeptide transporter family	NPF2.12	AT5G04650	transposable element gene	0.39509
AT3G54140	Proton-dependent oligopeptide transporter family	-	AT5G47560	tonoplast dicarboxylate transporter	0.39509
AT3G25260	Proton-dependent oligopeptide transporter family	-	AT3G47310	transposable element gene	0.3948
AT3G25260	Proton-dependent oligopeptide transporter family	-	AT5G56110	myb domain protein 103	0.39474
AT3G09330	Amino acid transporter, transmembrane domain	-	AT1G36900	-	0.39472
AT5G01240	Amino acid transporter, transmembrane domain	-	AT5G05690	Cytochrome P450 superfamily protein	0.39469
AT1G27080	Proton-dependent oligopeptide transporter family	NPF2.12	AT3G46360	-	0.39469
AT1G64780	Ammonium transporter	-	AT3G52370	FASCICLIN-like arabinogalactan protein 15 precursor	0.39463
AT3G09330	Amino acid transporter, transmembrane domain	-	AT1G35617	-	0.39449
AT5G53550	Oligopeptide transporter, OPT superfamily	-	AT1G79670	Wall-associated kinase family protein	0.39448
AT5G40890	chloride channel	CLCA	AT3G27960	Tetratricopeptide repeat (TPR)-like superfamily protein	0.39448
AT3G09330	Amino acid transporter, transmembrane domain	-	AT1G51210	UDP-Glycosyltransferase superfamily protein	0.39445
AT3G47960	Proton-dependent oligopeptide transporter family	-	AT2G29450	glutathione S-transferase tau 5	0.39436
AT3G17650	Oligopeptide transporter, OPT superfamily	-	AT3G06080	Plant protein of unknown function (DUF828)	0.39428
AT5G65990	Amino acid transporter, transmembrane domain	-	AT4G39730	Lipase/lipooxygenase, PLAT/LH2 family protein	0.39425
AT1G75470	purine permease	-	AT5G51420	long-chain-alcohol O-fatty-acyltransferase family protein / wax synthase family protein	0.39417
AT3G11900	Amino acid transporter, transmembrane domain	-	AT1G33110	MATE efflux family protein	0.39411
AT1G32450	Proton-dependent oligopeptide transporter family	NPF7.3	AT5G65210	bZIP transcription factor family protein	0.39406
AT3G03720	Cationic amino acid transporter 3	-	AT1G47128	Granulin repeat cysteine protease family protein	0.39403
AT2G26690	Proton-dependent oligopeptide transporter family	NPF6.2	AT4G22200	potassium transport 2/3	0.39398
AT3G17650	Oligopeptide transporter, OPT superfamily	-	AT1G23310	glutamate:glyoxylate aminotransferase	0.39381
AT1G75470	purine permease	-	AT3G42820	transposable element gene	0.39379
AT4G18210	purine permease	-	AT1G04350	2-oxoglutarate (2OG) and Fe(II)-dependent oxygenase superfamily protein	0.39345
AT5G46050	Proton-dependent oligopeptide transporter family	-	AT1G10340	Ankyrin repeat family protein	0.39329
AT1G72130	Proton-dependent oligopeptide transporter family	-	AT1G31100	transposable element gene	0.39322
AT5G46050	Proton-dependent oligopeptide transporter family	-	AT1G34180	NAC domain containing protein 16	0.39313
AT3G19553	Amino acid/polyamine transporter I	-	AT3G62660	galacturonosyltransferase-like 7	0.39311
AT5G65990	Amino acid transporter, transmembrane domain	-	AT3G27820	monodehydroascorbate reductase 4	0.39309
AT3G45720	Proton-dependent oligopeptide transporter family	-	AT4G17710	homeodomain GLABROUS 4	0.39292
AT3G25260	Proton-dependent oligopeptide transporter family	-	AT1G71120	GDSL-motif lipase/hydrolase 6	0.39287
AT3G25260	Proton-dependent oligopeptide transporter family	-	AT2G05370	-	0.39271
AT2G26690	Proton-dependent oligopeptide transporter family	NPF6.2	AT5G67030	zeaxanthin epoxidase (ZEP) (ABA1)	0.39269
AT1G18880	Proton-dependent oligopeptide transporter family	NPF2.9	AT1G44800	nodulin MtN21 /EamA-like transporter family protein	0.39269
AT5G04770	Cationic amino acid transporter 3	-	AT4G38470	ACT-like protein tyrosine kinase family protein	0.39259
AT4G21120	Cationic amino acid transporter 3	-	AT5G46050	peptide transporter 3	0.39248
AT5G46050	Proton-dependent oligopeptide transporter family	-	AT4G21120	amino acid transporter 1	0.39248
AT3G25260	Proton-dependent oligopeptide transporter family	-	AT5G01690	cation/H+ exchanger 27	0.39239
AT5G01240	Amino acid transporter, transmembrane domain	-	AT4G00400	glycerol-3-phosphate acyltransferase 8	0.39238
AT1G31820	Amino acid/polyamine transporter I	-	AT5G47560	tonoplast dicarboxylate transporter	0.39226
AT3G25260	Proton-dependent oligopeptide transporter family	-	AT5G04400	NAC domain containing protein 77	0.39213
AT1G77380	Amino acid transporter, transmembrane domain	-	AT5G13330	related to AP2 6l	0.39212
AT1G75470	purine permease	-	AT1G49810	Na+/H+ antiporter 2	0.3921
AT3G11900	Amino acid transporter, transmembrane domain	-	AT3G07700	Protein kinase superfamily protein	0.39209
AT1G72130	Proton-dependent oligopeptide transporter family	-	AT5G51420	long-chain-alcohol O-fatty-acyltransferase family protein / wax synthase family protein	0.39208
AT3G25280	Proton-dependent oligopeptide transporter family	-	AT1G60570	Galactose oxidase/kelch repeat superfamily protein	0.39196
AT2G26690	Proton-dependent oligopeptide transporter family	NPF6.2	AT3G20820	Leucine-rich repeat (LRR) family protein	0.39189
AT1G69870	Proton-dependent oligopeptide transporter family	NPF2.13	AT5G20280	sucrose phosphate synthase 1F	0.39189
AT5G53550	Oligopeptide transporter, OPT superfamily	-	AT1G08930	Major facilitator superfamily protein	0.39185
AT2G38100	Proton-dependent oligopeptide transporter family	-	AT3G19090	RNA-binding protein	0.39179
AT3G25260	Proton-dependent oligopeptide transporter family	-	AT5G45770	receptor like protein 55	0.39168
AT3G27020	Oligopeptide transporter, OPT superfamily	-	AT3G18490	Eukaryotic aspartyl protease family protein	0.39158
AT1G57943	purine permease	-	AT5G51420	long-chain-alcohol O-fatty-acyltransferase family protein / wax synthase family protein	0.39153
AT2G39130	Amino acid transporter, transmembrane domain	-	AT2G34410	O-acetyltransferase family protein	0.39145
AT2G26690	Proton-dependent oligopeptide transporter family	NPF6.2	AT4G37760	squalene epoxidase 3	0.39144
AT5G53550	Oligopeptide transporter, OPT superfamily	-	AT3G19010	2-oxoglutarate (2OG) and Fe(II)-dependent oxygenase superfamily protein	0.39142
AT2G39130	Amino acid transporter, transmembrane domain	-	AT4G01100	adenine nucleotide transporter 1	0.39134
AT2G39130	Amino acid transporter, transmembrane domain	-	AT4G38510	ATPase, V1 complex, subunit B protein	0.39111
AT3G25280	Proton-dependent oligopeptide transporter family	-	AT5G33350	-	0.39106
AT1G18880	Proton-dependent oligopeptide transporter family	NPF2.9	AT2G21560	-	0.39097
AT3G45680	Proton-dependent oligopeptide transporter family	-	AT3G53100	GDSL-like Lipase/Acylhydrolase superfamily protein	0.39089
AT4G21120	Cationic amino acid transporter 3	-	AT4G34180	Cyclase family protein	0.39074
AT5G05630	Amino acid/polyamine transporter I	-	AT1G09900	Pentatricopeptide repeat (PPR-like) superfamily protein	0.3907
AT2G26690	Proton-dependent oligopeptide transporter family	NPF6.2	AT2G36870	xyloglucan endotransglucosylase/hydrolase 32	0.39065
AT1G09930	Oligopeptide transporter, OPT superfamily	-	AT2G01240	Reticulon family protein	0.39063
AT3G45720	Proton-dependent oligopeptide transporter family	-	AT1G31100	transposable element gene	0.39056
AT3G09330	Amino acid transporter, transmembrane domain	-	AT2G18590	Major facilitator superfamily protein	0.39047
AT3G17650	Oligopeptide transporter, OPT superfamily	-	AT3G23700	Nucleic acid-binding proteins superfamily	0.39044
AT2G26690	Proton-dependent oligopeptide transporter family	NPF6.2	AT5G64940	ABC2 homolog 13	0.39036
AT1G17120	Cationic amino acid transporter 3	-	AT5G01460	LMBR1-like membrane protein	0.38994
AT3G09330	Amino acid transporter, transmembrane domain	-	AT1G50470	F-box associated ubiquitination effector family protein	0.38989
AT5G53550	Oligopeptide transporter, OPT superfamily	-	AT3G19930	sugar transporter 4	0.38975
AT5G04770	Cationic amino acid transporter 3	-	AT1G23870	trehalose-phosphatase/synthase 9	0.3896
AT3G10600	Cationic amino acid transporter 3	-	AT5G28600	transposable element gene	0.38957
AT1G72140	Proton-dependent oligopeptide transporter family	-	AT3G59340	Eukaryotic protein of unknown function (DUF914)	0.38956
AT1G31830	Amino acid/polyamine transporter I	-	AT1G44750	purine permease 11	0.38951
AT1G44750	purine permease	-	AT1G31830	Amino acid permease family protein	0.38951
AT4G21120	Cationic amino acid transporter 3	-	AT2G18690	-	0.38943
AT5G01240	Amino acid transporter, transmembrane domain	-	AT2G34510	Protein of unknown function, DUF642	0.38936
AT5G53550	Oligopeptide transporter, OPT superfamily	-	AT4G33050	calmodulin-binding family protein	0.38917
AT3G10600	Cationic amino acid transporter 3	-	AT3G47310	transposable element gene	0.38901
AT1G72140	Proton-dependent oligopeptide transporter family	-	AT3G16690	Nodulin MtN3 family protein	0.38891
AT5G64410	Oligopeptide transporter, OPT superfamily	-	AT3G52480	-	0.38881
AT1G48640	Amino acid transporter, transmembrane domain	-	AT5G49270	COBRA-like extracellular glycosyl-phosphatidyl inositol-anchored protein family	0.3888
AT5G40890	chloride channel	CLCA	AT1G01620	plasma membrane intrinsic protein 1C	0.38873
AT5G53550	Oligopeptide transporter, OPT superfamily	-	AT1G59870	ABC-2 and Plant PDR ABC-type transporter family protein	0.3886
AT1G09930	Oligopeptide transporter, OPT superfamily	-	AT5G20370	serine-rich protein-related	0.38858
AT1G48370	Oligopeptide transporter, OPT superfamily	-	AT5G42420	Nucleotide-sugar transporter family protein	0.38852
AT3G11900	Amino acid transporter, transmembrane domain	-	AT3G10420	P-loop containing nucleoside triphosphate hydrolases superfamily protein	0.38848
AT1G69870	Proton-dependent oligopeptide transporter family	NPF2.13	AT5G61520	Major facilitator superfamily protein	0.38846
AT5G01240	Amino acid transporter, transmembrane domain	-	AT4G37300	maternal effect embryo arrest 59	0.38841
AT4G24120	Oligopeptide transporter, OPT superfamily	-	AT4G04770	ATP binding cassette protein 1	0.38832
AT5G53550	Oligopeptide transporter, OPT superfamily	-	AT5G46050	peptide transporter 3	0.38827
AT5G46050	Proton-dependent oligopeptide transporter family	-	AT5G53550	YELLOW STRIPE like 3	0.38827
AT3G09330	Amino acid transporter, transmembrane domain	-	AT1G28220	purine permease 3	0.38819
AT4G38250	Amino acid transporter, transmembrane domain	-	AT3G54140	peptide transporter 1	0.38817
AT3G54140	Proton-dependent oligopeptide transporter family	-	AT4G38250	Transmembrane amino acid transporter family protein	0.38817
AT3G17650	Oligopeptide transporter, OPT superfamily	-	AT3G10230	lycopene cyclase	0.38814
AT1G75470	purine permease	-	AT5G28590	DNA-binding family protein	0.38813
AT5G28470	Proton-dependent oligopeptide transporter family	-	AT4G29250	HXXXD-type acyl-transferase family protein	0.38812
AT1G32450	Proton-dependent oligopeptide transporter family	NPF7.3	AT4G01430	nodulin MtN21 /EamA-like transporter family protein	0.38805
AT3G17650	Oligopeptide transporter, OPT superfamily	-	AT5G16540	zinc finger nuclease 3	0.388
AT2G41190	Amino acid transporter, transmembrane domain	-	AT5G52300	CAP160 protein	0.38797
AT3G09330	Amino acid transporter, transmembrane domain	-	AT5G18450	Integrase-type DNA-binding superfamily protein	0.38793
AT5G46050	Proton-dependent oligopeptide transporter family	-	AT4G25110	metacaspase 2	0.38793
AT3G24290	Ammonium transporter	-	AT5G43370	phosphate transporter 2	0.38777
AT5G28470	Proton-dependent oligopeptide transporter family	-	AT3G51490	tonoplast monosaccharide transporter3	0.38775
AT3G11900	Amino acid transporter, transmembrane domain	-	AT5G65380	MATE efflux family protein	0.3877
AT3G45710	Proton-dependent oligopeptide transporter family	-	AT1G35330	RING/U-box superfamily protein	0.38769
AT5G40890	chloride channel	CLCA	AT4G23400	plasma membrane intrinsic protein 1;5	0.38767
AT2G41190	Amino acid transporter, transmembrane domain	-	AT1G69260	ABI five binding protein	0.38762
AT1G75470	purine permease	-	AT3G51490	tonoplast monosaccharide transporter3	0.38761
AT1G31820	Amino acid/polyamine transporter I	-	AT1G13090	cytochrome P450, family 71, subfamily B, polypeptide 28	0.3876
AT1G71680	Amino acid transporter, transmembrane domain	-	AT5G51420	long-chain-alcohol O-fatty-acyltransferase family protein / wax synthase family protein	0.38759
AT1G32450	Proton-dependent oligopeptide transporter family	NPF7.3	AT5G43180	Protein of unknown function, DUF599	0.38758
AT2G26690	Proton-dependent oligopeptide transporter family	NPF6.2	AT1G23740	Oxidoreductase, zinc-binding dehydrogenase family protein	0.38754
AT2G26690	Proton-dependent oligopeptide transporter family	NPF6.2	AT1G21410	F-box/RNI-like superfamily protein	0.38754
AT3G19553	Amino acid/polyamine transporter I	-	AT5G18640	alpha/beta-Hydrolases superfamily protein	0.38751
AT2G41190	Amino acid transporter, transmembrane domain	-	AT2G47770	TSPO(outer membrane tryptophan-rich sensory protein)-related	0.38733
AT5G05630	Amino acid/polyamine transporter I	-	AT5G07900	Mitochondrial transcription termination factor family protein	0.38728
AT3G45710	Proton-dependent oligopeptide transporter family	-	AT5G47950	HXXXD-type acyl-transferase family protein	0.38724
AT1G64780	Ammonium transporter	-	AT2G31790	UDP-Glycosyltransferase superfamily protein	0.38718
AT1G72140	Proton-dependent oligopeptide transporter family	-	AT1G22550	Major facilitator superfamily protein	0.38705
AT1G22550	Proton-dependent oligopeptide transporter family	-	AT1G72140	Major facilitator superfamily protein	0.38705
AT5G40890	chloride channel	CLCA	AT5G14120	Major facilitator superfamily protein	0.387
AT1G69870	Proton-dependent oligopeptide transporter family	NPF2.13	AT5G17860	calcium exchanger 7	0.38698
AT1G17120	Cationic amino acid transporter 3	-	AT3G18780	actin 2	0.38695
AT3G45680	Proton-dependent oligopeptide transporter family	-	AT5G38020	S-adenosyl-L-methionine-dependent methyltransferases superfamily protein	0.38693
AT3G19553	Amino acid/polyamine transporter I	-	AT3G03870	-	0.3869
AT3G10600	Cationic amino acid transporter 3	-	AT3G27590	-	0.38689
AT3G25280	Proton-dependent oligopeptide transporter family	-	AT4G09710	transposable element gene	0.3868
AT4G21120	Cationic amino acid transporter 3	-	AT1G67980	caffeoyl-CoA 3-O-methyltransferase	0.3867
AT3G11900	Amino acid transporter, transmembrane domain	-	AT3G57020	Calcium-dependent phosphotriesterase superfamily protein	0.38665
AT4G21120	Cationic amino acid transporter 3	-	AT5G48410	glutamate receptor 1.3	0.38639
AT1G80510	Amino acid transporter, transmembrane domain	-	AT5G19980	golgi nucleotide sugar transporter 4	0.38627
AT3G17650	Oligopeptide transporter, OPT superfamily	-	AT2G13360	alanine:glyoxylate aminotransferase	0.38618
AT1G05940	Cationic amino acid transporter 3	-	AT4G27990	YGGT family protein	0.38616
AT3G10600	Cationic amino acid transporter 3	-	AT2G41930	Protein kinase superfamily protein	0.38616
AT1G17120	Cationic amino acid transporter 3	-	AT3G54690	Sugar isomerase (SIS) family protein	0.38615
AT2G01170	Amino acid/polyamine transporter I	-	AT2G13100	Major facilitator superfamily protein	0.38602
AT3G11900	Amino acid transporter, transmembrane domain	-	AT1G06430	FTSH protease 8	0.38572
AT3G45710	Proton-dependent oligopeptide transporter family	-	AT5G60660	plasma membrane intrinsic protein 2;4	0.38566
AT5G53550	Oligopeptide transporter, OPT superfamily	-	AT2G02220	phytosulfokin receptor 1	0.38563
AT3G25280	Proton-dependent oligopeptide transporter family	-	AT2G07070	transposable element gene	0.38561
AT3G10600	Cationic amino acid transporter 3	-	AT3G51490	tonoplast monosaccharide transporter3	0.3856
AT5G28470	Proton-dependent oligopeptide transporter family	-	AT3G21410	F-box and associated interaction domains-containing protein	0.38556
AT1G48640	Amino acid transporter, transmembrane domain	-	AT4G30320	CAP (Cysteine-rich secretory proteins, Antigen 5, and Pathogenesis-related 1 protein) superfamily protein	0.38535
AT5G65990	Amino acid transporter, transmembrane domain	-	AT3G06510	Glycosyl hydrolase superfamily protein	0.38534
AT3G24290	Ammonium transporter	-	AT3G01190	Peroxidase superfamily protein	0.38532
AT3G19553	Amino acid/polyamine transporter I	-	AT1G74680	Exostosin family protein	0.38529
AT3G45720	Proton-dependent oligopeptide transporter family	-	AT2G15870	transposable element gene	0.38522
AT2G01170	Amino acid/polyamine transporter I	-	AT4G26670	Mitochondrial import inner membrane translocase subunit Tim17/Tim22/Tim23 family protein	0.38519
AT1G57943	purine permease	-	AT1G42365	transposable element gene	0.38508
AT1G69870	Proton-dependent oligopeptide transporter family	NPF2.13	AT3G21690	MATE efflux family protein	0.38507
AT1G09930	Oligopeptide transporter, OPT superfamily	-	AT4G28090	SKU5 similar 10	0.38498
AT3G11900	Amino acid transporter, transmembrane domain	-	AT3G12320	-	0.38495
AT3G17650	Oligopeptide transporter, OPT superfamily	-	AT3G14415	Aldolase-type TIM barrel family protein	0.38488
AT3G25280	Proton-dependent oligopeptide transporter family	-	AT3G51490	tonoplast monosaccharide transporter3	0.38467
AT5G28470	Proton-dependent oligopeptide transporter family	-	AT1G28220	purine permease 3	0.38467
AT1G31820	Amino acid/polyamine transporter I	-	AT1G21410	F-box/RNI-like superfamily protein	0.38453
AT1G32450	Proton-dependent oligopeptide transporter family	NPF7.3	AT1G20160	Subtilisin-like serine endopeptidase family protein	0.38435
AT5G40890	chloride channel	CLCA	AT3G13750	beta galactosidase 1	0.38434
AT1G75470	purine permease	-	AT1G57670	Toll-Interleukin-Resistance (TIR) domain family protein	0.38427
AT1G72140	Proton-dependent oligopeptide transporter family	-	AT2G16005	MD-2-related lipid recognition domain-containing protein	0.38426
AT1G75470	purine permease	-	AT4G04120	transposable element gene	0.38416
AT5G01240	Amino acid transporter, transmembrane domain	-	AT2G01420	Auxin efflux carrier family protein	0.38406
AT5G28470	Proton-dependent oligopeptide transporter family	-	AT2G22950	Cation transporter/ E1-E2 ATPase family protein	0.384
AT3G45710	Proton-dependent oligopeptide transporter family	-	AT2G36100	Uncharacterised protein family (UPF0497)	0.38396
AT3G10600	Cationic amino acid transporter 3	-	AT5G19810	Proline-rich extensin-like family protein	0.38378
AT3G45710	Proton-dependent oligopeptide transporter family	-	AT2G01530	MLP-like protein 329	0.38374
AT2G41190	Amino acid transporter, transmembrane domain	-	AT2G37870	Bifunctional inhibitor/lipid-transfer protein/seed storage 2S albumin superfamily protein	0.38374
AT2G01170	Amino acid/polyamine transporter I	-	AT5G14550	Core-2/I-branching beta-1,6-N-acetylglucosaminyltransferase family protein	0.38356
AT5G28470	Proton-dependent oligopeptide transporter family	-	AT3G26614	transposable element gene	0.38356
AT2G40460	Proton-dependent oligopeptide transporter family	-	AT3G56080	S-adenosyl-L-methionine-dependent methyltransferases superfamily protein	0.38341
AT3G17650	Oligopeptide transporter, OPT superfamily	-	AT5G57940	cyclic nucleotide gated channel 5	0.38341
AT3G47960	Proton-dependent oligopeptide transporter family	-	AT5G42650	allene oxide synthase	0.38333
AT4G21120	Cationic amino acid transporter 3	-	AT4G23700	cation/H+ exchanger 17	0.38319
AT4G38250	Amino acid transporter, transmembrane domain	-	AT5G11770	NADH-ubiquinone oxidoreductase 20 kDa subunit, mitochondrial	0.38314
AT3G10600	Cationic amino acid transporter 3	-	AT2G11010	-	0.38314
AT1G64780	Ammonium transporter	-	AT3G56290	-	0.3831
AT3G54140	Proton-dependent oligopeptide transporter family	-	AT3G51730	saposin B domain-containing protein	0.38303
AT5G65990	Amino acid transporter, transmembrane domain	-	AT1G07010	Calcineurin-like metallo-phosphoesterase superfamily protein	0.38302
AT2G01170	Amino acid/polyamine transporter I	-	AT3G58570	P-loop containing nucleoside triphosphate hydrolases superfamily protein	0.383
AT3G25280	Proton-dependent oligopeptide transporter family	-	AT3G19940	Major facilitator superfamily protein	0.38295
AT1G72130	Proton-dependent oligopeptide transporter family	-	AT2G13510	-	0.38295
AT5G40890	chloride channel	CLCA	AT3G26520	tonoplast intrinsic protein 2	0.38291
AT3G25280	Proton-dependent oligopeptide transporter family	-	AT4G17580	Bax inhibitor-1 family protein	0.38289
AT1G17120	Cationic amino acid transporter 3	-	AT5G49720	glycosyl hydrolase 9A1	0.38288
AT5G53550	Oligopeptide transporter, OPT superfamily	-	AT1G07000	exocyst subunit exo70 family protein B2	0.38284
AT5G65990	Amino acid transporter, transmembrane domain	-	AT5G62220	glycosyltransferase 18	0.38283
AT3G11900	Amino acid transporter, transmembrane domain	-	AT1G17050	solanesyl diphosphate synthase 2	0.3828
AT4G38250	Amino acid transporter, transmembrane domain	-	AT4G39080	vacuolar proton ATPase A3	0.3827
AT1G75470	purine permease	-	AT3G24250	glycine-rich protein	0.38262
AT4G21120	Cationic amino acid transporter 3	-	AT1G63720	-	0.38259
AT5G46050	Proton-dependent oligopeptide transporter family	-	AT3G18250	Putative membrane lipoprotein	0.38236
AT3G17650	Oligopeptide transporter, OPT superfamily	-	AT3G11560	LETM1-like protein	0.38235
AT2G39130	Amino acid transporter, transmembrane domain	-	AT5G18280	apyrase 2	0.38226
AT1G72130	Proton-dependent oligopeptide transporter family	-	AT4G19790	transposable element gene	0.38219
AT2G01170	Amino acid/polyamine transporter I	-	AT5G39410	Saccharopine dehydrogenase	0.38219
AT1G75470	purine permease	-	AT4G04650	RNA-directed DNA polymerase (reverse transcriptase)-related family protein	0.38212
AT5G65990	Amino acid transporter, transmembrane domain	-	AT1G10960	ferredoxin 1	0.38205
AT1G64780	Ammonium transporter	-	AT2G26080	glycine decarboxylase P-protein 2	0.38194
AT2G38100	Proton-dependent oligopeptide transporter family	-	AT5G20370	serine-rich protein-related	0.38193
AT1G71680	Amino acid transporter, transmembrane domain	-	AT1G28220	purine permease 3	0.38179
AT1G75470	purine permease	-	AT5G28580	transposable element gene	0.38164
AT3G10600	Cationic amino acid transporter 3	-	AT4G38880	GLN phosphoribosyl pyrophosphate amidotransferase 3	0.38162
AT5G28470	Proton-dependent oligopeptide transporter family	-	AT2G17310	F-box and associated interaction domains-containing protein	0.38158
AT2G01170	Amino acid/polyamine transporter I	-	AT1G49720	abscisic acid responsive element-binding factor 1	0.38153
AT2G41190	Amino acid transporter, transmembrane domain	-	AT5G59220	highly ABA-induced PP2C gene 1	0.38145
AT1G72130	Proton-dependent oligopeptide transporter family	-	AT1G78840	F-box/RNI-like/FBD-like domains-containing protein	0.38135
AT4G21120	Cationic amino acid transporter 3	-	AT1G33030	O-methyltransferase family protein	0.38132
AT1G05940	Cationic amino acid transporter 3	-	AT4G37270	heavy metal atpase 1	0.38127
AT3G10600	Cationic amino acid transporter 3	-	AT5G56110	myb domain protein 103	0.38124
AT1G72130	Proton-dependent oligopeptide transporter family	-	AT3G49480	Protein with RNI-like/FBD-like domains	0.38113
AT5G46050	Proton-dependent oligopeptide transporter family	-	AT1G72060	serine-type endopeptidase inhibitors	0.38108
AT5G46050	Proton-dependent oligopeptide transporter family	-	AT1G70520	cysteine-rich RLK (RECEPTOR-like protein kinase) 2	0.38103
AT5G36940	Cationic amino acid transporter 3	-	AT4G23400	plasma membrane intrinsic protein 1;5	0.38085
AT2G38100	Proton-dependent oligopeptide transporter family	-	AT3G21170	F-box and associated interaction domains-containing protein	0.38085
AT2G38100	Proton-dependent oligopeptide transporter family	-	AT3G43320	transposable element gene	0.38073
AT3G45710	Proton-dependent oligopeptide transporter family	-	AT1G72200	RING/U-box superfamily protein	0.38067
AT4G18210	purine permease	-	AT4G17840	-	0.38052
AT1G31830	Amino acid/polyamine transporter I	-	AT5G08100	N-terminal nucleophile aminohydrolases (Ntn hydrolases) superfamily protein	0.38052
AT5G01240	Amino acid transporter, transmembrane domain	-	AT4G38690	PLC-like phosphodiesterases superfamily protein	0.3805
AT3G45710	Proton-dependent oligopeptide transporter family	-	AT2G16980	Major facilitator superfamily protein	0.38043
AT3G47960	Proton-dependent oligopeptide transporter family	-	AT4G24380	-	0.38043
AT5G01240	Amino acid transporter, transmembrane domain	-	AT4G01330	Protein kinase superfamily protein	0.38022
AT3G27020	Oligopeptide transporter, OPT superfamily	-	AT3G20820	Leucine-rich repeat (LRR) family protein	0.3798
AT1G48370	Oligopeptide transporter, OPT superfamily	-	AT1G04990	Zinc finger C-x8-C-x5-C-x3-H type family protein	0.37952
AT5G28470	Proton-dependent oligopeptide transporter family	-	AT4G03730	transposable element gene	0.37952
AT3G03720	Cationic amino acid transporter 3	-	AT1G30090	Galactose oxidase/kelch repeat superfamily protein	0.37947
AT1G08230	Amino acid transporter, transmembrane domain	-	AT1G59700	glutathione S-transferase TAU 16	0.37942
AT1G05940	Cationic amino acid transporter 3	-	AT3G19490	sodium:hydrogen antiporter 1	0.37932
AT1G75470	purine permease	-	AT3G32270	transposable element gene	0.37927
AT1G75470	purine permease	-	AT1G49260	-	0.37918
AT3G10600	Cationic amino acid transporter 3	-	AT3G42300	transposable element gene	0.37907
AT3G10600	Cationic amino acid transporter 3	-	AT5G59170	Proline-rich extensin-like family protein	0.37896
AT1G75470	purine permease	-	AT2G15870	transposable element gene	0.37896
AT1G08100	NRT2	NRT2.2	AT3G63100	-	0.37886
AT1G75470	purine permease	-	AT1G50470	F-box associated ubiquitination effector family protein	0.37875
AT3G54140	Proton-dependent oligopeptide transporter family	-	AT1G76490	hydroxy methylglutaryl CoA reductase 1	0.37865
AT4G26590	Oligopeptide transporter, OPT superfamily	-	AT5G52975	Protein of unknown function (DUF1278)	0.37863
AT5G65990	Amino acid transporter, transmembrane domain	-	AT1G79520	Cation efflux family protein	0.37859
AT5G01240	Amino acid transporter, transmembrane domain	-	AT1G01620	plasma membrane intrinsic protein 1C	0.37855
AT5G01240	Amino acid transporter, transmembrane domain	-	AT5G01020	Protein kinase superfamily protein	0.37852
AT1G72140	Proton-dependent oligopeptide transporter family	-	AT2G22770	basic helix-loop-helix (bHLH) DNA-binding superfamily protein	0.37846
AT1G75470	purine permease	-	AT1G78740	RNI-like superfamily protein	0.37843
AT1G17120	Cationic amino acid transporter 3	-	AT4G25570	Cytochrome b561/ferric reductase transmembrane protein family	0.37834
AT2G39130	Amino acid transporter, transmembrane domain	-	AT5G01460	LMBR1-like membrane protein	0.37831
AT5G62680	Proton-dependent oligopeptide transporter family	-	AT2G18960	H(+)-ATPase 1	0.37816
AT4G26590	Oligopeptide transporter, OPT superfamily	-	AT2G15870	transposable element gene	0.37813
AT1G31820	Amino acid/polyamine transporter I	-	AT4G22920	non-yellowing 1	0.37812
AT5G60770	NRT2	NRT2.4	AT1G36900	-	0.37812
AT1G17120	Cationic amino acid transporter 3	-	AT1G32400	tobamovirus multiplication 2A	0.37805
AT1G72130	Proton-dependent oligopeptide transporter family	-	AT1G57550	Low temperature and salt responsive protein family	0.37803
AT5G02180	Amino acid transporter, transmembrane domain	-	AT4G12980	Auxin-responsive family protein	0.37802
AT1G71680	Amino acid transporter, transmembrane domain	-	AT2G18590	Major facilitator superfamily protein	0.37801
AT4G38250	Amino acid transporter, transmembrane domain	-	AT2G20230	Tetraspanin family protein	0.37795
AT2G01170	Amino acid/polyamine transporter I	-	AT2G28840	XB3 ortholog 1 in Arabidopsis thaliana	0.37794
AT1G32450	Proton-dependent oligopeptide transporter family	NPF7.3	AT4G34600	-	0.37785
AT4G38250	Amino acid transporter, transmembrane domain	-	AT1G11910	aspartic proteinase A1	0.37784
AT4G21120	Cationic amino acid transporter 3	-	AT5G13330	related to AP2 6l	0.37783
AT3G25280	Proton-dependent oligopeptide transporter family	-	AT1G57670	Toll-Interleukin-Resistance (TIR) domain family protein	0.37779
AT1G32450	Proton-dependent oligopeptide transporter family	NPF7.3	AT1G48750	Bifunctional inhibitor/lipid-transfer protein/seed storage 2S albumin superfamily protein	0.37779
AT1G48370	Oligopeptide transporter, OPT superfamily	-	AT2G42520	P-loop containing nucleoside triphosphate hydrolases superfamily protein	0.37775
AT3G47960	Proton-dependent oligopeptide transporter family	-	AT4G30530	Class I glutamine amidotransferase-like superfamily protein	0.37768
AT1G05940	Cationic amino acid transporter 3	-	AT5G64280	dicarboxylate transporter 2.2	0.37764
AT4G21120	Cationic amino acid transporter 3	-	AT5G13080	WRKY DNA-binding protein 75	0.37763
AT1G75470	purine permease	-	AT2G22950	Cation transporter/ E1-E2 ATPase family protein	0.37755
AT5G53510	Oligopeptide transporter, OPT superfamily	-	AT4G38590	beta-galactosidase 14	0.37751
AT3G25280	Proton-dependent oligopeptide transporter family	-	AT3G20700	F-box associated ubiquitination effector family protein	0.37732
AT4G18210	purine permease	-	AT5G58870	FTSH protease 9	0.3773
AT5G28470	Proton-dependent oligopeptide transporter family	-	AT1G43760	DNAse I-like superfamily protein	0.37728
AT3G56200	Amino acid transporter, transmembrane domain	-	AT4G01070	UDP-Glycosyltransferase superfamily protein	0.37727
AT4G21120	Cationic amino acid transporter 3	-	AT5G35370	S-locus lectin protein kinase family protein	0.37725
AT5G64410	Oligopeptide transporter, OPT superfamily	-	AT3G15630	-	0.37717
AT5G41000	Oligopeptide transporter, OPT superfamily	-	AT5G50375	cyclopropyl isomerase	0.37707
AT5G28470	Proton-dependent oligopeptide transporter family	-	AT3G42770	F-box/RNI-like/FBD-like domains-containing protein	0.37698
AT3G10600	Cationic amino acid transporter 3	-	AT4G03730	transposable element gene	0.37696
AT3G17650	Oligopeptide transporter, OPT superfamily	-	AT5G18140	Chaperone DnaJ-domain superfamily protein	0.37693
AT2G38100	Proton-dependent oligopeptide transporter family	-	AT5G20760	transposable element gene	0.37687
AT5G46050	Proton-dependent oligopeptide transporter family	-	AT1G51800	Leucine-rich repeat protein kinase family protein	0.37675
AT5G01240	Amino acid transporter, transmembrane domain	-	AT3G01690	alpha/beta-Hydrolases superfamily protein	0.37673
AT1G32450	Proton-dependent oligopeptide transporter family	NPF7.3	AT5G14880	Potassium transporter family protein	0.37671
AT3G45710	Proton-dependent oligopeptide transporter family	-	AT5G47980	HXXXD-type acyl-transferase family protein	0.37665
AT3G25280	Proton-dependent oligopeptide transporter family	-	AT5G37520	Protein of Unknown Function (DUF239)	0.37664
AT1G64780	Ammonium transporter	-	AT1G64500	Glutaredoxin family protein	0.37663
AT3G45710	Proton-dependent oligopeptide transporter family	-	AT2G25160	cytochrome P450, family 82, subfamily F, polypeptide 1	0.3766
AT1G32450	Proton-dependent oligopeptide transporter family	NPF7.3	AT3G61430	plasma membrane intrinsic protein 1A	0.37658
AT3G45710	Proton-dependent oligopeptide transporter family	-	AT5G43370	phosphate transporter 2	0.3765
AT3G10600	Cationic amino acid transporter 3	-	AT1G15600	-	0.37644
AT3G17650	Oligopeptide transporter, OPT superfamily	-	AT1G68010	hydroxypyruvate reductase	0.37626
AT1G44750	purine permease	-	AT4G16430	basic helix-loop-helix (bHLH) DNA-binding superfamily protein	0.3762
AT1G17120	Cationic amino acid transporter 3	-	AT1G53210	sodium/calcium exchanger family protein / calcium-binding EF hand family protein	0.37619
AT1G69850	Proton-dependent oligopeptide transporter family	NPF4.6	AT3G19930	sugar transporter 4	0.37617
AT1G32450	Proton-dependent oligopeptide transporter family	NPF7.3	AT1G49470	Family of unknown function (DUF716)	0.37607
AT3G45710	Proton-dependent oligopeptide transporter family	-	AT3G45700	Major facilitator superfamily protein	0.37604
AT1G69870	Proton-dependent oligopeptide transporter family	NPF2.13	AT1G61800	glucose-6-phosphate/phosphate translocator 2	0.37602
AT3G25280	Proton-dependent oligopeptide transporter family	-	AT5G46360	Ca2+ activated outward rectifying K+ channel 3	0.37598
AT1G31820	Amino acid/polyamine transporter I	-	AT4G17840	-	0.37592
AT1G44750	purine permease	-	AT5G40300	Uncharacterised protein family (UPF0497)	0.37586
AT2G38100	Proton-dependent oligopeptide transporter family	-	AT5G26635	-	0.37568
AT3G45680	Proton-dependent oligopeptide transporter family	-	AT3G06390	Uncharacterised protein family (UPF0497)	0.37557
AT5G02180	Amino acid transporter, transmembrane domain	-	AT5G18760	RING/U-box superfamily protein	0.37555
AT1G17120	Cationic amino acid transporter 3	-	AT4G20870	fatty acid hydroxylase 2	0.37547
AT5G04770	Cationic amino acid transporter 3	-	AT3G15450	Aluminium induced protein with YGL and LRDR motifs	0.37543
AT5G53510	Oligopeptide transporter, OPT superfamily	-	AT1G57550	Low temperature and salt responsive protein family	0.37538
AT5G14940	Proton-dependent oligopeptide transporter family	-	AT5G59780	myb domain protein 59	0.37533
AT5G09220	Amino acid transporter, transmembrane domain	-	AT1G32450	nitrate transporter 1.5	0.37527
AT1G32450	Proton-dependent oligopeptide transporter family	NPF7.3	AT5G09220	amino acid permease 2	0.37527
AT4G18210	purine permease	-	AT5G64840	general control non-repressible 5	0.37525
AT1G48370	Oligopeptide transporter, OPT superfamily	-	AT2G19450	membrane bound O-acyl transferase (MBOAT) family protein	0.37524
AT5G62680	Proton-dependent oligopeptide transporter family	-	AT4G01610	Cysteine proteinases superfamily protein	0.37522
AT4G21120	Cationic amino acid transporter 3	-	AT2G31945	-	0.37521
AT4G21120	Cationic amino acid transporter 3	-	AT5G08240	-	0.37519
AT1G69850	Proton-dependent oligopeptide transporter family	NPF4.6	AT4G33300	ADR1-like 1	0.37514
AT2G39130	Amino acid transporter, transmembrane domain	-	AT4G32390	Nucleotide-sugar transporter family protein	0.37513
AT1G72140	Proton-dependent oligopeptide transporter family	-	AT2G38750	annexin 4	0.37504
AT1G58360	Amino acid transporter, transmembrane domain	-	AT1G06430	FTSH protease 8	0.37501
AT3G25280	Proton-dependent oligopeptide transporter family	-	AT1G35617	-	0.37495
AT3G17650	Oligopeptide transporter, OPT superfamily	-	AT5G04810	pentatricopeptide (PPR) repeat-containing protein	0.37495
AT4G38250	Amino acid transporter, transmembrane domain	-	AT3G06170	Serinc-domain containing serine and sphingolipid biosynthesis protein	0.37483
AT5G24380	Oligopeptide transporter, OPT superfamily	-	AT3G46900	copper transporter 2	0.37478
AT4G26590	Oligopeptide transporter, OPT superfamily	-	AT3G24250	glycine-rich protein	0.37475
AT4G38250	Amino acid transporter, transmembrane domain	-	AT5G07250	RHOMBOID-like protein 3	0.37469
AT4G26590	Oligopeptide transporter, OPT superfamily	-	AT3G51490	tonoplast monosaccharide transporter3	0.37458
AT1G69850	Proton-dependent oligopeptide transporter family	NPF4.6	AT1G15670	Galactose oxidase/kelch repeat superfamily protein	0.37455
AT1G57943	purine permease	-	AT1G57550	Low temperature and salt responsive protein family	0.37451
AT1G17120	Cationic amino acid transporter 3	-	AT1G21840	urease accessory protein F	0.37447
AT3G17650	Oligopeptide transporter, OPT superfamily	-	AT2G22980	serine carboxypeptidase-like 13	0.37446
AT4G38250	Amino acid transporter, transmembrane domain	-	AT1G08770	prenylated RAB acceptor 1.E	0.3744
AT3G25280	Proton-dependent oligopeptide transporter family	-	AT3G22340	transposable element gene	0.37438
AT3G45720	Proton-dependent oligopeptide transporter family	-	AT1G71120	GDSL-motif lipase/hydrolase 6	0.37438
AT1G31820	Amino acid/polyamine transporter I	-	AT3G26280	cytochrome P450, family 71, subfamily B, polypeptide 4	0.37436
AT3G45720	Proton-dependent oligopeptide transporter family	-	AT2G25565	-	0.37434
AT4G26590	Oligopeptide transporter, OPT superfamily	-	AT3G32270	transposable element gene	0.3743
AT2G38100	Proton-dependent oligopeptide transporter family	-	AT5G27510	Protein kinase superfamily protein	0.37424
AT3G10600	Cationic amino acid transporter 3	-	AT5G15380	domains rearranged methylase 1	0.37421
AT1G17120	Cationic amino acid transporter 3	-	AT3G16850	Pectin lyase-like superfamily protein	0.3742
AT4G16370	Oligopeptide transporter, OPT superfamily	-	AT1G23020	ferric reduction oxidase 3	0.37417
AT4G38250	Amino acid transporter, transmembrane domain	-	AT3G24160	putative type 1 membrane protein	0.37408
AT3G45720	Proton-dependent oligopeptide transporter family	-	AT4G27850	Glycine-rich protein family	0.37403
AT2G38100	Proton-dependent oligopeptide transporter family	-	AT2G19050	GDSL-like Lipase/Acylhydrolase superfamily protein	0.37402
AT3G54140	Proton-dependent oligopeptide transporter family	-	AT3G02750	Protein phosphatase 2C family protein	0.37399
AT2G41190	Amino acid transporter, transmembrane domain	-	AT1G60190	ARM repeat superfamily protein	0.37398
AT1G71680	Amino acid transporter, transmembrane domain	-	AT2G29920	-	0.37397
AT5G60770	NRT2	NRT2.4	AT3G49770	-	0.37397
AT3G55740	Amino acid transporter, transmembrane domain	-	AT3G50900	-	0.37372
AT4G16370	Oligopeptide transporter, OPT superfamily	-	AT5G38980	-	0.37365
AT4G38250	Amino acid transporter, transmembrane domain	-	AT1G76490	hydroxy methylglutaryl CoA reductase 1	0.37363
AT1G44100	Amino acid transporter, transmembrane domain	-	AT5G26030	ferrochelatase 1	0.37357
AT5G36940	Cationic amino acid transporter 3	-	AT4G10770	oligopeptide transporter 7	0.37356
AT3G03720	Cationic amino acid transporter 3	-	AT2G41705	camphor resistance CrcB family protein	0.37356
AT5G28470	Proton-dependent oligopeptide transporter family	-	AT5G57720	AP2/B3-like transcriptional factor family protein	0.37353
AT3G45720	Proton-dependent oligopeptide transporter family	-	AT1G35617	-	0.3735
AT3G17650	Oligopeptide transporter, OPT superfamily	-	AT3G53920	RNApolymerase sigma-subunit C	0.37341
AT5G46050	Proton-dependent oligopeptide transporter family	-	AT1G51890	Leucine-rich repeat protein kinase family protein	0.37334
AT3G17650	Oligopeptide transporter, OPT superfamily	-	AT4G25080	magnesium-protoporphyrin IX methyltransferase	0.37329
AT4G26590	Oligopeptide transporter, OPT superfamily	-	AT1G28220	purine permease 3	0.37325
AT2G39130	Amino acid transporter, transmembrane domain	-	AT5G18520	Lung seven transmembrane receptor family protein	0.37323
AT3G45650	Proton-dependent oligopeptide transporter family	NPF2.7	AT3G45710	Major facilitator superfamily protein	0.37321
AT1G69850	Proton-dependent oligopeptide transporter family	NPF4.6	AT1G34300	lectin protein kinase family protein	0.37319
AT4G38250	Amino acid transporter, transmembrane domain	-	AT1G32410	Vacuolar protein sorting 55 (VPS55) family protein	0.37312
AT5G05630	Amino acid/polyamine transporter I	-	AT3G61770	Acid phosphatase/vanadium-dependent haloperoxidase-related protein	0.37307
AT1G22550	Proton-dependent oligopeptide transporter family	-	AT2G22770	basic helix-loop-helix (bHLH) DNA-binding superfamily protein	0.37304
AT1G17120	Cationic amino acid transporter 3	-	AT1G63110	GPI transamidase subunit PIG-U	0.37298
AT3G45720	Proton-dependent oligopeptide transporter family	-	AT3G30280	HXXXD-type acyl-transferase family protein	0.37297
AT3G45720	Proton-dependent oligopeptide transporter family	-	AT2G35460	Late embryogenesis abundant (LEA) hydroxyproline-rich glycoprotein family	0.37296
AT4G38250	Amino acid transporter, transmembrane domain	-	AT3G08650	ZIP metal ion transporter family	0.37294
AT3G03720	Cationic amino acid transporter 3	-	AT2G02040	peptide transporter 2	0.37292
AT2G39130	Amino acid transporter, transmembrane domain	-	AT4G26650	RNA-binding (RRM/RBD/RNP motifs) family protein	0.37284
AT2G39130	Amino acid transporter, transmembrane domain	-	AT3G29360	UDP-glucose 6-dehydrogenase family protein	0.37259
AT3G10600	Cationic amino acid transporter 3	-	AT3G28020	-	0.37253
AT1G31830	Amino acid/polyamine transporter I	-	AT3G13772	transmembrane nine 7	0.37244
AT1G22550	Proton-dependent oligopeptide transporter family	-	AT5G24290	Vacuolar iron transporter (VIT) family protein	0.37243
AT1G28230	purine permease	-	AT3G57680	Peptidase S41 family protein	0.37238
AT2G41190	Amino acid transporter, transmembrane domain	-	AT2G46680	homeobox 7	0.37232
AT1G31820	Amino acid/polyamine transporter I	-	AT1G47128	Granulin repeat cysteine protease family protein	0.37216
AT5G24030	anion channel	SLAH3	AT4G33420	Peroxidase superfamily protein	0.37213
AT1G71680	Amino acid transporter, transmembrane domain	-	AT1G31100	transposable element gene	0.37211
AT1G05940	Cationic amino acid transporter 3	-	AT5G33280	Voltage-gated chloride channel family protein	0.3721
AT1G17120	Cationic amino acid transporter 3	-	AT3G26030	serine/threonine protein phosphatase 2A 55 kDa regulatory subunit B prime delta	0.372
AT1G69870	Proton-dependent oligopeptide transporter family	NPF2.13	AT3G09390	metallothionein 2A	0.37199
AT1G31830	Amino acid/polyamine transporter I	-	AT2G18170	MAP kinase 7	0.37196
AT1G64780	Ammonium transporter	-	AT3G21670	Major facilitator superfamily protein	0.37186
AT3G45720	Proton-dependent oligopeptide transporter family	-	AT2G15750	transposable element gene	0.37186
AT3G45720	Proton-dependent oligopeptide transporter family	-	AT2G18590	Major facilitator superfamily protein	0.3718
AT2G01170	Amino acid/polyamine transporter I	-	AT4G09020	isoamylase 3	0.37169
AT1G62200	Proton-dependent oligopeptide transporter family	-	AT2G02040	peptide transporter 2	0.37168
AT2G38100	Proton-dependent oligopeptide transporter family	-	AT2G15810	transposable element gene	0.37162
AT2G38100	Proton-dependent oligopeptide transporter family	-	AT2G28440	proline-rich family protein	0.37161
AT5G02180	Amino acid transporter, transmembrane domain	-	AT1G07180	alternative NAD(P)H dehydrogenase 1	0.37145
AT4G38250	Amino acid transporter, transmembrane domain	-	AT5G65990	Transmembrane amino acid transporter family protein	0.37143
AT5G04770	Cationic amino acid transporter 3	-	AT5G20250	Raffinose synthase family protein	0.3714
AT5G01240	Amino acid transporter, transmembrane domain	-	AT4G25910	NFU domain protein 3	0.37131
AT1G71680	Amino acid transporter, transmembrane domain	-	AT3G11060	-	0.37127
AT1G72140	Proton-dependent oligopeptide transporter family	-	AT4G11190	Disease resistance-responsive (dirigent-like protein) family protein	0.37118
AT4G18210	purine permease	-	AT5G25120	ytochrome p450, family 71, subfamily B, polypeptide 11	0.3711
AT1G44750	purine permease	-	AT3G13772	transmembrane nine 7	0.37109
AT1G31820	Amino acid/polyamine transporter I	-	AT2G35940	BEL1-like homeodomain 1	0.37105
AT4G26590	Oligopeptide transporter, OPT superfamily	-	AT1G15600	-	0.37101
AT1G69850	Proton-dependent oligopeptide transporter family	NPF4.6	AT5G18490	Plant protein of unknown function (DUF946)	0.37099
AT3G47960	Proton-dependent oligopeptide transporter family	-	AT2G06050	oxophytodienoate-reductase 3	0.37087
AT3G10600	Cationic amino acid transporter 3	-	AT5G66220	Chalcone-flavanone isomerase family protein	0.37087
AT1G68570	Proton-dependent oligopeptide transporter family	-	AT3G21750	UDP-glucosyl transferase 71B1	0.37081
AT1G69850	Proton-dependent oligopeptide transporter family	NPF4.6	AT4G39090	Papain family cysteine protease	0.3707
AT5G28470	Proton-dependent oligopeptide transporter family	-	AT1G78740	RNI-like superfamily protein	0.37066
AT1G31830	Amino acid/polyamine transporter I	-	AT4G33700	CBS domain-containing protein with a domain of unknown function (DUF21)	0.37065
AT5G63850	Amino acid transporter, transmembrane domain	-	AT2G16740	ubiquitin-conjugating enzyme 29	0.37057
AT1G62200	Proton-dependent oligopeptide transporter family	-	AT2G40110	Yippee family putative zinc-binding protein	0.37057
AT2G40460	Proton-dependent oligopeptide transporter family	-	AT4G01070	UDP-Glycosyltransferase superfamily protein	0.37031
AT1G68570	Proton-dependent oligopeptide transporter family	-	AT3G21670	Major facilitator superfamily protein	0.37025
AT1G05940	Cationic amino acid transporter 3	-	AT3G06170	Serinc-domain containing serine and sphingolipid biosynthesis protein	0.37023
AT5G62730	Proton-dependent oligopeptide transporter family	-	AT1G05540	Protein of unknown function (DUF295)	0.37019
AT5G28470	Proton-dependent oligopeptide transporter family	-	AT4G04650	RNA-directed DNA polymerase (reverse transcriptase)-related family protein	0.37009
AT5G62680	Proton-dependent oligopeptide transporter family	-	AT1G17745	D-3-phosphoglycerate dehydrogenase	0.37008
AT2G39130	Amino acid transporter, transmembrane domain	-	AT1G26850	S-adenosyl-L-methionine-dependent methyltransferases superfamily protein	0.37006
AT3G24290	Ammonium transporter	-	AT5G59520	ZRT/IRT-like protein 2	0.36992
AT3G45720	Proton-dependent oligopeptide transporter family	-	AT4G04650	RNA-directed DNA polymerase (reverse transcriptase)-related family protein	0.36992
AT4G26590	Oligopeptide transporter, OPT superfamily	-	AT1G57550	Low temperature and salt responsive protein family	0.36989
AT1G22570	Proton-dependent oligopeptide transporter family	-	AT4G36670	Major facilitator superfamily protein	0.36986
AT4G26590	Oligopeptide transporter, OPT superfamily	-	AT4G17710	homeodomain GLABROUS 4	0.36986
AT3G10600	Cationic amino acid transporter 3	-	AT3G49480	Protein with RNI-like/FBD-like domains	0.36984
AT4G38250	Amino acid transporter, transmembrane domain	-	AT4G38920	vacuolar-type H(+)-ATPase C3	0.36969
AT3G27020	Oligopeptide transporter, OPT superfamily	-	AT5G58950	Protein kinase superfamily protein	0.36962
AT2G24220	purine permease	-	AT1G76020	Thioredoxin superfamily protein	0.36961
AT5G53510	Oligopeptide transporter, OPT superfamily	-	AT1G32660	F-box and associated interaction domains-containing protein	0.36956
AT3G10600	Cationic amino acid transporter 3	-	AT1G57550	Low temperature and salt responsive protein family	0.36952
AT4G16370	Oligopeptide transporter, OPT superfamily	-	AT1G17100	SOUL heme-binding family protein	0.36944
AT1G72130	Proton-dependent oligopeptide transporter family	-	AT5G62830	F-box associated ubiquitination effector family protein	0.36939
AT3G03720	Cationic amino acid transporter 3	-	AT1G04970	lipid-binding serum glycoprotein family protein	0.36938
AT2G38100	Proton-dependent oligopeptide transporter family	-	AT1G55640	prenylated RAB acceptor 1.G1	0.36937
AT1G27040	Proton-dependent oligopeptide transporter family	-	AT1G28220	purine permease 3	0.36931
AT4G18210	purine permease	-	AT1G68830	STT7 homolog STN7	0.36931
AT5G28470	Proton-dependent oligopeptide transporter family	-	AT1G57550	Low temperature and salt responsive protein family	0.36928
AT5G62680	Proton-dependent oligopeptide transporter family	-	AT5G45510	Leucine-rich repeat (LRR) family protein	0.36926
AT1G71680	Amino acid transporter, transmembrane domain	-	AT3G62520	transposable element gene	0.36922
AT5G28470	Proton-dependent oligopeptide transporter family	-	AT5G34900	transposable element gene	0.36914
AT1G72130	Proton-dependent oligopeptide transporter family	-	AT1G78740	RNI-like superfamily protein	0.36896
AT1G72130	Proton-dependent oligopeptide transporter family	-	AT3G42770	F-box/RNI-like/FBD-like domains-containing protein	0.36884
AT1G64780	Ammonium transporter	-	AT4G12390	pectin methylesterase inhibitor 1	0.36874
AT1G71680	Amino acid transporter, transmembrane domain	-	AT1G34500	MBOAT (membrane bound O-acyl transferase) family protein	0.36872
AT1G68570	Proton-dependent oligopeptide transporter family	-	AT1G69870	nitrate transporter 1.7	0.3687
AT1G69870	Proton-dependent oligopeptide transporter family	NPF2.13	AT1G68570	Major facilitator superfamily protein	0.3687
AT1G09930	Oligopeptide transporter, OPT superfamily	-	AT3G62180	Plant invertase/pectin methylesterase inhibitor superfamily protein	0.36858
AT1G72130	Proton-dependent oligopeptide transporter family	-	AT5G25860	F-box/RNI-like superfamily protein	0.36856
AT1G48640	Amino acid transporter, transmembrane domain	-	AT1G55290	2-oxoglutarate (2OG) and Fe(II)-dependent oxygenase superfamily protein	0.36854
AT2G01170	Amino acid/polyamine transporter I	-	AT3G19490	sodium:hydrogen antiporter 1	0.36852
AT1G48640	Amino acid transporter, transmembrane domain	-	AT2G25240	Serine protease inhibitor (SERPIN) family protein	0.36842
AT1G48370	Oligopeptide transporter, OPT superfamily	-	AT1G27630	cyclin T 1;3	0.36841
AT1G72140	Proton-dependent oligopeptide transporter family	-	AT2G01880	purple acid phosphatase 7	0.36835
AT5G05630	Amino acid/polyamine transporter I	-	AT5G46580	pentatricopeptide (PPR) repeat-containing protein	0.36833
AT1G22550	Proton-dependent oligopeptide transporter family	-	AT2G38760	annexin 3	0.3683
AT5G02180	Amino acid transporter, transmembrane domain	-	AT2G29360	NAD(P)-binding Rossmann-fold superfamily protein	0.36825
AT3G03720	Cationic amino acid transporter 3	-	AT5G13800	pheophytinase	0.36822
AT1G32450	Proton-dependent oligopeptide transporter family	NPF7.3	AT4G08300	nodulin MtN21 /EamA-like transporter family protein	0.36822
AT3G45720	Proton-dependent oligopeptide transporter family	-	AT5G54350	-	0.36821
AT3G45720	Proton-dependent oligopeptide transporter family	-	AT3G27590	-	0.36821
AT5G04770	Cationic amino acid transporter 3	-	AT5G22920	CHY-type/CTCHY-type/RING-type Zinc finger protein	0.36817
AT1G44750	purine permease	-	AT4G01610	Cysteine proteinases superfamily protein	0.36813
AT1G64780	Ammonium transporter	-	AT3G52360	-	0.36801
AT5G28470	Proton-dependent oligopeptide transporter family	-	AT5G37170	O-methyltransferase family protein	0.368
AT1G71680	Amino acid transporter, transmembrane domain	-	AT5G52975	Protein of unknown function (DUF1278)	0.36798
AT1G22540	Proton-dependent oligopeptide transporter family	-	AT1G70330	equilibrative nucleotide transporter 1	0.36792
AT5G28470	Proton-dependent oligopeptide transporter family	-	AT4G20420	Tapetum specific protein TAP35/TAP44	0.36787
AT1G44750	purine permease	-	AT3G61960	Protein kinase superfamily protein	0.36779
AT2G41190	Amino acid transporter, transmembrane domain	-	AT3G61890	homeobox 12	0.36772
AT1G72130	Proton-dependent oligopeptide transporter family	-	AT2G04060	glycosyl hydrolase family 35 protein	0.36771
AT4G26590	Oligopeptide transporter, OPT superfamily	-	AT3G46360	-	0.36767
AT1G48640	Amino acid transporter, transmembrane domain	-	AT1G52660	P-loop containing nucleoside triphosphate hydrolases superfamily protein	0.36761
AT1G22540	Proton-dependent oligopeptide transporter family	-	AT1G17970	RING/U-box superfamily protein	0.36752
AT1G68570	Proton-dependent oligopeptide transporter family	-	AT1G78510	solanesyl diphosphate synthase 1	0.3675
AT2G38100	Proton-dependent oligopeptide transporter family	-	AT3G18840	Tetratricopeptide repeat (TPR)-like superfamily protein	0.3675
AT2G01170	Amino acid/polyamine transporter I	-	AT2G39900	GATA type zinc finger transcription factor family protein	0.36749
AT3G45720	Proton-dependent oligopeptide transporter family	-	AT4G10690	transposable element gene	0.36747
AT1G31820	Amino acid/polyamine transporter I	-	AT4G11960	PGR5-like B	0.36743
AT1G31820	Amino acid/polyamine transporter I	-	AT3G28090	-	0.36739
AT4G26590	Oligopeptide transporter, OPT superfamily	-	AT2G25540	cellulose synthase 10	0.36726
AT2G39130	Amino acid transporter, transmembrane domain	-	AT5G05820	Nucleotide-sugar transporter family protein	0.36725
AT5G14940	Proton-dependent oligopeptide transporter family	-	AT4G01430	nodulin MtN21 /EamA-like transporter family protein	0.36716
AT2G38100	Proton-dependent oligopeptide transporter family	-	AT1G53260	-	0.36713
AT1G09930	Oligopeptide transporter, OPT superfamily	-	AT5G56110	myb domain protein 103	0.36712
AT1G72130	Proton-dependent oligopeptide transporter family	-	AT4G17580	Bax inhibitor-1 family protein	0.36711
AT5G24030	anion channel	SLAH3	AT2G44500	O-fucosyltransferase family protein	0.36697
AT5G60770	NRT2	NRT2.4	AT1G12630	Integrase-type DNA-binding superfamily protein	0.36692
AT4G18210	purine permease	-	AT4G13010	Oxidoreductase, zinc-binding dehydrogenase family protein	0.36687
AT1G64780	Ammonium transporter	-	AT4G35090	catalase 2	0.36686
AT2G39130	Amino acid transporter, transmembrane domain	-	AT4G12650	Endomembrane protein 70 protein family	0.36676
AT2G38100	Proton-dependent oligopeptide transporter family	-	AT2G17590	Cysteine/Histidine-rich C1 domain family protein	0.36674
AT5G28470	Proton-dependent oligopeptide transporter family	-	AT2G04060	glycosyl hydrolase family 35 protein	0.3667
AT3G45720	Proton-dependent oligopeptide transporter family	-	AT4G03730	transposable element gene	0.3667
AT1G71680	Amino acid transporter, transmembrane domain	-	AT4G04010	transposable element gene	0.36667
AT4G26590	Oligopeptide transporter, OPT superfamily	-	AT1G36900	-	0.36665
AT1G72140	Proton-dependent oligopeptide transporter family	-	AT3G16450	Mannose-binding lectin superfamily protein	0.36663
AT2G38100	Proton-dependent oligopeptide transporter family	-	AT5G02000	-	0.36661
AT1G58360	Amino acid transporter, transmembrane domain	-	AT3G14067	Subtilase family protein	0.36654
AT2G38100	Proton-dependent oligopeptide transporter family	-	AT3G28630	Protein of unknown function (DUF569)	0.36645
AT1G44750	purine permease	-	AT3G01470	homeobox 1	0.36643
AT1G72130	Proton-dependent oligopeptide transporter family	-	AT2G16000	transposable element gene	0.36642
AT5G28470	Proton-dependent oligopeptide transporter family	-	AT5G27530	Pectin lyase-like superfamily protein	0.36635
AT4G26590	Oligopeptide transporter, OPT superfamily	-	AT3G57690	arabinogalactan protein 23	0.36625
AT1G31820	Amino acid/polyamine transporter I	-	AT2G32540	cellulose synthase-like B4	0.3661
AT5G60770	NRT2	NRT2.4	AT2G11010	-	0.36605
AT2G39130	Amino acid transporter, transmembrane domain	-	AT1G12840	vacuolar ATP synthase subunit C (VATC) / V-ATPase C subunit / vacuolar proton pump C subunit (DET3)	0.36597
AT1G31830	Amino acid/polyamine transporter I	-	AT1G64890	Major facilitator superfamily protein	0.36587
AT5G05630	Amino acid/polyamine transporter I	-	AT1G24290	AAA-type ATPase family protein	0.36581
AT4G18210	purine permease	-	AT2G23840	HNH endonuclease	0.3658
AT4G16370	Oligopeptide transporter, OPT superfamily	-	AT5G12860	dicarboxylate transporter 1	0.36577
AT1G69850	Proton-dependent oligopeptide transporter family	NPF4.6	AT2G17520	Endoribonuclease/protein kinase IRE1-like	0.36573
AT1G72130	Proton-dependent oligopeptide transporter family	-	AT4G20470	-	0.36568
AT1G72140	Proton-dependent oligopeptide transporter family	-	AT5G38030	MATE efflux family protein	0.36551
AT5G02180	Amino acid transporter, transmembrane domain	-	AT3G01060	-	0.36539
AT1G71680	Amino acid transporter, transmembrane domain	-	AT4G14310	Transducin/WD40 repeat-like superfamily protein	0.36533
AT5G36940	Cationic amino acid transporter 3	-	AT4G25570	Cytochrome b561/ferric reductase transmembrane protein family	0.36529
AT1G72130	Proton-dependent oligopeptide transporter family	-	AT3G26614	transposable element gene	0.36526
AT2G38100	Proton-dependent oligopeptide transporter family	-	AT2G11010	-	0.36523
AT4G26590	Oligopeptide transporter, OPT superfamily	-	AT1G51210	UDP-Glycosyltransferase superfamily protein	0.36517
AT5G24030	anion channel	SLAH3	AT3G11420	Protein of unknown function (DUF604)	0.36512
AT1G58360	Amino acid transporter, transmembrane domain	-	AT2G33380	Caleosin-related family protein	0.36507
AT1G48640	Amino acid transporter, transmembrane domain	-	AT1G63450	root hair specific 8	0.36505
AT3G45720	Proton-dependent oligopeptide transporter family	-	AT5G51420	long-chain-alcohol O-fatty-acyltransferase family protein / wax synthase family protein	0.36501
AT1G32450	Proton-dependent oligopeptide transporter family	NPF7.3	AT2G38800	Plant calmodulin-binding protein-related	0.36498
AT2G38100	Proton-dependent oligopeptide transporter family	-	AT4G38590	beta-galactosidase 14	0.36492
AT1G72130	Proton-dependent oligopeptide transporter family	-	AT3G01110	-	0.3649
AT5G38820	Amino acid transporter, transmembrane domain	-	AT4G15290	Cellulose synthase family protein	0.3648
AT1G71680	Amino acid transporter, transmembrane domain	-	AT1G78740	RNI-like superfamily protein	0.36474
AT2G41190	Amino acid transporter, transmembrane domain	-	AT5G06760	Late Embryogenesis Abundant 4-5	0.36453
AT3G45680	Proton-dependent oligopeptide transporter family	-	AT4G28940	Phosphorylase superfamily protein	0.3645
AT5G64410	Oligopeptide transporter, OPT superfamily	-	AT1G79700	Integrase-type DNA-binding superfamily protein	0.36446
AT3G45720	Proton-dependent oligopeptide transporter family	-	AT1G15600	-	0.36445
AT1G72140	Proton-dependent oligopeptide transporter family	-	AT2G38760	annexin 3	0.36442
AT1G71680	Amino acid transporter, transmembrane domain	-	AT1G60570	Galactose oxidase/kelch repeat superfamily protein	0.3644
AT3G45720	Proton-dependent oligopeptide transporter family	-	AT2G14640	transposable element gene	0.36436
AT1G05940	Cationic amino acid transporter 3	-	AT1G11910	aspartic proteinase A1	0.36425
AT3G45720	Proton-dependent oligopeptide transporter family	-	AT2G39160	-	0.36412
AT5G62680	Proton-dependent oligopeptide transporter family	-	AT1G44800	nodulin MtN21 /EamA-like transporter family protein	0.36407
AT2G39130	Amino acid transporter, transmembrane domain	-	AT2G01970	Endomembrane protein 70 protein family	0.36399
AT1G05940	Cationic amino acid transporter 3	-	AT3G03720	cationic amino acid transporter 4	0.36394
AT3G03720	Cationic amino acid transporter 3	-	AT1G05940	cationic amino acid transporter 9	0.36394
AT1G72130	Proton-dependent oligopeptide transporter family	-	AT3G21410	F-box and associated interaction domains-containing protein	0.3639
AT3G27020	Oligopeptide transporter, OPT superfamily	-	AT4G15560	Deoxyxylulose-5-phosphate synthase	0.36389
AT5G60770	NRT2	NRT2.4	AT3G46360	-	0.36387
AT5G02180	Amino acid transporter, transmembrane domain	-	AT2G23840	HNH endonuclease	0.36384
AT4G24120	Oligopeptide transporter, OPT superfamily	-	AT5G61520	Major facilitator superfamily protein	0.36382
AT1G72130	Proton-dependent oligopeptide transporter family	-	AT5G45770	receptor like protein 55	0.3638
AT3G03720	Cationic amino acid transporter 3	-	AT3G08650	ZIP metal ion transporter family	0.36371
AT1G09930	Oligopeptide transporter, OPT superfamily	-	AT3G42140	zinc ion binding;nucleic acid binding	0.36366
AT5G62680	Proton-dependent oligopeptide transporter family	-	AT1G74100	sulfotransferase 16	0.3636
AT5G53510	Oligopeptide transporter, OPT superfamily	-	AT3G61720	Ca2+dependent plant phosphoribosyltransferase family protein	0.36354
AT5G64410	Oligopeptide transporter, OPT superfamily	-	AT1G27290	-	0.36327
AT1G48640	Amino acid transporter, transmembrane domain	-	AT5G19790	related to AP2 11	0.36319
AT1G71680	Amino acid transporter, transmembrane domain	-	AT1G15600	-	0.36317
AT1G48640	Amino acid transporter, transmembrane domain	-	AT5G05500	Pollen Ole e 1 allergen and extensin family protein	0.36308
AT1G27040	Proton-dependent oligopeptide transporter family	-	AT3G51490	tonoplast monosaccharide transporter3	0.36304
AT3G56200	Amino acid transporter, transmembrane domain	-	AT5G24660	response to low sulfur 2	0.36304
AT5G41000	Oligopeptide transporter, OPT superfamily	-	AT5G10560	Glycosyl hydrolase family protein	0.363
AT1G57943	purine permease	-	AT5G28580	transposable element gene	0.36298
AT5G53510	Oligopeptide transporter, OPT superfamily	-	AT3G51490	tonoplast monosaccharide transporter3	0.36298
AT5G02180	Amino acid transporter, transmembrane domain	-	AT1G22850	SNARE associated Golgi protein family	0.3629
AT5G64410	Oligopeptide transporter, OPT superfamily	-	AT3G57790	Pectin lyase-like superfamily protein	0.36286
AT5G05630	Amino acid/polyamine transporter I	-	AT3G12210	DNA binding	0.3628
AT4G18210	purine permease	-	AT3G27110	Peptidase family M48 family protein	0.36278
AT1G08100	NRT2	NRT2.2	AT1G36900	-	0.36265
AT2G38100	Proton-dependent oligopeptide transporter family	-	AT2G15550	transposable element gene	0.36264
AT3G03720	Cationic amino acid transporter 3	-	AT5G56180	actin-related protein 8	0.3626
AT1G48370	Oligopeptide transporter, OPT superfamily	-	AT1G47710	Serine protease inhibitor (SERPIN) family protein	0.36255
AT2G01170	Amino acid/polyamine transporter I	-	AT4G25970	phosphatidylserine decarboxylase 3	0.3624
AT1G62200	Proton-dependent oligopeptide transporter family	-	AT3G09020	alpha 1,4-glycosyltransferase family protein	0.36236
AT5G60770	NRT2	NRT2.4	AT4G17710	homeodomain GLABROUS 4	0.36233
AT3G03720	Cationic amino acid transporter 3	-	AT5G51070	Clp ATPase	0.36232
AT1G71680	Amino acid transporter, transmembrane domain	-	AT4G17580	Bax inhibitor-1 family protein	0.36228
AT4G18210	purine permease	-	AT3G21670	Major facilitator superfamily protein	0.36221
AT4G26590	Oligopeptide transporter, OPT superfamily	-	AT3G59845	Zinc-binding dehydrogenase family protein	0.36207
AT5G53510	Oligopeptide transporter, OPT superfamily	-	AT4G38880	GLN phosphoribosyl pyrophosphate amidotransferase 3	0.3619
AT5G62680	Proton-dependent oligopeptide transporter family	-	AT2G17130	isocitrate dehydrogenase subunit 2	0.36178
AT5G09220	Amino acid transporter, transmembrane domain	-	AT2G40900	nodulin MtN21 /EamA-like transporter family protein	0.36171
AT3G56200	Amino acid transporter, transmembrane domain	-	AT3G22890	ATP sulfurylase 1	0.36169
AT3G45680	Proton-dependent oligopeptide transporter family	-	AT2G16005	MD-2-related lipid recognition domain-containing protein	0.36166
AT5G62680	Proton-dependent oligopeptide transporter family	-	AT1G54030	GDSL-like Lipase/Acylhydrolase superfamily protein	0.36159
AT4G26590	Oligopeptide transporter, OPT superfamily	-	AT2G18590	Major facilitator superfamily protein	0.36147
AT3G03720	Cationic amino acid transporter 3	-	AT1G60490	vacuolar protein sorting 34	0.36095
AT5G02180	Amino acid transporter, transmembrane domain	-	AT5G59130	Subtilase family protein	0.36088
AT3G47960	Proton-dependent oligopeptide transporter family	-	AT2G46510	ABA-inducible BHLH-type transcription factor	0.36086
AT1G05940	Cationic amino acid transporter 3	-	AT2G31960	glucan synthase-like 3	0.36054
AT3G27020	Oligopeptide transporter, OPT superfamily	-	AT4G10770	oligopeptide transporter 7	0.36049
AT1G08230	Amino acid transporter, transmembrane domain	-	AT2G35940	BEL1-like homeodomain 1	0.36045
AT4G18210	purine permease	-	AT1G71480	Nuclear transport factor 2 (NTF2) family protein	0.36018
AT4G18210	purine permease	-	AT4G11570	Haloacid dehalogenase-like hydrolase (HAD) superfamily protein	0.36013
AT1G44750	purine permease	-	AT3G26100	Regulator of chromosome condensation (RCC1) family protein	0.35983
AT5G24030	anion channel	SLAH3	AT4G26690	PLC-like phosphodiesterase family protein	0.35968
AT1G77380	Amino acid transporter, transmembrane domain	-	AT3G01970	WRKY DNA-binding protein 45	0.35966
AT5G62680	Proton-dependent oligopeptide transporter family	-	AT4G39950	cytochrome P450, family 79, subfamily B, polypeptide 2	0.35957
AT5G46040	Proton-dependent oligopeptide transporter family	-	AT5G59940	Cysteine/Histidine-rich C1 domain family protein	0.35953
AT1G48640	Amino acid transporter, transmembrane domain	-	AT3G07900	O-fucosyltransferase family protein	0.35952
AT1G31830	Amino acid/polyamine transporter I	-	AT5G16380	Protein of unknown function, DUF538	0.35947
AT1G31820	Amino acid/polyamine transporter I	-	AT5G25120	ytochrome p450, family 71, subfamily B, polypeptide 11	0.35942
AT1G44750	purine permease	-	AT2G44680	casein kinase II beta subunit 4	0.35925
AT1G64780	Ammonium transporter	-	AT2G15020	-	0.3592
AT4G18210	purine permease	-	AT1G50020	-	0.3592
AT1G44750	purine permease	-	AT1G11910	aspartic proteinase A1	0.35906
AT2G41190	Amino acid transporter, transmembrane domain	-	AT1G79520	Cation efflux family protein	0.359
AT1G48640	Amino acid transporter, transmembrane domain	-	AT4G22640	Bifunctional inhibitor/lipid-transfer protein/seed storage 2S albumin superfamily protein	0.35897
AT5G62680	Proton-dependent oligopeptide transporter family	-	AT1G28580	GDSL-like Lipase/Acylhydrolase superfamily protein	0.35884
AT1G09930	Oligopeptide transporter, OPT superfamily	-	AT4G28395	Bifunctional inhibitor/lipid-transfer protein/seed storage 2S albumin superfamily protein	0.35884
AT4G26590	Oligopeptide transporter, OPT superfamily	-	AT1G24520	homolog of Brassica campestris pollen protein 1	0.35883
AT1G64780	Ammonium transporter	-	AT5G19970	-	0.35877
AT4G16370	Oligopeptide transporter, OPT superfamily	-	AT5G61420	myb domain protein 28	0.35876
AT5G53510	Oligopeptide transporter, OPT superfamily	-	AT4G04650	RNA-directed DNA polymerase (reverse transcriptase)-related family protein	0.35871
AT3G03720	Cationic amino acid transporter 3	-	AT4G38250	Transmembrane amino acid transporter family protein	0.3587
AT1G08100	NRT2	NRT2.2	AT4G22480	-	0.35856
AT3G27020	Oligopeptide transporter, OPT superfamily	-	AT1G04140	Transducin family protein / WD-40 repeat family protein	0.35852
AT5G60770	NRT2	NRT2.4	AT4G15590	transposable element gene	0.35835
AT5G53510	Oligopeptide transporter, OPT superfamily	-	AT5G28600	transposable element gene	0.35823
AT1G64780	Ammonium transporter	-	AT4G01070	UDP-Glycosyltransferase superfamily protein	0.35822
AT5G05630	Amino acid/polyamine transporter I	-	AT5G59500	protein C-terminal S-isoprenylcysteine carboxyl O-methyltransferases	0.35821
AT1G48640	Amino acid transporter, transmembrane domain	-	AT2G37820	Cysteine/Histidine-rich C1 domain family protein	0.35817
AT2G41190	Amino acid transporter, transmembrane domain	-	AT4G17550	Major facilitator superfamily protein	0.35815
AT3G24290	Ammonium transporter	-	AT2G21020	-	0.35811
AT3G27020	Oligopeptide transporter, OPT superfamily	-	AT5G64280	dicarboxylate transporter 2.2	0.35808
AT3G27020	Oligopeptide transporter, OPT superfamily	-	AT5G67360	Subtilase family protein	0.35798
AT3G45680	Proton-dependent oligopeptide transporter family	-	AT1G35250	Thioesterase superfamily protein	0.35797
AT1G64780	Ammonium transporter	-	AT5G23730	Transducin/WD40 repeat-like superfamily protein	0.35796
AT3G03720	Cationic amino acid transporter 3	-	AT3G60590	-	0.35792
AT1G28230	purine permease	-	AT4G24010	cellulose synthase like G1	0.35791
AT4G18210	purine permease	-	AT1G66330	senescence-associated family protein	0.35789
AT2G40460	Proton-dependent oligopeptide transporter family	-	AT1G60270	beta glucosidase 6	0.35774
AT4G18210	purine permease	-	AT1G76570	Chlorophyll A-B binding family protein	0.35772
AT1G22540	Proton-dependent oligopeptide transporter family	-	AT3G62660	galacturonosyltransferase-like 7	0.35769
AT1G68570	Proton-dependent oligopeptide transporter family	-	AT3G28270	Protein of unknown function (DUF677)	0.35768
AT1G68570	Proton-dependent oligopeptide transporter family	-	AT1G55910	zinc transporter 11 precursor	0.35768
AT5G09220	Amino acid transporter, transmembrane domain	-	AT3G53100	GDSL-like Lipase/Acylhydrolase superfamily protein	0.35758
AT5G14940	Proton-dependent oligopeptide transporter family	-	AT1G01070	nodulin MtN21 /EamA-like transporter family protein	0.35757
AT1G72140	Proton-dependent oligopeptide transporter family	-	AT1G16370	organic cation/carnitine transporter 6	0.35756
AT5G60770	NRT2	NRT2.4	AT3G30280	HXXXD-type acyl-transferase family protein	0.35755
AT1G68570	Proton-dependent oligopeptide transporter family	-	AT2G35940	BEL1-like homeodomain 1	0.35745
AT3G45650	Proton-dependent oligopeptide transporter family	NPF2.7	AT1G47480	alpha/beta-Hydrolases superfamily protein	0.35739
AT5G62680	Proton-dependent oligopeptide transporter family	-	AT3G45310	Cysteine proteinases superfamily protein	0.35736
AT5G60770	NRT2	NRT2.4	AT1G51210	UDP-Glycosyltransferase superfamily protein	0.35733
AT5G60770	NRT2	NRT2.4	AT3G51490	tonoplast monosaccharide transporter3	0.35731
AT4G18210	purine permease	-	AT3G05340	Tetratricopeptide repeat (TPR)-like superfamily protein	0.35729
AT4G16370	Oligopeptide transporter, OPT superfamily	-	AT1G48300	-	0.35712
AT4G26590	Oligopeptide transporter, OPT superfamily	-	AT5G28580	transposable element gene	0.35706
AT1G31820	Amino acid/polyamine transporter I	-	AT4G03030	Galactose oxidase/kelch repeat superfamily protein	0.35693
AT1G31820	Amino acid/polyamine transporter I	-	AT1G73680	alpha dioxygenase	0.35679
AT3G54140	Proton-dependent oligopeptide transporter family	-	AT1G27320	histidine kinase 3	0.35676
AT1G09930	Oligopeptide transporter, OPT superfamily	-	AT1G20940	F-box family protein	0.35673
AT1G48640	Amino acid transporter, transmembrane domain	-	AT1G30870	Peroxidase superfamily protein	0.35662
AT5G53510	Oligopeptide transporter, OPT superfamily	-	AT2G11010	-	0.35659
AT2G41190	Amino acid transporter, transmembrane domain	-	AT4G34000	abscisic acid responsive elements-binding factor 3	0.35643
AT4G18210	purine permease	-	AT3G07700	Protein kinase superfamily protein	0.3564
AT1G27040	Proton-dependent oligopeptide transporter family	-	AT5G51420	long-chain-alcohol O-fatty-acyltransferase family protein / wax synthase family protein	0.35635
AT2G40460	Proton-dependent oligopeptide transporter family	-	AT5G01820	serine/threonine protein kinase 1	0.35629
AT5G02180	Amino acid transporter, transmembrane domain	-	AT4G13800	Protein of unknown function (DUF803)	0.35629
AT4G26590	Oligopeptide transporter, OPT superfamily	-	AT3G63100	-	0.35628
AT2G40460	Proton-dependent oligopeptide transporter family	-	AT4G26850	mannose-1-phosphate guanylyltransferase (GDP)s;GDP-galactose:mannose-1-phosphate guanylyltransferases;GDP-galactose:glucose-1-phosphate guanylyltransferases;GDP-galactose:myoinositol-1-phosphate guanylyltransferases;glucose-1-phosphate guanylyltransferase	0.35622
AT1G28230	purine permease	-	AT1G22370	UDP-glucosyl transferase 85A5	0.35622
AT1G08100	NRT2	NRT2.2	AT2G13940	transposable element gene	0.35609
AT5G04770	Cationic amino acid transporter 3	-	AT1G30820	CTP synthase family protein	0.35607
AT1G69850	Proton-dependent oligopeptide transporter family	NPF4.6	AT1G18470	Transmembrane Fragile-X-F-associated protein	0.35603
AT2G41190	Amino acid transporter, transmembrane domain	-	AT1G72770	homology to ABI1	0.35571
AT5G02180	Amino acid transporter, transmembrane domain	-	AT2G45560	cytochrome P450, family 76, subfamily C, polypeptide 1	0.35567
AT1G44750	purine permease	-	AT4G19670	RING/U-box superfamily protein	0.35566
AT2G40460	Proton-dependent oligopeptide transporter family	-	AT1G23740	Oxidoreductase, zinc-binding dehydrogenase family protein	0.35561
AT5G64410	Oligopeptide transporter, OPT superfamily	-	AT3G02700	NC domain-containing protein-related	0.35556
AT3G03720	Cationic amino acid transporter 3	-	AT5G53350	CLP protease regulatory subunit X	0.35551
AT1G72140	Proton-dependent oligopeptide transporter family	-	AT1G62660	Glycosyl hydrolases family 32 protein	0.35544
AT1G09930	Oligopeptide transporter, OPT superfamily	-	AT5G01080	Beta-galactosidase related protein	0.35536
AT1G48370	Oligopeptide transporter, OPT superfamily	-	AT3G60800	DHHC-type zinc finger family protein	0.35535
AT1G72140	Proton-dependent oligopeptide transporter family	-	AT2G25160	cytochrome P450, family 82, subfamily F, polypeptide 1	0.35535
AT4G26590	Oligopeptide transporter, OPT superfamily	-	AT3G19090	RNA-binding protein	0.35532
AT1G48370	Oligopeptide transporter, OPT superfamily	-	AT4G35630	phosphoserine aminotransferase	0.35521
AT5G64410	Oligopeptide transporter, OPT superfamily	-	AT1G15740	Leucine-rich repeat family protein	0.35518
AT5G24030	anion channel	SLAH3	AT3G45970	expansin-like A1	0.35517
AT1G48640	Amino acid transporter, transmembrane domain	-	AT5G61550	U-box domain-containing protein kinase family protein	0.35509
AT1G57943	purine permease	-	AT5G46360	Ca2+ activated outward rectifying K+ channel 3	0.35506
AT1G09930	Oligopeptide transporter, OPT superfamily	-	AT3G04200	RmlC-like cupins superfamily protein	0.35493
AT1G48640	Amino acid transporter, transmembrane domain	-	AT4G08620	sulphate transporter 1;1	0.35492
AT1G09930	Oligopeptide transporter, OPT superfamily	-	AT5G17320	homeodomain GLABROUS 9	0.35487
AT1G48640	Amino acid transporter, transmembrane domain	-	AT4G33730	CAP (Cysteine-rich secretory proteins, Antigen 5, and Pathogenesis-related 1 protein) superfamily protein	0.35486
AT1G22570	Proton-dependent oligopeptide transporter family	-	AT1G77210	sugar transporter 14	0.35485
AT5G53510	Oligopeptide transporter, OPT superfamily	-	AT1G08150	Cation/hydrogen exchanger family protein	0.35485
AT5G53510	Oligopeptide transporter, OPT superfamily	-	AT1G15600	-	0.35481
AT1G48370	Oligopeptide transporter, OPT superfamily	-	AT2G36580	Pyruvate kinase family protein	0.35473
AT1G09930	Oligopeptide transporter, OPT superfamily	-	AT2G39160	-	0.35467
AT1G22550	Proton-dependent oligopeptide transporter family	-	AT1G62660	Glycosyl hydrolases family 32 protein	0.35467
AT1G48640	Amino acid transporter, transmembrane domain	-	AT1G30990	Polyketide cyclase/dehydrase and lipid transport superfamily protein	0.35456
AT5G04770	Cationic amino acid transporter 3	-	AT1G11260	sugar transporter 1	0.35453
AT3G24290	Ammonium transporter	-	AT3G23190	HR-like lesion-inducing protein-related	0.3545
AT3G27020	Oligopeptide transporter, OPT superfamily	-	AT4G00750	S-adenosyl-L-methionine-dependent methyltransferases superfamily protein	0.35441
AT3G54140	Proton-dependent oligopeptide transporter family	-	AT2G26690	Major facilitator superfamily protein	0.35439
AT1G22540	Proton-dependent oligopeptide transporter family	-	AT1G78680	gamma-glutamyl hydrolase 2	0.35434
AT5G60770	NRT2	NRT2.4	AT1G57550	Low temperature and salt responsive protein family	0.35428
AT5G60770	NRT2	NRT2.4	AT3G32270	transposable element gene	0.35427
AT5G62680	Proton-dependent oligopeptide transporter family	-	AT3G01720	-	0.35423
AT2G24220	purine permease	-	AT3G21360	2-oxoglutarate (2OG) and Fe(II)-dependent oxygenase superfamily protein	0.35421
AT1G05940	Cationic amino acid transporter 3	-	AT3G08650	ZIP metal ion transporter family	0.35407
AT1G44750	purine permease	-	AT1G54115	cation calcium exchanger 4	0.35396
AT3G45680	Proton-dependent oligopeptide transporter family	-	AT5G01360	Plant protein of unknown function (DUF828)	0.35376
AT1G30840	purine permease	-	AT2G29660	zinc finger (C2H2 type) family protein	0.35372
AT5G38820	Amino acid transporter, transmembrane domain	-	AT1G09790	COBRA-like protein 6 precursor	0.35372
AT5G41800	Amino acid transporter, transmembrane domain	-	AT1G08320	bZIP transcription factor family protein	0.35368
AT1G09930	Oligopeptide transporter, OPT superfamily	-	AT3G30280	HXXXD-type acyl-transferase family protein	0.35354
AT1G22540	Proton-dependent oligopeptide transporter family	-	AT5G43600	ureidoglycolate amidohydrolase	0.35351
AT1G69850	Proton-dependent oligopeptide transporter family	NPF4.6	AT1G32700	PLATZ transcription factor family protein	0.3535
AT5G53510	Oligopeptide transporter, OPT superfamily	-	AT4G28395	Bifunctional inhibitor/lipid-transfer protein/seed storage 2S albumin superfamily protein	0.35348
AT1G48640	Amino acid transporter, transmembrane domain	-	AT5G27100	glutamate receptor 2.1	0.35346
AT1G48640	Amino acid transporter, transmembrane domain	-	AT1G05250	Peroxidase superfamily protein	0.35345
AT5G64410	Oligopeptide transporter, OPT superfamily	-	AT1G23390	Kelch repeat-containing F-box family protein	0.35344
AT1G09930	Oligopeptide transporter, OPT superfamily	-	AT1G72460	Leucine-rich repeat protein kinase family protein	0.35344
AT1G25530	Amino acid transporter, transmembrane domain	-	AT5G05960	Bifunctional inhibitor/lipid-transfer protein/seed storage 2S albumin superfamily protein	0.35331
AT1G48370	Oligopeptide transporter, OPT superfamily	-	AT1G19370	-	0.35324
AT5G53510	Oligopeptide transporter, OPT superfamily	-	AT4G03730	transposable element gene	0.35322
AT4G16370	Oligopeptide transporter, OPT superfamily	-	AT3G26570	phosphate transporter 2;1	0.35319
AT5G60770	NRT2	NRT2.4	AT3G63100	-	0.35312
AT1G44750	purine permease	-	AT3G01100	hypothetical protein 1	0.35303
AT1G27040	Proton-dependent oligopeptide transporter family	-	AT1G31100	transposable element gene	0.35301
AT5G60770	NRT2	NRT2.4	AT4G14310	Transducin/WD40 repeat-like superfamily protein	0.35294
AT5G62680	Proton-dependent oligopeptide transporter family	-	AT1G11580	methylesterase PCR A	0.35288
AT1G22550	Proton-dependent oligopeptide transporter family	-	AT3G16460	Mannose-binding lectin superfamily protein	0.35282
AT1G48640	Amino acid transporter, transmembrane domain	-	AT5G01490	cation exchanger 4	0.35268
AT1G58360	Amino acid transporter, transmembrane domain	-	AT5G65990	Transmembrane amino acid transporter family protein	0.35264
AT1G12110	Proton-dependent oligopeptide transporter family	NPF6.3	AT1G66200	glutamine synthase clone F11	0.35263
AT3G45650	Proton-dependent oligopeptide transporter family	NPF2.7	AT3G55150	exocyst subunit exo70 family protein H1	0.35253
AT2G41190	Amino acid transporter, transmembrane domain	-	AT3G56080	S-adenosyl-L-methionine-dependent methyltransferases superfamily protein	0.35248
AT1G28230	purine permease	-	AT2G03310	-	0.35246
AT2G40460	Proton-dependent oligopeptide transporter family	-	AT1G73390	Endosomal targeting BRO1-like domain-containing protein	0.3524
AT1G48370	Oligopeptide transporter, OPT superfamily	-	AT1G78920	vacuolar H+-pyrophosphatase 2	0.35233
AT1G27040	Proton-dependent oligopeptide transporter family	-	AT3G01110	-	0.35227
AT4G18210	purine permease	-	AT1G55960	Polyketide cyclase/dehydrase and lipid transport superfamily protein	0.35222
AT5G53510	Oligopeptide transporter, OPT superfamily	-	AT3G19090	RNA-binding protein	0.35217
AT1G58360	Amino acid transporter, transmembrane domain	-	AT3G55610	delta 1-pyrroline-5-carboxylate synthase 2	0.35206
AT1G09930	Oligopeptide transporter, OPT superfamily	-	AT1G53260	-	0.352
AT4G21680	Proton-dependent oligopeptide transporter family	NPF7.2	AT3G60140	Glycosyl hydrolase superfamily protein	0.35187
AT5G24030	anion channel	SLAH3	AT2G27080	Late embryogenesis abundant (LEA) hydroxyproline-rich glycoprotein family	0.35186
AT5G64410	Oligopeptide transporter, OPT superfamily	-	AT3G16857	response regulator 1	0.35182
AT1G09930	Oligopeptide transporter, OPT superfamily	-	AT3G49770	-	0.35181
AT1G09930	Oligopeptide transporter, OPT superfamily	-	AT1G12630	Integrase-type DNA-binding superfamily protein	0.35151
AT1G44750	purine permease	-	AT1G22040	Galactose oxidase/kelch repeat superfamily protein	0.35151
AT3G47960	Proton-dependent oligopeptide transporter family	-	AT4G04610	APS reductase 1	0.35146
AT3G27020	Oligopeptide transporter, OPT superfamily	-	AT3G51420	strictosidine synthase-like 4	0.35139
AT1G09930	Oligopeptide transporter, OPT superfamily	-	AT2G15810	transposable element gene	0.35136
AT3G24290	Ammonium transporter	-	AT2G32270	zinc transporter 3 precursor	0.35135
AT1G09930	Oligopeptide transporter, OPT superfamily	-	AT5G19810	Proline-rich extensin-like family protein	0.35131
AT1G48370	Oligopeptide transporter, OPT superfamily	-	AT2G12550	ubiquitin-associated (UBA)/TS-N domain-containing protein	0.35125
AT1G09930	Oligopeptide transporter, OPT superfamily	-	AT3G19090	RNA-binding protein	0.35122
AT2G39890	Amino acid transporter, transmembrane domain	-	AT1G73630	EF hand calcium-binding protein family	0.35107
AT1G48370	Oligopeptide transporter, OPT superfamily	-	AT5G17190	-	0.35094
AT5G62680	Proton-dependent oligopeptide transporter family	-	AT2G17720	2-oxoglutarate (2OG) and Fe(II)-dependent oxygenase superfamily protein	0.35082
AT3G03720	Cationic amino acid transporter 3	-	AT5G05930	guanylyl cyclase 1	0.35073
AT1G25530	Amino acid transporter, transmembrane domain	-	AT3G53980	Bifunctional inhibitor/lipid-transfer protein/seed storage 2S albumin superfamily protein	0.35055
AT1G69850	Proton-dependent oligopeptide transporter family	NPF4.6	AT1G08930	Major facilitator superfamily protein	0.35052
AT3G56200	Amino acid transporter, transmembrane domain	-	AT3G05400	Major facilitator superfamily protein	0.35047
AT5G60780	NRT2	-	AT5G15380	domains rearranged methylase 1	0.35045
AT5G53510	Oligopeptide transporter, OPT superfamily	-	AT3G30280	HXXXD-type acyl-transferase family protein	0.35041
AT1G12110	Proton-dependent oligopeptide transporter family	NPF6.3	AT3G52370	FASCICLIN-like arabinogalactan protein 15 precursor	0.35031
AT2G40460	Proton-dependent oligopeptide transporter family	-	AT5G67030	zeaxanthin epoxidase (ZEP) (ABA1)	0.35006
AT1G30840	purine permease	-	AT3G53100	GDSL-like Lipase/Acylhydrolase superfamily protein	0.35
AT3G56200	Amino acid transporter, transmembrane domain	-	AT5G27350	Major facilitator superfamily protein	0.35
AT1G68570	Proton-dependent oligopeptide transporter family	-	AT5G53370	pectin methylesterase PCR fragment F	0.34996
AT1G58360	Amino acid transporter, transmembrane domain	-	AT3G44300	nitrilase 2	0.34992
AT5G14940	Proton-dependent oligopeptide transporter family	-	AT4G08290	nodulin MtN21 /EamA-like transporter family protein	0.34992
AT1G57943	purine permease	-	AT3G20700	F-box associated ubiquitination effector family protein	0.34992
AT3G47960	Proton-dependent oligopeptide transporter family	-	AT4G19450	Major facilitator superfamily protein	0.34992
AT3G24290	Ammonium transporter	-	AT2G29750	UDP-glucosyl transferase 71C1	0.34991
AT5G60770	NRT2	NRT2.4	AT2G15550	transposable element gene	0.3499
AT1G48640	Amino acid transporter, transmembrane domain	-	AT5G67400	root hair specific 19	0.34989
AT5G60770	NRT2	NRT2.4	AT3G24250	glycine-rich protein	0.34987
AT1G44750	purine permease	-	AT5G12200	pyrimidine 2	0.34984
AT1G27040	Proton-dependent oligopeptide transporter family	-	AT1G30220	inositol transporter 2	0.34983
AT5G64410	Oligopeptide transporter, OPT superfamily	-	AT1G56220	Dormancy/auxin associated family protein	0.34975
AT5G62680	Proton-dependent oligopeptide transporter family	-	AT2G30860	glutathione S-transferase PHI 9	0.34973
AT1G69870	Proton-dependent oligopeptide transporter family	NPF2.13	AT2G36970	UDP-Glycosyltransferase superfamily protein	0.3496
AT2G36590	Amino acid transporter, transmembrane domain	-	AT5G42760	Leucine carboxyl methyltransferase	0.34957
AT5G60770	NRT2	NRT2.4	AT1G35617	-	0.34953
AT3G45060	NRT2	NRT2.6	AT1G42365	transposable element gene	0.34951
AT5G64410	Oligopeptide transporter, OPT superfamily	-	AT3G06380	tubby-like protein 9	0.34943
AT5G62680	Proton-dependent oligopeptide transporter family	-	AT2G30870	glutathione S-transferase PHI 10	0.34942
AT3G27020	Oligopeptide transporter, OPT superfamily	-	AT3G02540	Rad23 UV excision repair protein family	0.34939
AT5G60770	NRT2	NRT2.4	AT4G38590	beta-galactosidase 14	0.34931
AT1G22550	Proton-dependent oligopeptide transporter family	-	AT3G20370	TRAF-like family protein	0.34929
AT5G60770	NRT2	NRT2.4	AT1G29650	transposable element gene	0.34925
AT1G44750	purine permease	-	AT3G55530	RING/U-box superfamily protein	0.34924
AT1G68570	Proton-dependent oligopeptide transporter family	-	AT5G67370	Protein of unknown function (DUF1230)	0.34923
AT3G03720	Cationic amino acid transporter 3	-	AT1G12640	MBOAT (membrane bound O-acyl transferase) family protein	0.34922
AT3G27020	Oligopeptide transporter, OPT superfamily	-	AT1G19000	Homeodomain-like superfamily protein	0.34917
AT1G08230	Amino acid transporter, transmembrane domain	-	AT5G25220	KNOTTED1-like homeobox gene 3	0.34916
AT1G44750	purine permease	-	AT3G20120	cytochrome P450, family 705, subfamily A, polypeptide 21	0.34915
AT5G60770	NRT2	NRT2.4	AT1G28220	purine permease 3	0.34914
AT5G62680	Proton-dependent oligopeptide transporter family	-	AT2G17290	Calcium-dependent protein kinase family protein	0.34913
AT5G14940	Proton-dependent oligopeptide transporter family	-	AT2G30080	ZIP metal ion transporter family	0.34912
AT3G54140	Proton-dependent oligopeptide transporter family	-	AT4G17840	-	0.34906
AT1G77380	Amino acid transporter, transmembrane domain	-	AT1G52200	PLAC8 family protein	0.34904
AT1G62200	Proton-dependent oligopeptide transporter family	-	AT3G02740	Eukaryotic aspartyl protease family protein	0.34901
AT3G24290	Ammonium transporter	-	AT5G40510	Sucrase/ferredoxin-like family protein	0.34896
AT3G54140	Proton-dependent oligopeptide transporter family	-	AT5G58950	Protein kinase superfamily protein	0.34896
AT1G68570	Proton-dependent oligopeptide transporter family	-	AT2G35840	Sucrose-6F-phosphate phosphohydrolase family protein	0.34887
AT3G03720	Cationic amino acid transporter 3	-	AT1G76150	enoyl-CoA hydratase 2	0.34886
AT1G28230	purine permease	-	AT1G30220	inositol transporter 2	0.3488
AT3G47960	Proton-dependent oligopeptide transporter family	-	AT2G34810	FAD-binding Berberine family protein	0.34875
AT1G68570	Proton-dependent oligopeptide transporter family	-	AT1G11700	Protein of unknown function, DUF584	0.34873
AT3G54140	Proton-dependent oligopeptide transporter family	-	AT5G48930	hydroxycinnamoyl-CoA shikimate/quinate hydroxycinnamoyl transferase	0.34869
AT5G24380	Oligopeptide transporter, OPT superfamily	-	AT3G56240	copper chaperone	0.34868
AT5G36940	Cationic amino acid transporter 3	-	AT4G39350	cellulose synthase A2	0.34854
AT5G24030	anion channel	SLAH3	AT5G37540	Eukaryotic aspartyl protease family protein	0.34843
AT2G40460	Proton-dependent oligopeptide transporter family	-	AT3G61220	NAD(P)-binding Rossmann-fold superfamily protein	0.34838
AT2G36590	Amino acid transporter, transmembrane domain	-	AT3G56260	-	0.34838
AT3G47960	Proton-dependent oligopeptide transporter family	-	AT1G61890	MATE efflux family protein	0.34831
AT1G57943	purine permease	-	AT5G48080	-	0.34828
AT1G08090	NRT2	NRT2.1	AT4G32950	Protein phosphatase 2C family protein	0.34805
AT4G16370	Oligopeptide transporter, OPT superfamily	-	AT1G56190	Phosphoglycerate kinase family protein	0.34804
AT4G16370	Oligopeptide transporter, OPT superfamily	-	AT5G23920	-	0.34788
AT3G45680	Proton-dependent oligopeptide transporter family	-	AT2G25160	cytochrome P450, family 82, subfamily F, polypeptide 1	0.34784
AT1G27040	Proton-dependent oligopeptide transporter family	-	AT1G78740	RNI-like superfamily protein	0.34783
AT3G24290	Ammonium transporter	-	AT2G18980	Peroxidase superfamily protein	0.34781
AT2G24220	purine permease	-	AT5G33280	Voltage-gated chloride channel family protein	0.34776
AT1G05940	Cationic amino acid transporter 3	-	AT1G80310	sulfate transmembrane transporters	0.34769
AT1G58360	Amino acid transporter, transmembrane domain	-	AT2G35060	K+ uptake permease 11	0.34765
AT3G45680	Proton-dependent oligopeptide transporter family	-	AT5G15630	COBRA-like extracellular glycosyl-phosphatidyl inositol-anchored protein family	0.34759
AT5G24030	anion channel	SLAH3	AT5G67300	myb domain protein r1	0.34756
AT1G44750	purine permease	-	AT1G74680	Exostosin family protein	0.34755
AT1G08100	NRT2	NRT2.2	AT3G51490	tonoplast monosaccharide transporter3	0.34749
AT2G40460	Proton-dependent oligopeptide transporter family	-	AT4G38320	heptahelical protein 5	0.34743
AT1G48370	Oligopeptide transporter, OPT superfamily	-	AT2G38670	phosphorylethanolamine cytidylyltransferase 1	0.34742
AT4G16370	Oligopeptide transporter, OPT superfamily	-	AT3G60750	Transketolase	0.3474
AT4G21680	Proton-dependent oligopeptide transporter family	NPF7.2	AT2G30140	UDP-Glycosyltransferase superfamily protein	0.34737
AT5G64410	Oligopeptide transporter, OPT superfamily	-	AT5G10450	G-box regulating factor 6	0.34729
AT1G48370	Oligopeptide transporter, OPT superfamily	-	AT2G21660	cold, circadian rhythm, and rna binding 2	0.34724
AT3G03720	Cationic amino acid transporter 3	-	AT4G39140	RING/U-box superfamily protein	0.34723
AT5G09220	Amino acid transporter, transmembrane domain	-	AT3G20570	early nodulin-like protein 9	0.34713
AT1G44750	purine permease	-	AT5G42090	Lung seven transmembrane receptor family protein	0.34711
AT1G77380	Amino acid transporter, transmembrane domain	-	AT5G64120	Peroxidase superfamily protein	0.34697
AT5G53510	Oligopeptide transporter, OPT superfamily	-	AT3G42140	zinc ion binding;nucleic acid binding	0.34696
AT2G39890	Amino acid transporter, transmembrane domain	-	AT1G18880	Major facilitator superfamily protein	0.34694
AT5G04770	Cationic amino acid transporter 3	-	AT5G19120	Eukaryotic aspartyl protease family protein	0.34692
AT1G62200	Proton-dependent oligopeptide transporter family	-	AT2G16790	P-loop containing nucleoside triphosphate hydrolases superfamily protein	0.34691
AT3G28960	Amino acid transporter, transmembrane domain	-	AT5G41050	Pollen Ole e 1 allergen and extensin family protein	0.34688
AT2G40460	Proton-dependent oligopeptide transporter family	-	AT2G23000	serine carboxypeptidase-like 10	0.34685
AT1G27040	Proton-dependent oligopeptide transporter family	-	AT1G57550	Low temperature and salt responsive protein family	0.34675
AT3G53960	Proton-dependent oligopeptide transporter family	-	AT2G32800	protein kinase family protein	0.34673
AT5G09220	Amino acid transporter, transmembrane domain	-	AT5G05960	Bifunctional inhibitor/lipid-transfer protein/seed storage 2S albumin superfamily protein	0.34666
AT1G77380	Amino acid transporter, transmembrane domain	-	AT1G10140	Uncharacterised conserved protein UCP031279	0.3466
AT1G22550	Proton-dependent oligopeptide transporter family	-	AT1G17190	glutathione S-transferase tau 26	0.34655
AT1G57943	purine permease	-	AT3G19940	Major facilitator superfamily protein	0.3465
AT1G68570	Proton-dependent oligopeptide transporter family	-	AT3G24190	Protein kinase superfamily protein	0.34647
AT3G24290	Ammonium transporter	-	AT4G28890	RING/U-box superfamily protein	0.34646
AT5G53510	Oligopeptide transporter, OPT superfamily	-	AT3G27590	-	0.34636
AT5G04770	Cationic amino acid transporter 3	-	AT1G28330	dormancy-associated protein-like 1	0.3463
AT5G64410	Oligopeptide transporter, OPT superfamily	-	AT4G36670	Major facilitator superfamily protein	0.34627
AT1G27040	Proton-dependent oligopeptide transporter family	-	AT2G04060	glycosyl hydrolase family 35 protein	0.34618
AT1G27040	Proton-dependent oligopeptide transporter family	-	AT2G05600	F-box associated ubiquitination effector family protein	0.34616
AT1G77380	Amino acid transporter, transmembrane domain	-	AT3G04070	NAC domain containing protein 47	0.34615
AT3G45650	Proton-dependent oligopeptide transporter family	NPF2.7	AT5G43370	phosphate transporter 2	0.34615
AT2G40460	Proton-dependent oligopeptide transporter family	-	AT1G64970	gamma-tocopherol methyltransferase	0.346
AT5G05630	Amino acid/polyamine transporter I	-	AT1G48460	-	0.34596
AT2G39890	Amino acid transporter, transmembrane domain	-	AT4G00880	SAUR-like auxin-responsive protein family	0.34594
AT3G45650	Proton-dependent oligopeptide transporter family	NPF2.7	AT2G29750	UDP-glucosyl transferase 71C1	0.34578
AT1G25530	Amino acid transporter, transmembrane domain	-	AT2G44300	Bifunctional inhibitor/lipid-transfer protein/seed storage 2S albumin superfamily protein	0.34574
AT3G54140	Proton-dependent oligopeptide transporter family	-	AT4G38320	heptahelical protein 5	0.34572
AT1G22570	Proton-dependent oligopeptide transporter family	-	AT1G05805	basic helix-loop-helix (bHLH) DNA-binding superfamily protein	0.34557
AT2G41190	Amino acid transporter, transmembrane domain	-	AT5G66400	Dehydrin family protein	0.34545
AT1G30840	purine permease	-	AT1G18880	Major facilitator superfamily protein	0.34543
AT1G25530	Amino acid transporter, transmembrane domain	-	AT4G17030	expansin-like B1	0.34542
AT1G68570	Proton-dependent oligopeptide transporter family	-	AT3G02830	zinc finger protein 1	0.34542
AT4G16370	Oligopeptide transporter, OPT superfamily	-	AT5G10470	kinesin like protein for actin based chloroplast movement 1	0.34531
AT5G05630	Amino acid/polyamine transporter I	-	AT2G41950	-	0.3453
AT3G01350	Proton-dependent oligopeptide transporter family	-	AT2G21560	-	0.34525
AT1G48370	Oligopeptide transporter, OPT superfamily	-	AT1G30620	NAD(P)-binding Rossmann-fold superfamily protein	0.34522
AT2G39890	Amino acid transporter, transmembrane domain	-	AT2G37460	nodulin MtN21 /EamA-like transporter family protein	0.34516
AT5G62680	Proton-dependent oligopeptide transporter family	-	AT5G03290	isocitrate dehydrogenase V	0.34515
AT3G27020	Oligopeptide transporter, OPT superfamily	-	AT2G45810	DEA(D/H)-box RNA helicase family protein	0.34511
AT1G08100	NRT2	NRT2.2	AT3G50250	-	0.34506
AT5G53510	Oligopeptide transporter, OPT superfamily	-	AT5G48200	-	0.34504
AT3G27020	Oligopeptide transporter, OPT superfamily	-	AT5G55910	D6 protein kinase	0.34501
AT4G16370	Oligopeptide transporter, OPT superfamily	-	AT4G38970	fructose-bisphosphate aldolase 2	0.34499
AT5G02180	Amino acid transporter, transmembrane domain	-	AT3G29760	Haloacid dehalogenase-like hydrolase (HAD) superfamily protein	0.34476
AT1G31830	Amino acid/polyamine transporter I	-	AT5G17190	-	0.3447
AT1G68570	Proton-dependent oligopeptide transporter family	-	AT5G54250	cyclic nucleotide-gated cation channel 4	0.3446
AT1G48370	Oligopeptide transporter, OPT superfamily	-	AT4G38630	regulatory particle non-ATPase 10	0.34458
AT3G54140	Proton-dependent oligopeptide transporter family	-	AT2G40420	Transmembrane amino acid transporter family protein	0.34446
AT1G08230	Amino acid transporter, transmembrane domain	-	AT1G31820	Amino acid permease family protein	0.34433
AT5G05630	Amino acid/polyamine transporter I	-	AT1G60230	Radical SAM superfamily protein	0.34428
AT5G53510	Oligopeptide transporter, OPT superfamily	-	AT3G47310	transposable element gene	0.34423
AT3G54140	Proton-dependent oligopeptide transporter family	-	AT1G03380	homolog of yeast autophagy 18 (ATG18) G	0.34396
AT1G69870	Proton-dependent oligopeptide transporter family	NPF2.13	AT1G54570	Esterase/lipase/thioesterase family protein	0.34394
AT1G27040	Proton-dependent oligopeptide transporter family	-	AT1G34440	-	0.34389
AT1G08100	NRT2	NRT2.2	AT4G38190	cellulose synthase like D4	0.34387
AT5G53510	Oligopeptide transporter, OPT superfamily	-	AT2G39160	-	0.34384
AT1G57943	purine permease	-	AT1G66110	Family of unknown function (DUF577)	0.34379
AT2G40460	Proton-dependent oligopeptide transporter family	-	AT3G01180	starch synthase 2	0.34377
AT3G45060	NRT2	NRT2.6	AT1G36900	-	0.34373
AT1G31830	Amino acid/polyamine transporter I	-	AT5G60620	glycerol-3-phosphate acyltransferase 9	0.34372
AT5G38820	Amino acid transporter, transmembrane domain	-	AT5G25860	F-box/RNI-like superfamily protein	0.34364
AT1G68570	Proton-dependent oligopeptide transporter family	-	AT3G18490	Eukaryotic aspartyl protease family protein	0.34362
AT4G21680	Proton-dependent oligopeptide transporter family	NPF7.2	AT4G38540	FAD/NAD(P)-binding oxidoreductase family protein	0.34359
AT1G57943	purine permease	-	AT1G28220	purine permease 3	0.34358
AT4G21680	Proton-dependent oligopeptide transporter family	NPF7.2	AT1G02850	beta glucosidase 11	0.34358
AT3G24290	Ammonium transporter	-	AT3G45710	Major facilitator superfamily protein	0.34353
AT1G31830	Amino acid/polyamine transporter I	-	AT1G05720	selenoprotein family protein	0.34341
AT3G54140	Proton-dependent oligopeptide transporter family	-	AT2G35940	BEL1-like homeodomain 1	0.34333
AT1G68570	Proton-dependent oligopeptide transporter family	-	AT3G05340	Tetratricopeptide repeat (TPR)-like superfamily protein	0.3432
AT2G36590	Amino acid transporter, transmembrane domain	-	AT3G55110	ABC-2 type transporter family protein	0.34301
AT3G56200	Amino acid transporter, transmembrane domain	-	AT3G49580	response to low sulfur 1	0.34277
AT5G64410	Oligopeptide transporter, OPT superfamily	-	AT1G80180	-	0.34273
AT2G40460	Proton-dependent oligopeptide transporter family	-	AT3G02830	zinc finger protein 1	0.34269
AT1G22540	Proton-dependent oligopeptide transporter family	-	AT5G07250	RHOMBOID-like protein 3	0.34269
AT2G40460	Proton-dependent oligopeptide transporter family	-	AT2G36870	xyloglucan endotransglucosylase/hydrolase 32	0.34263
AT1G69850	Proton-dependent oligopeptide transporter family	NPF4.6	AT3G14230	related to AP2 2	0.34246
AT5G60780	NRT2	-	AT1G12630	Integrase-type DNA-binding superfamily protein	0.34242
AT1G08230	Amino acid transporter, transmembrane domain	-	AT3G48690	alpha/beta-Hydrolases superfamily protein	0.34241
AT1G31830	Amino acid/polyamine transporter I	-	AT4G28910	novel interactor of JAZ	0.3424
AT1G22570	Proton-dependent oligopeptide transporter family	-	AT5G50450	HCP-like superfamily protein with MYND-type zinc finger	0.34234
AT2G36590	Amino acid transporter, transmembrane domain	-	AT1G10370	Glutathione S-transferase family protein	0.34233
AT1G08100	NRT2	NRT2.2	AT5G60770	nitrate transporter 2.4	0.34232
AT1G22550	Proton-dependent oligopeptide transporter family	-	AT3G15950	DNA topoisomerase-related	0.34225
AT2G36590	Amino acid transporter, transmembrane domain	-	AT3G48460	GDSL-like Lipase/Acylhydrolase superfamily protein	0.3422
AT5G24030	anion channel	SLAH3	AT1G17620	Late embryogenesis abundant (LEA) hydroxyproline-rich glycoprotein family	0.34219
AT5G19640	Proton-dependent oligopeptide transporter family	-	AT1G38470	-	0.34219
AT3G27020	Oligopeptide transporter, OPT superfamily	-	AT5G16150	plastidic GLC translocator	0.34217
AT1G05940	Cationic amino acid transporter 3	-	AT1G71090	Auxin efflux carrier family protein	0.34207
AT5G64410	Oligopeptide transporter, OPT superfamily	-	AT1G80460	Actin-like ATPase superfamily protein	0.34204
AT4G21680	Proton-dependent oligopeptide transporter family	NPF7.2	AT5G17380	Thiamine pyrophosphate dependent pyruvate decarboxylase family protein	0.34204
AT3G47960	Proton-dependent oligopeptide transporter family	-	AT1G17420	lipoxygenase 3	0.34201
AT3G45680	Proton-dependent oligopeptide transporter family	-	AT3G25830	terpene synthase-like sequence-1,8-cineole	0.342
AT3G45650	Proton-dependent oligopeptide transporter family	NPF2.7	AT2G35000	RING/U-box superfamily protein	0.34189
AT1G69870	Proton-dependent oligopeptide transporter family	NPF2.13	AT3G21750	UDP-glucosyl transferase 71B1	0.34189
AT1G08100	NRT2	NRT2.2	AT1G49810	Na+/H+ antiporter 2	0.34188
AT5G02180	Amino acid transporter, transmembrane domain	-	AT4G09900	methyl esterase 12	0.34186
AT5G64410	Oligopeptide transporter, OPT superfamily	-	AT5G18650	CHY-type/CTCHY-type/RING-type Zinc finger protein	0.34182
AT1G69850	Proton-dependent oligopeptide transporter family	NPF4.6	AT3G48530	SNF1-related protein kinase regulatory subunit gamma 1	0.34178
AT1G68570	Proton-dependent oligopeptide transporter family	-	AT4G37560	Acetamidase/Formamidase family protein	0.34172
AT1G57943	purine permease	-	AT5G05300	-	0.3417
AT3G45060	NRT2	NRT2.6	AT4G22480	-	0.34147
AT1G22550	Proton-dependent oligopeptide transporter family	-	AT1G78260	RNA-binding (RRM/RBD/RNP motifs) family protein	0.34142
AT5G02180	Amino acid transporter, transmembrane domain	-	AT5G24150	FAD/NAD(P)-binding oxidoreductase family protein	0.34121
AT1G31830	Amino acid/polyamine transporter I	-	AT1G02305	Cysteine proteinases superfamily protein	0.3412
AT3G27020	Oligopeptide transporter, OPT superfamily	-	AT3G10230	lycopene cyclase	0.34107
AT5G55930	Oligopeptide transporter, OPT superfamily	-	AT2G26440	Plant invertase/pectin methylesterase inhibitor superfamily	0.34103
AT1G57943	purine permease	-	AT4G03730	transposable element gene	0.3409
AT1G68570	Proton-dependent oligopeptide transporter family	-	AT1G21460	Nodulin MtN3 family protein	0.34067
AT2G41190	Amino acid transporter, transmembrane domain	-	AT2G33380	Caleosin-related family protein	0.34062
AT1G58360	Amino acid transporter, transmembrane domain	-	AT3G21690	MATE efflux family protein	0.34058
AT3G27020	Oligopeptide transporter, OPT superfamily	-	AT2G17650	AMP-dependent synthetase and ligase family protein	0.34057
AT2G02020	Proton-dependent oligopeptide transporter family	-	AT5G61420	myb domain protein 28	0.34057
AT5G04770	Cationic amino acid transporter 3	-	AT3G49790	Carbohydrate-binding protein	0.34055
AT1G27040	Proton-dependent oligopeptide transporter family	-	AT2G06430	transposable element gene	0.34052
AT5G02180	Amino acid transporter, transmembrane domain	-	AT1G79600	Protein kinase superfamily protein	0.34044
AT1G80510	Amino acid transporter, transmembrane domain	-	AT2G45010	PLAC8 family protein	0.34038
AT2G40460	Proton-dependent oligopeptide transporter family	-	AT2G28470	beta-galactosidase 8	0.34021
AT5G38820	Amino acid transporter, transmembrane domain	-	AT1G28220	purine permease 3	0.34009
AT5G09220	Amino acid transporter, transmembrane domain	-	AT4G01450	nodulin MtN21 /EamA-like transporter family protein	0.34004
AT1G31830	Amino acid/polyamine transporter I	-	AT4G25970	phosphatidylserine decarboxylase 3	0.34003
AT1G22550	Proton-dependent oligopeptide transporter family	-	AT4G12510	Bifunctional inhibitor/lipid-transfer protein/seed storage 2S albumin superfamily protein	0.33999
AT5G41800	Amino acid transporter, transmembrane domain	-	AT2G02180	tobamovirus multiplication protein 3	0.33994
AT1G69850	Proton-dependent oligopeptide transporter family	NPF4.6	AT5G49720	glycosyl hydrolase 9A1	0.33991
AT5G02180	Amino acid transporter, transmembrane domain	-	AT1G34780	APR-like 4	0.33984
AT1G57943	purine permease	-	AT4G17580	Bax inhibitor-1 family protein	0.33982
AT1G69850	Proton-dependent oligopeptide transporter family	NPF4.6	AT4G35750	SEC14 cytosolic factor family protein / phosphoglyceride transfer family protein	0.33979
AT1G05940	Cationic amino acid transporter 3	-	AT1G28140	-	0.33966
AT1G77380	Amino acid transporter, transmembrane domain	-	AT4G38540	FAD/NAD(P)-binding oxidoreductase family protein	0.33949
AT1G27040	Proton-dependent oligopeptide transporter family	-	AT5G25860	F-box/RNI-like superfamily protein	0.33945
AT1G69850	Proton-dependent oligopeptide transporter family	NPF4.6	AT4G33430	BRI1-associated receptor kinase	0.33936
AT1G08230	Amino acid transporter, transmembrane domain	-	AT5G53970	Tyrosine transaminase family protein	0.33931
AT1G22540	Proton-dependent oligopeptide transporter family	-	AT3G19553	Amino acid permease family protein	0.33922
AT1G44100	Amino acid transporter, transmembrane domain	-	AT1G71880	sucrose-proton symporter 1	0.33918
AT5G24030	anion channel	SLAH3	AT1G29690	MAC/Perforin domain-containing protein	0.33917
AT5G05630	Amino acid/polyamine transporter I	-	AT4G16390	pentatricopeptide (PPR) repeat-containing protein	0.33911
AT1G08230	Amino acid transporter, transmembrane domain	-	AT1G21410	F-box/RNI-like superfamily protein	0.33906
AT1G31830	Amino acid/polyamine transporter I	-	AT2G17990	-	0.33899
AT1G08100	NRT2	NRT2.2	AT1G51210	UDP-Glycosyltransferase superfamily protein	0.33896
AT1G80510	Amino acid transporter, transmembrane domain	-	AT3G06470	GNS1/SUR4 membrane protein family	0.33887
AT1G27040	Proton-dependent oligopeptide transporter family	-	AT2G13940	transposable element gene	0.33887
AT5G11570	Proton-dependent oligopeptide transporter family	-	AT2G16970	Major facilitator superfamily protein	0.33881
AT4G21680	Proton-dependent oligopeptide transporter family	NPF7.2	AT4G22470	protease inhibitor/seed storage/lipid transfer protein (LTP) family protein	0.33878
AT3G45680	Proton-dependent oligopeptide transporter family	-	AT5G37990	S-adenosyl-L-methionine-dependent methyltransferases superfamily protein	0.33875
AT1G30840	purine permease	-	AT3G20015	Eukaryotic aspartyl protease family protein	0.33871
AT3G47960	Proton-dependent oligopeptide transporter family	-	AT1G32640	Basic helix-loop-helix (bHLH) DNA-binding family protein	0.3387
AT3G24290	Ammonium transporter	-	AT5G22890	C2H2 and C2HC zinc fingers superfamily protein	0.33868
AT3G56200	Amino acid transporter, transmembrane domain	-	AT1G28600	GDSL-like Lipase/Acylhydrolase superfamily protein	0.33858
AT1G08100	NRT2	NRT2.2	AT1G49260	-	0.33857
AT4G21680	Proton-dependent oligopeptide transporter family	NPF7.2	AT2G29460	glutathione S-transferase tau 4	0.33846
AT1G24400	Amino acid transporter, transmembrane domain	-	AT1G75880	SGNH hydrolase-type esterase superfamily protein	0.33844
AT1G69870	Proton-dependent oligopeptide transporter family	NPF2.13	AT5G39050	HXXXD-type acyl-transferase family protein	0.3384
AT3G54140	Proton-dependent oligopeptide transporter family	-	AT1G21410	F-box/RNI-like superfamily protein	0.33827
AT2G41190	Amino acid transporter, transmembrane domain	-	AT3G11410	protein phosphatase 2CA	0.33813
AT2G34960	Cationic amino acid transporter 3	-	AT1G55550	P-loop containing nucleoside triphosphate hydrolases superfamily protein	0.33809
AT5G05630	Amino acid/polyamine transporter I	-	AT5G66000	-	0.33805
AT1G12110	Proton-dependent oligopeptide transporter family	NPF6.3	AT2G15620	nitrite reductase 1	0.338
AT3G54140	Proton-dependent oligopeptide transporter family	-	AT3G30390	Transmembrane amino acid transporter family protein	0.33797
AT1G08230	Amino acid transporter, transmembrane domain	-	AT4G17840	-	0.33786
AT1G08230	Amino acid transporter, transmembrane domain	-	AT5G52450	MATE efflux family protein	0.33782
AT5G04770	Cationic amino acid transporter 3	-	AT5G21170	5'-AMP-activated protein kinase beta-2 subunit protein	0.33773
AT3G45060	NRT2	NRT2.6	AT1G44930	-	0.33764
AT5G41800	Amino acid transporter, transmembrane domain	-	AT4G15610	Uncharacterised protein family (UPF0497)	0.33761
AT5G36940	Cationic amino acid transporter 3	-	AT4G17340	tonoplast intrinsic protein 2;2	0.33741
AT1G27040	Proton-dependent oligopeptide transporter family	-	AT2G18590	Major facilitator superfamily protein	0.33739
AT1G05940	Cationic amino acid transporter 3	-	AT1G70160	-	0.33731
AT2G40460	Proton-dependent oligopeptide transporter family	-	AT5G03760	Nucleotide-diphospho-sugar transferases superfamily protein	0.3373
AT1G69850	Proton-dependent oligopeptide transporter family	NPF4.6	AT3G16857	response regulator 1	0.33728
AT1G31830	Amino acid/polyamine transporter I	-	AT5G18900	2-oxoglutarate (2OG) and Fe(II)-dependent oxygenase superfamily protein	0.3372
AT1G08230	Amino acid transporter, transmembrane domain	-	AT3G21690	MATE efflux family protein	0.33715
AT1G80510	Amino acid transporter, transmembrane domain	-	AT2G04305	Magnesium transporter CorA-like family protein	0.33714
AT3G47960	Proton-dependent oligopeptide transporter family	-	AT3G25760	allene oxide cyclase 1	0.33711
AT3G45650	Proton-dependent oligopeptide transporter family	NPF2.7	AT1G02360	Chitinase family protein	0.33711
AT5G09220	Amino acid transporter, transmembrane domain	-	AT5G47720	Thiolase family protein	0.33706
AT1G27040	Proton-dependent oligopeptide transporter family	-	AT5G46310	WRKY family transcription factor	0.33704
AT1G31830	Amino acid/polyamine transporter I	-	AT1G26665	Mediator complex, subunit Med10	0.33692
AT2G34960	Cationic amino acid transporter 3	-	AT5G47130	Bax inhibitor-1 family protein	0.33684
AT1G77380	Amino acid transporter, transmembrane domain	-	AT5G06570	alpha/beta-Hydrolases superfamily protein	0.3368
AT3G28960	Amino acid transporter, transmembrane domain	-	AT5G27360	Major facilitator superfamily protein	0.33678
AT5G09220	Amino acid transporter, transmembrane domain	-	AT4G34600	-	0.33676
AT5G41800	Amino acid transporter, transmembrane domain	-	AT1G79590	syntaxin of plants 52	0.33674
AT5G24380	Oligopeptide transporter, OPT superfamily	-	AT2G25625	-	0.33671
AT1G05940	Cationic amino acid transporter 3	-	AT4G16330	2-oxoglutarate (2OG) and Fe(II)-dependent oxygenase superfamily protein	0.33668
AT5G05630	Amino acid/polyamine transporter I	-	AT3G18110	Pentatricopeptide repeat (PPR) superfamily protein	0.33646
AT1G28230	purine permease	-	AT2G25625	-	0.33644
AT1G08230	Amino acid transporter, transmembrane domain	-	AT1G78670	gamma-glutamyl hydrolase 3	0.33632
AT1G69850	Proton-dependent oligopeptide transporter family	NPF4.6	AT3G17410	Protein kinase superfamily protein	0.33614
AT1G58360	Amino acid transporter, transmembrane domain	-	AT1G47128	Granulin repeat cysteine protease family protein	0.33612
AT5G02180	Amino acid transporter, transmembrane domain	-	AT1G05200	glutamate receptor 3.4	0.33608
AT5G38820	Amino acid transporter, transmembrane domain	-	AT1G53640	-	0.33606
AT5G36940	Cationic amino acid transporter 3	-	AT5G55960	-	0.33601
AT1G08230	Amino acid transporter, transmembrane domain	-	AT5G43260	chaperone protein dnaJ-related	0.336
AT1G44100	Amino acid transporter, transmembrane domain	-	AT3G57630	exostosin family protein	0.33597
AT1G22570	Proton-dependent oligopeptide transporter family	-	AT1G75220	Major facilitator superfamily protein	0.33597
AT3G24290	Ammonium transporter	-	AT4G25090	Riboflavin synthase-like superfamily protein	0.33592
AT3G56200	Amino acid transporter, transmembrane domain	-	AT3G07700	Protein kinase superfamily protein	0.33589
AT1G65730	Oligopeptide transporter, OPT superfamily	-	AT4G21120	amino acid transporter 1	0.33584
AT1G24400	Amino acid transporter, transmembrane domain	-	AT1G26600	CLAVATA3/ESR-RELATED 9	0.33579
AT5G14570	NRT2	NRT2.7	AT2G38210	putative PDX1-like protein 4	0.3357
AT2G36590	Amino acid transporter, transmembrane domain	-	AT3G21670	Major facilitator superfamily protein	0.33569
AT1G22550	Proton-dependent oligopeptide transporter family	-	AT1G64200	vacuolar H+-ATPase subunit E isoform 3	0.33561
AT1G22540	Proton-dependent oligopeptide transporter family	-	AT2G01170	bidirectional amino acid transporter 1	0.33554
AT3G54140	Proton-dependent oligopeptide transporter family	-	AT4G13530	-	0.33548
AT1G77380	Amino acid transporter, transmembrane domain	-	AT4G15610	Uncharacterised protein family (UPF0497)	0.33546
AT1G31830	Amino acid/polyamine transporter I	-	AT3G55530	RING/U-box superfamily protein	0.33543
AT1G77380	Amino acid transporter, transmembrane domain	-	AT2G45210	SAUR-like auxin-responsive protein family	0.33538
AT3G45650	Proton-dependent oligopeptide transporter family	NPF2.7	AT1G51850	Leucine-rich repeat protein kinase family protein	0.33533
AT3G55740	Amino acid transporter, transmembrane domain	-	AT2G17760	Eukaryotic aspartyl protease family protein	0.33529
AT5G24030	anion channel	SLAH3	AT4G30280	xyloglucan endotransglucosylase/hydrolase 18	0.33524
AT1G72120	Proton-dependent oligopeptide transporter family	-	AT3G22570	Bifunctional inhibitor/lipid-transfer protein/seed storage 2S albumin superfamily protein	0.33523
AT5G38820	Amino acid transporter, transmembrane domain	-	AT1G31100	transposable element gene	0.33519
AT5G14940	Proton-dependent oligopeptide transporter family	-	AT1G56010	NAC domain containing protein 1	0.33514
AT1G05940	Cationic amino acid transporter 3	-	AT2G01680	Ankyrin repeat family protein	0.33506
AT1G57943	purine permease	-	AT3G03510	Phototropic-responsive NPH3 family protein	0.33502
AT2G24220	purine permease	-	AT4G13140	-	0.335
AT3G54140	Proton-dependent oligopeptide transporter family	-	AT2G15695	Protein of unknown function DUF829, transmembrane 53	0.33495
AT1G25530	Amino acid transporter, transmembrane domain	-	AT1G18880	Major facilitator superfamily protein	0.33493
AT5G05630	Amino acid/polyamine transporter I	-	AT1G01840	-	0.33489
AT3G24290	Ammonium transporter	-	AT2G35270	Predicted AT-hook DNA-binding family protein	0.33483
AT2G41190	Amino acid transporter, transmembrane domain	-	AT1G21410	F-box/RNI-like superfamily protein	0.33482
AT1G57943	purine permease	-	AT1G15600	-	0.33464
AT2G34960	Cationic amino acid transporter 3	-	AT1G78740	RNI-like superfamily protein	0.33463
AT1G31830	Amino acid/polyamine transporter I	-	AT1G53910	related to AP2 12	0.33459
AT5G53520	Oligopeptide transporter, OPT superfamily	-	AT2G11010	-	0.33458
AT3G55740	Amino acid transporter, transmembrane domain	-	AT5G37480	-	0.33451
AT1G69850	Proton-dependent oligopeptide transporter family	NPF4.6	AT2G23450	Protein kinase superfamily protein	0.33434
AT2G40460	Proton-dependent oligopeptide transporter family	-	AT2G21320	B-box zinc finger family protein	0.33426
AT1G62200	Proton-dependent oligopeptide transporter family	-	AT5G18490	Plant protein of unknown function (DUF946)	0.33425
AT1G58360	Amino acid transporter, transmembrane domain	-	AT3G07700	Protein kinase superfamily protein	0.33423
AT5G19640	Proton-dependent oligopeptide transporter family	-	AT3G19090	RNA-binding protein	0.33402
AT5G38820	Amino acid transporter, transmembrane domain	-	AT4G14310	Transducin/WD40 repeat-like superfamily protein	0.33385
AT1G25530	Amino acid transporter, transmembrane domain	-	AT5G46700	Tetraspanin family protein	0.33378
AT1G62200	Proton-dependent oligopeptide transporter family	-	AT3G26100	Regulator of chromosome condensation (RCC1) family protein	0.33377
AT5G24030	anion channel	SLAH3	AT3G16860	COBRA-like protein 8 precursor	0.3337
AT3G47960	Proton-dependent oligopeptide transporter family	-	AT3G15350	Core-2/I-branching beta-1,6-N-acetylglucosaminyltransferase family protein	0.33364
AT1G57943	purine permease	-	AT4G19790	transposable element gene	0.33361
AT5G38820	Amino acid transporter, transmembrane domain	-	AT3G06460	GNS1/SUR4 membrane protein family	0.33361
AT1G22550	Proton-dependent oligopeptide transporter family	-	AT1G76090	sterol methyltransferase 3	0.33359
AT5G05630	Amino acid/polyamine transporter I	-	AT1G16790	ribosomal protein-related	0.33356
AT2G40460	Proton-dependent oligopeptide transporter family	-	AT2G26690	Major facilitator superfamily protein	0.33354
AT4G21680	Proton-dependent oligopeptide transporter family	NPF7.2	AT4G01870	tolB protein-related	0.33352
AT3G24290	Ammonium transporter	-	AT5G66690	UDP-Glycosyltransferase superfamily protein	0.33349
AT5G02180	Amino acid transporter, transmembrane domain	-	AT3G21670	Major facilitator superfamily protein	0.33342
AT1G69870	Proton-dependent oligopeptide transporter family	NPF2.13	AT4G23600	Tyrosine transaminase family protein	0.33341
AT1G27040	Proton-dependent oligopeptide transporter family	-	AT1G32840	transposable element gene	0.33334
AT1G69850	Proton-dependent oligopeptide transporter family	NPF4.6	AT1G76990	ACT domain repeat 3	0.33333
AT3G24290	Ammonium transporter	-	AT1G47480	alpha/beta-Hydrolases superfamily protein	0.33328
AT1G62200	Proton-dependent oligopeptide transporter family	-	AT3G05165	Major facilitator superfamily protein	0.33327
AT1G58360	Amino acid transporter, transmembrane domain	-	AT1G69870	nitrate transporter 1.7	0.33321
AT1G69870	Proton-dependent oligopeptide transporter family	NPF2.13	AT1G58360	amino acid permease 1	0.33321
AT3G54140	Proton-dependent oligopeptide transporter family	-	AT3G60030	squamosa promoter-binding protein-like 12	0.3332
AT1G77380	Amino acid transporter, transmembrane domain	-	AT1G27980	dihydrosphingosine phosphate lyase	0.33318
AT1G77380	Amino acid transporter, transmembrane domain	-	AT2G39660	botrytis-induced kinase1	0.33317
AT1G08100	NRT2	NRT2.2	AT2G18610	-	0.33316
AT3G47960	Proton-dependent oligopeptide transporter family	-	AT5G52320	cytochrome P450, family 96, subfamily A, polypeptide 4	0.33316
AT3G54140	Proton-dependent oligopeptide transporter family	-	AT1G47128	Granulin repeat cysteine protease family protein	0.33312
AT1G05940	Cationic amino acid transporter 3	-	AT4G38640	Plasma-membrane choline transporter family protein	0.33299
AT2G41190	Amino acid transporter, transmembrane domain	-	AT1G51140	basic helix-loop-helix (bHLH) DNA-binding superfamily protein	0.33298
AT1G08230	Amino acid transporter, transmembrane domain	-	AT4G12300	cytochrome P450, family 706, subfamily A, polypeptide 4	0.33288
AT3G24290	Ammonium transporter	-	AT1G29280	WRKY DNA-binding protein 65	0.33287
AT3G45680	Proton-dependent oligopeptide transporter family	-	AT1G31710	Copper amine oxidase family protein	0.33286
AT5G60780	NRT2	-	AT4G17710	homeodomain GLABROUS 4	0.33266
AT1G08090	NRT2	NRT2.1	AT5G27100	glutamate receptor 2.1	0.33261
AT1G22570	Proton-dependent oligopeptide transporter family	-	AT2G30610	-	0.3326
AT5G05630	Amino acid/polyamine transporter I	-	AT3G53700	Pentatricopeptide repeat (PPR) superfamily protein	0.33259
AT5G04770	Cationic amino acid transporter 3	-	AT3G52060	Core-2/I-branching beta-1,6-N-acetylglucosaminyltransferase family protein	0.33241
AT1G28230	purine permease	-	AT5G56520	-	0.33231
AT4G24120	Oligopeptide transporter, OPT superfamily	-	AT1G68570	Major facilitator superfamily protein	0.33225
AT5G05630	Amino acid/polyamine transporter I	-	AT2G45270	glycoprotease 1	0.33225
AT3G56200	Amino acid transporter, transmembrane domain	-	AT4G04830	methionine sulfoxide reductase B5	0.33224
AT5G09220	Amino acid transporter, transmembrane domain	-	AT1G67870	glycine-rich protein	0.3322
AT1G58360	Amino acid transporter, transmembrane domain	-	AT5G36160	Tyrosine transaminase family protein	0.33213
AT3G56200	Amino acid transporter, transmembrane domain	-	AT5G40670	PQ-loop repeat family protein / transmembrane family protein	0.33199
AT1G28230	purine permease	-	AT5G27280	Zim17-type zinc finger protein	0.33194
AT3G47960	Proton-dependent oligopeptide transporter family	-	AT5G09870	cellulose synthase 5	0.33191
AT5G41000	Oligopeptide transporter, OPT superfamily	-	AT5G02410	DIE2/ALG10 family	0.33186
AT3G56200	Amino acid transporter, transmembrane domain	-	AT5G05600	2-oxoglutarate (2OG) and Fe(II)-dependent oxygenase superfamily protein	0.33185
AT2G43930	Amino acid/polyamine transporter I	-	AT5G51420	long-chain-alcohol O-fatty-acyltransferase family protein / wax synthase family protein	0.33182
AT3G45680	Proton-dependent oligopeptide transporter family	-	AT4G20230	Terpenoid cyclases/Protein prenyltransferases superfamily protein	0.33177
AT5G46040	Proton-dependent oligopeptide transporter family	-	AT4G02180	DC1 domain-containing protein	0.33165
AT1G80510	Amino acid transporter, transmembrane domain	-	AT3G13050	Major facilitator superfamily protein	0.33162
AT1G44100	Amino acid transporter, transmembrane domain	-	AT1G51680	4-coumarate:CoA ligase 1	0.33154
AT1G28230	purine permease	-	AT1G29395	COLD REGULATED 314 INNER MEMBRANE 1	0.33153
AT1G08100	NRT2	NRT2.2	AT1G53640	-	0.33148
AT3G47960	Proton-dependent oligopeptide transporter family	-	AT1G28600	GDSL-like Lipase/Acylhydrolase superfamily protein	0.33148
AT5G41000	Oligopeptide transporter, OPT superfamily	-	AT5G07590	Transducin/WD40 repeat-like superfamily protein	0.33129
AT5G60780	NRT2	-	AT3G30280	HXXXD-type acyl-transferase family protein	0.33112
AT1G62200	Proton-dependent oligopeptide transporter family	-	AT2G15230	lipase 1	0.33105
AT1G69870	Proton-dependent oligopeptide transporter family	NPF2.13	AT4G27830	beta glucosidase 10	0.33102
AT1G31830	Amino acid/polyamine transporter I	-	AT4G35790	phospholipase D delta	0.33089
AT1G69870	Proton-dependent oligopeptide transporter family	NPF2.13	AT2G37770	NAD(P)-linked oxidoreductase superfamily protein	0.33088
AT1G28230	purine permease	-	AT2G38790	-	0.33085
AT5G38820	Amino acid transporter, transmembrane domain	-	AT4G17580	Bax inhibitor-1 family protein	0.33074
AT1G27040	Proton-dependent oligopeptide transporter family	-	AT4G17580	Bax inhibitor-1 family protein	0.33071
[truncated: 1,042 more rows]
