# Supplementary material for: Large-Scale Public Transcriptomic Data Mining Reveals a Tight Connection between the Transport of Nitrogen and Other Transport Processes in Arabidopsis
Source: Front Plant Sci. 2016 Aug 11;7:1207. doi: 10.3389/fpls.2016.01207 (PMC4981021; doi:10.3389/fpls.2016.01207)
Supplement: Table S4 — Degree information for nodes in the coexpression network formed between 171 N transporters and their top20 coexpressed partners. [file Table4.xlsx]

## Sheet: Sheet1
Supplemental Table 4. Degree information for nodes in the coexpression network formed between 171 N transporters and their top20 coexpressed partners.
Gene ID	Degree (based on the network of top 20 coexpressions for all N transporters)	N transporter, Gene Family	N transporter discussed in the main text	Description
AT1G28220	36	purine permease	-	purine permease 3
AT3G21670	30	Proton-dependent oligopeptide transporter family	-	Major facilitator superfamily protein
AT1G18880	27	Proton-dependent oligopeptide transporter family	NPF2.9	Major facilitator superfamily protein
AT1G32450	24	Proton-dependent oligopeptide transporter family	NPF7.3	nitrate transporter 1.5
AT1G47670	24	Amino acid transporter, transmembrane domain	-	Transmembrane amino acid transporter family protein
AT1G57990	24	purine permease	-	purine permease 18
AT3G19553	24	Amino acid/polyamine transporter I	-	Amino acid permease family protein
AT3G30390	24	Amino acid transporter, transmembrane domain	-	Transmembrane amino acid transporter family protein
AT4G10770	24	Oligopeptide transporter, OPT superfamily	-	oligopeptide transporter 7
AT4G38250	24	Amino acid transporter, transmembrane domain	-	Transmembrane amino acid transporter family protein
AT5G46050	24	Proton-dependent oligopeptide transporter family	-	peptide transporter 3
AT1G69870	23	Proton-dependent oligopeptide transporter family	NPF2.13	nitrate transporter 1.7
AT1G72140	23	Proton-dependent oligopeptide transporter family	-	Major facilitator superfamily protein
AT1G77690	23	Amino acid transporter, transmembrane domain	-	like AUX1 3
AT2G02040	23	Proton-dependent oligopeptide transporter family	-	peptide transporter 2
AT2G40420	23	Amino acid transporter, transmembrane domain	-	Transmembrane amino acid transporter family protein
AT5G09220	23	Amino acid transporter, transmembrane domain	-	amino acid permease 2
AT5G40780	23	Amino acid transporter, transmembrane domain	-	lysine histidine transporter 1
AT5G62680	23	Proton-dependent oligopeptide transporter family	-	Major facilitator superfamily protein
AT1G05940	22	Cationic amino acid transporter 3	-	cationic amino acid transporter 9
AT1G19770	22	purine permease	-	purine permease 14
AT1G68570	22	Proton-dependent oligopeptide transporter family	-	Major facilitator superfamily protein
AT2G26690	22	Proton-dependent oligopeptide transporter family	NPF6.2	Major facilitator superfamily protein
AT2G38120	22	Amino acid transporter, transmembrane domain	-	Transmembrane amino acid transporter family protein
AT2G38290	22	Ammonium transporter	-	ammonium transporter 2
AT3G45700	22	Proton-dependent oligopeptide transporter family	-	Major facilitator superfamily protein
AT3G45710	22	Proton-dependent oligopeptide transporter family	-	Major facilitator superfamily protein
AT3G54140	22	Proton-dependent oligopeptide transporter family	-	peptide transporter 1
AT4G21120	22	Cationic amino acid transporter 3	-	amino acid transporter 1
AT5G63850	22	Amino acid transporter, transmembrane domain	-	amino acid permease 4
AT5G65990	22	Amino acid transporter, transmembrane domain	-	Transmembrane amino acid transporter family protein
AT1G10010	21	Amino acid transporter, transmembrane domain	-	amino acid permease 8
AT1G22540	21	Proton-dependent oligopeptide transporter family	-	Major facilitator superfamily protein
AT1G22550	21	Proton-dependent oligopeptide transporter family	-	Major facilitator superfamily protein
AT1G24400	21	Amino acid transporter, transmembrane domain	-	lysine histidine transporter 2
AT1G28230	21	purine permease	-	purine permease 1
AT1G31820	21	Amino acid/polyamine transporter I	-	Amino acid permease family protein
AT1G31830	21	Amino acid/polyamine transporter I	-	Amino acid permease family protein
AT1G44100	21	Amino acid transporter, transmembrane domain	-	amino acid permease 5
AT1G44750	21	purine permease	-	purine permease 11
AT1G48640	21	Amino acid transporter, transmembrane domain	-	Transmembrane amino acid transporter family protein
AT1G52190	21	Proton-dependent oligopeptide transporter family	-	Major facilitator superfamily protein
AT1G58360	21	Amino acid transporter, transmembrane domain	-	amino acid permease 1
AT1G59740	21	Proton-dependent oligopeptide transporter family	-	Major facilitator superfamily protein
AT1G69860	21	Proton-dependent oligopeptide transporter family	-	Major facilitator superfamily protein
AT1G75470	21	purine permease	-	purine permease 15
AT2G01170	21	Amino acid/polyamine transporter I	-	bidirectional amino acid transporter 1
AT2G21050	21	Amino acid transporter, transmembrane domain	-	like AUXIN RESISTANT 2
AT2G34960	21	Cationic amino acid transporter 3	-	cationic amino acid transporter 5
AT2G39890	21	Amino acid transporter, transmembrane domain	-	proline transporter 1
AT2G41190	21	Amino acid transporter, transmembrane domain	-	Transmembrane amino acid transporter family protein
AT3G03720	21	Cationic amino acid transporter 3	-	cationic amino acid transporter 4
AT3G45680	21	Proton-dependent oligopeptide transporter family	-	Major facilitator superfamily protein
AT3G47960	21	Proton-dependent oligopeptide transporter family	-	Major facilitator superfamily protein
AT4G13510	21	Ammonium transporter	-	ammonium transporter 1;1
AT5G05630	21	Amino acid/polyamine transporter I	-	Amino acid permease family protein
AT5G14570	21	NRT2	NRT2.7	high affinity nitrate transporter 2.7
AT5G14940	21	Proton-dependent oligopeptide transporter family	-	Major facilitator superfamily protein
AT5G15240	21	Amino acid transporter, transmembrane domain	-	Transmembrane amino acid transporter family protein
AT5G36940	21	Cationic amino acid transporter 3	-	cationic amino acid transporter 3
AT5G40890	21	chloride channel	CLCA	chloride channel A
AT5G53550	21	Oligopeptide transporter, OPT superfamily	-	YELLOW STRIPE like 3
AT5G55930	21	Oligopeptide transporter, OPT superfamily	-	oligopeptide transporter 1
AT5G60770	21	NRT2	NRT2.4	nitrate transporter 2.4
AT5G64410	21	Oligopeptide transporter, OPT superfamily	-	oligopeptide transporter 4
AT1G08090	20	NRT2	NRT2.1	nitrate transporter 2:1
AT1G08100	20	NRT2	NRT2.2	nitrate transporter 2.2
AT1G08230	20	Amino acid transporter, transmembrane domain	-	Transmembrane amino acid transporter family protein
AT1G09930	20	Oligopeptide transporter, OPT superfamily	-	oligopeptide transporter 2
AT1G12110	20	Proton-dependent oligopeptide transporter family	NPF6.3	nitrate transporter 1.1
AT1G12940	20	NRT2	NRT2.5	nitrate transporter2.5
AT1G17120	20	Cationic amino acid transporter 3	-	cationic amino acid transporter 8
AT1G18220	20	purine permease	-	purine permease 9
AT1G22570	20	Proton-dependent oligopeptide transporter family	-	Major facilitator superfamily protein
AT1G25530	20	Amino acid transporter, transmembrane domain	-	Transmembrane amino acid transporter family protein
AT1G27040	20	Proton-dependent oligopeptide transporter family	-	Major facilitator superfamily protein
AT1G27080	20	Proton-dependent oligopeptide transporter family	NPF2.12	nitrate transporter 1.6
AT1G30450	20	Amino acid permease/ SLC12A domain	-	cation-chloride co-transporter 1
AT1G30840	20	purine permease	-	purine permease 4
AT1G33440	20	Proton-dependent oligopeptide transporter family	-	Major facilitator superfamily protein
AT1G48370	20	Oligopeptide transporter, OPT superfamily	-	YELLOW STRIPE like 8
AT1G57550	20	-	-	Low temperature and salt responsive protein family
AT1G57943	20	purine permease	-	purine permease 17
AT1G61270	20	Amino acid transporter, transmembrane domain	-	Transmembrane amino acid transporter family protein
AT1G62200	20	Proton-dependent oligopeptide transporter family	-	Major facilitator superfamily protein
AT1G64780	20	Ammonium transporter	-	ammonium transporter 1;2
AT1G65730	20	Oligopeptide transporter, OPT superfamily	-	YELLOW STRIPE like 7
AT1G67640	20	Amino acid transporter, transmembrane domain	-	Transmembrane amino acid transporter family protein
AT1G69850	20	Proton-dependent oligopeptide transporter family	NPF4.6	nitrate transporter 1:2
AT1G71680	20	Amino acid transporter, transmembrane domain	-	Transmembrane amino acid transporter family protein
AT1G72120	20	Proton-dependent oligopeptide transporter family	-	Major facilitator superfamily protein
AT1G72130	20	Proton-dependent oligopeptide transporter family	-	Major facilitator superfamily protein
AT1G77380	20	Amino acid transporter, transmembrane domain	-	amino acid permease 3
AT1G80510	20	Amino acid transporter, transmembrane domain	-	Transmembrane amino acid transporter family protein
AT2G02020	20	Proton-dependent oligopeptide transporter family	-	Major facilitator superfamily protein
AT2G22250	20	aspartate aminotransferase	-	aspartate aminotransferase
AT2G24220	20	purine permease	-	purine permease 5
AT2G36590	20	Amino acid transporter, transmembrane domain	-	proline transporter 3
AT2G37900	20	Proton-dependent oligopeptide transporter family	-	Major facilitator superfamily protein
AT2G38100	20	Proton-dependent oligopeptide transporter family	-	proton-dependent oligopeptide transport (POT) family protein
AT2G39130	20	Amino acid transporter, transmembrane domain	-	Transmembrane amino acid transporter family protein
AT2G40460	20	Proton-dependent oligopeptide transporter family	-	Major facilitator superfamily protein
AT2G43930	20	Amino acid/polyamine transporter I	-	Protein kinase superfamily protein
AT3G01350	20	Proton-dependent oligopeptide transporter family	-	Major facilitator superfamily protein
AT3G09330	20	Amino acid transporter, transmembrane domain	-	Transmembrane amino acid transporter family protein
AT3G10600	20	Cationic amino acid transporter 3	-	cationic amino acid transporter 7
AT3G11900	20	Amino acid transporter, transmembrane domain	-	aromatic and neutral transporter 1
AT3G13620	20	Amino acid/polyamine transporter I	-	Amino acid permease family protein
AT3G16180	20	Proton-dependent oligopeptide transporter family	-	Major facilitator superfamily protein
AT3G17650	20	Oligopeptide transporter, OPT superfamily	-	YELLOW STRIPE like 5
AT3G24290	20	Ammonium transporter	-	ammonium transporter 1;5
AT3G25260	20	Proton-dependent oligopeptide transporter family	-	Major facilitator superfamily protein
AT3G25280	20	Proton-dependent oligopeptide transporter family	-	Major facilitator superfamily protein
AT3G27020	20	Oligopeptide transporter, OPT superfamily	-	YELLOW STRIPE like 6
AT3G28960	20	Amino acid transporter, transmembrane domain	-	Transmembrane amino acid transporter family protein
AT3G45060	20	NRT2	NRT2.6	high affinity nitrate transporter 2.6
AT3G45650	20	Proton-dependent oligopeptide transporter family	NPF2.7	nitrate excretion transporter1
AT3G45690	20	Proton-dependent oligopeptide transporter family	-	Major facilitator superfamily protein
AT3G45720	20	Proton-dependent oligopeptide transporter family	-	Major facilitator superfamily protein
AT3G53960	20	Proton-dependent oligopeptide transporter family	-	Major facilitator superfamily protein
AT3G55740	20	Amino acid transporter, transmembrane domain	-	proline transporter 2
AT3G56200	20	Amino acid transporter, transmembrane domain	-	Transmembrane amino acid transporter family protein
AT4G16370	20	Oligopeptide transporter, OPT superfamily	-	oligopeptide transporter
AT4G18210	20	purine permease	-	purine permease 10
AT4G21680	20	Proton-dependent oligopeptide transporter family	NPF7.2	NITRATE TRANSPORTER 1.8
AT4G24120	20	Oligopeptide transporter, OPT superfamily	-	YELLOW STRIPE like 1
AT4G26590	20	Oligopeptide transporter, OPT superfamily	-	oligopeptide transporter 5
AT4G27730	20	Oligopeptide transporter, OPT superfamily	-	oligopeptide transporter 1
AT4G28700	20	Ammonium transporter	-	ammonium transporter 1;4
AT4G31990	20	aspartate aminotransferase	-	aspartate aminotransferase 5
AT4G35180	20	Amino acid transporter, transmembrane domain	-	LYS/HIS transporter 7
AT5G01180	20	Proton-dependent oligopeptide transporter family	-	peptide transporter 5
AT5G01240	20	Amino acid transporter, transmembrane domain	-	like AUXIN RESISTANT 1
AT5G02170	20	Amino acid transporter, transmembrane domain	-	Transmembrane amino acid transporter family protein
AT5G02180	20	Amino acid transporter, transmembrane domain	-	Transmembrane amino acid transporter family protein
AT5G04770	20	Cationic amino acid transporter 3	-	cationic amino acid transporter 6
AT5G11570	20	Proton-dependent oligopeptide transporter family	-	Major facilitator superfamily protein
AT5G13400	20	Proton-dependent oligopeptide transporter family	-	Major facilitator superfamily protein
AT5G19550	20	aspartate aminotransferase	-	aspartate aminotransferase 2
AT5G19640	20	Proton-dependent oligopeptide transporter family	-	Major facilitator superfamily protein
AT5G23810	20	Amino acid transporter, transmembrane domain	-	amino acid permease 7
AT5G24030	20	anion channel	SLAH3	SLAC1 homologue 3
AT5G24380	20	Oligopeptide transporter, OPT superfamily	-	YELLOW STRIPE like 2
AT5G28470	20	Proton-dependent oligopeptide transporter family	-	Major facilitator superfamily protein
AT5G38820	20	Amino acid transporter, transmembrane domain	-	Transmembrane amino acid transporter family protein
AT5G41000	20	Oligopeptide transporter, OPT superfamily	-	YELLOW STRIPE like 4
AT5G41800	20	Amino acid transporter, transmembrane domain	-	Transmembrane amino acid transporter family protein
AT5G46040	20	Proton-dependent oligopeptide transporter family	-	Major facilitator superfamily protein
AT5G49630	20	Amino acid transporter, transmembrane domain	-	amino acid permease 6
AT5G53510	20	Oligopeptide transporter, OPT superfamily	-	oligopeptide transporter 9
AT5G53520	20	Oligopeptide transporter, OPT superfamily	-	oligopeptide transporter 8
AT5G60780	20	NRT2	NRT2.3	nitrate transporter 2.3
AT5G62730	20	Proton-dependent oligopeptide transporter family	-	Major facilitator superfamily protein
AT3G51490	15	-	-	tonoplast monosaccharide transporter3
AT4G03730	14	-	-	transposable element gene
AT5G51420	14	-	-	long-chain-alcohol O-fatty-acyltransferase family protein / wax synthase family protein
AT1G78740	11	-	-	RNI-like superfamily protein
AT2G11010	11	-	-	-
AT3G27590	11	-	-	-
AT1G15600	10	-	-	-
AT4G17710	10	-	-	homeodomain GLABROUS 4
AT1G31100	9	-	-	transposable element gene
AT5G28580	9	-	-	transposable element gene
AT1G51210	8	-	-	UDP-Glycosyltransferase superfamily protein
AT3G46360	8	-	-	-
AT3G49480	8	-	-	Protein with RNI-like/FBD-like domains
AT4G04650	8	-	-	RNA-directed DNA polymerase (reverse transcriptase)-related family protein
AT4G17580	8	-	-	Bax inhibitor-1 family protein
AT4G38590	8	-	-	beta-galactosidase 14
AT1G35617	7	-	-	-
AT3G19930	7	-	-	sugar transporter 4
AT3G30280	7	-	-	HXXXD-type acyl-transferase family protein
AT3G42770	7	-	-	F-box/RNI-like/FBD-like domains-containing protein
AT1G21410	6	-	-	F-box/RNI-like superfamily protein
AT2G01240	6	-	-	Reticulon family protein
AT2G16410	6	-	-	transposable element gene
AT3G19090	6	-	-	RNA-binding protein
AT3G21410	6	-	-	F-box and associated interaction domains-containing protein
AT3G47310	6	-	-	transposable element gene
AT4G01450	6	-	-	nodulin MtN21 /EamA-like transporter family protein
AT4G22480	6	-	-	-
AT1G08930	5	-	-	Major facilitator superfamily protein
AT1G11910	5	-	-	aspartic proteinase A1
AT1G12630	5	-	-	Integrase-type DNA-binding superfamily protein
AT1G36900	5	-	-	-
AT2G13820	5	-	-	Bifunctional inhibitor/lipid-transfer protein/seed storage 2S albumin superfamily protein
AT2G15750	5	-	-	transposable element gene
AT2G15870	5	-	-	transposable element gene
AT2G16980	5	-	-	Major facilitator superfamily protein
AT2G18590	5	-	-	Major facilitator superfamily protein
AT2G35940	5	-	-	BEL1-like homeodomain 1
AT3G32270	5	-	-	transposable element gene
AT3G53100	5	-	-	GDSL-like Lipase/Acylhydrolase superfamily protein
AT3G63100	5	-	-	-
AT4G08850	5	-	-	Leucine-rich repeat receptor-like protein kinase family protein
AT4G14310	5	-	-	Transducin/WD40 repeat-like superfamily protein
AT4G17840	5	-	-	-
AT4G23400	5	-	-	plasma membrane intrinsic protein 1;5
AT4G36670	5	-	-	Major facilitator superfamily protein
AT5G59170	5	-	-	Proline-rich extensin-like family protein
AT1G01070	4	-	-	nodulin MtN21 /EamA-like transporter family protein
AT1G05540	4	-	-	Protein of unknown function (DUF295)
AT1G20160	4	-	-	Subtilisin-like serine endopeptidase family protein
AT1G30220	4	-	-	inositol transporter 2
AT1G44800	4	-	-	nodulin MtN21 /EamA-like transporter family protein
AT1G47128	4	-	-	Granulin repeat cysteine protease family protein
AT1G52200	4	-	-	PLAC8 family protein
AT1G57670	4	-	-	Toll-Interleukin-Resistance (TIR) domain family protein
AT1G59870	4	-	-	ABC-2 and Plant PDR ABC-type transporter family protein
AT1G64890	4	-	-	Major facilitator superfamily protein
AT1G71120	4	-	-	GDSL-motif lipase/hydrolase 6
AT1G75500	4	-	-	Walls Are Thin 1
AT2G04060	4	-	-	glycosyl hydrolase family 35 protein
AT2G15810	4	-	-	transposable element gene
AT2G25160	4	-	-	cytochrome P450, family 82, subfamily F, polypeptide 1
AT2G35460	4	-	-	Late embryogenesis abundant (LEA) hydroxyproline-rich glycoprotein family
AT2G38460	4	-	-	iron regulated 1
AT2G39160	4	-	-	-
AT3G06170	4	-	-	Serinc-domain containing serine and sphingolipid biosynthesis protein
AT3G07700	4	-	-	Protein kinase superfamily protein
AT3G08650	4	-	-	ZIP metal ion transporter family
AT3G18490	4	-	-	Eukaryotic aspartyl protease family protein
AT3G20700	4	-	-	F-box associated ubiquitination effector family protein
AT3G20820	4	-	-	Leucine-rich repeat (LRR) family protein
AT3G21690	4	-	-	MATE efflux family protein
AT3G21750	4	-	-	UDP-glucosyl transferase 71B1
AT3G26570	4	-	-	phosphate transporter 2;1
AT3G42140	4	-	-	zinc ion binding;nucleic acid binding
AT3G62040	4	-	-	Haloacid dehalogenase-like hydrolase (HAD) superfamily protein
AT4G01610	4	-	-	Cysteine proteinases superfamily protein
AT4G12980	4	-	-	Auxin-responsive family protein
AT4G37760	4	-	-	squalene epoxidase 3
AT4G38320	4	-	-	heptahelical protein 5
AT4G38880	4	-	-	GLN phosphoribosyl pyrophosphate amidotransferase 3
AT5G05960	4	-	-	Bifunctional inhibitor/lipid-transfer protein/seed storage 2S albumin superfamily protein
AT5G07250	4	-	-	RHOMBOID-like protein 3
AT5G15380	4	-	-	domains rearranged methylase 1
AT5G43260	4	-	-	chaperone protein dnaJ-related
AT5G48080	4	-	-	-
AT5G61520	4	-	-	Major facilitator superfamily protein
AT5G65700	4	-	-	Leucine-rich receptor-like protein kinase family protein
AT5G67030	4	-	-	zeaxanthin epoxidase (ZEP) (ABA1)
AT1G02710	3	-	-	glycine-rich protein
AT1G15670	3	-	-	Galactose oxidase/kelch repeat superfamily protein
AT1G15840	3	-	-	-
AT1G18470	3	-	-	Transmembrane Fragile-X-F-associated protein
AT1G23080	3	-	-	Auxin efflux carrier family protein
AT1G23740	3	-	-	Oxidoreductase, zinc-binding dehydrogenase family protein
AT1G28600	3	-	-	GDSL-like Lipase/Acylhydrolase superfamily protein
AT1G31770	3	-	-	ATP-binding cassette 14
AT1G34500	3	-	-	MBOAT (membrane bound O-acyl transferase) family protein
AT1G38470	3	-	-	-
AT1G44930	3	-	-	-
AT1G47480	3	-	-	alpha/beta-Hydrolases superfamily protein
AT1G49470	3	-	-	Family of unknown function (DUF716)
AT1G50020	3	-	-	-
AT1G50470	3	-	-	F-box associated ubiquitination effector family protein
AT1G50560	3	-	-	cytochrome P450, family 705, subfamily A, polypeptide 25
AT1G53260	3	-	-	-
AT1G55640	3	-	-	prenylated RAB acceptor 1.G1
AT1G62660	3	-	-	Glycosyl hydrolases family 32 protein
AT1G62800	3	-	-	aspartate aminotransferase 4
AT1G72230	3	-	-	Cupredoxin superfamily protein
AT1G76490	3	-	-	hydroxy methylglutaryl CoA reductase 1
AT1G78680	3	-	-	gamma-glutamyl hydrolase 2
AT1G79520	3	-	-	Cation efflux family protein
AT2G01950	3	-	-	BRI1-like 2
AT2G05370	3	-	-	-
AT2G05600	3	-	-	F-box associated ubiquitination effector family protein
AT2G13510	3	-	-	-
AT2G13940	3	-	-	transposable element gene
AT2G15550	3	-	-	transposable element gene
AT2G16000	3	-	-	transposable element gene
AT2G16005	3	-	-	MD-2-related lipid recognition domain-containing protein
AT2G16740	3	-	-	ubiquitin-conjugating enzyme 29
AT2G18690	3	-	-	-
AT2G21560	3	-	-	-
AT2G22770	3	-	-	basic helix-loop-helix (bHLH) DNA-binding superfamily protein
AT2G22950	3	-	-	Cation transporter/ E1-E2 ATPase family protein
AT2G25625	3	-	-	-
AT2G26170	3	-	-	cytochrome P450, family 711, subfamily A, polypeptide 1
AT2G28470	3	-	-	beta-galactosidase 8
AT2G29650	3	-	-	phosphate transporter 4;1
AT2G35000	3	-	-	RING/U-box superfamily protein
AT2G36630	3	-	-	Sulfite exporter TauE/SafE family protein
AT2G37460	3	-	-	nodulin MtN21 /EamA-like transporter family protein
AT2G38760	3	-	-	annexin 3
AT2G39210	3	-	-	Major facilitator superfamily protein
AT2G39660	3	-	-	botrytis-induced kinase1
AT2G39900	3	-	-	GATA type zinc finger transcription factor family protein
AT2G40900	3	-	-	nodulin MtN21 /EamA-like transporter family protein
AT2G42060	3	-	-	Cysteine/Histidine-rich C1 domain family protein
AT2G45560	3	-	-	cytochrome P450, family 76, subfamily C, polypeptide 1
AT3G02830	3	-	-	zinc finger protein 1
AT3G04200	3	-	-	RmlC-like cupins superfamily protein
AT3G07010	3	-	-	Pectin lyase-like superfamily protein
AT3G10230	3	-	-	lycopene cyclase
AT3G11110	3	-	-	RING/U-box superfamily protein
AT3G12610	3	-	-	Leucine-rich repeat (LRR) family protein
AT3G14067	3	-	-	Subtilase family protein
AT3G16690	3	-	-	Nodulin MtN3 family protein
AT3G17410	3	-	-	Protein kinase superfamily protein
AT3G22570	3	-	-	Bifunctional inhibitor/lipid-transfer protein/seed storage 2S albumin superfamily protein
AT3G22890	3	-	-	ATP sulfurylase 1
AT3G23430	3	-	-	phosphate 1
AT3G24250	3	-	-	glycine-rich protein
AT3G26100	3	-	-	Regulator of chromosome condensation (RCC1) family protein
AT3G26614	3	-	-	transposable element gene
AT3G42300	3	-	-	transposable element gene
AT3G50250	3	-	-	-
AT3G51730	3	-	-	saposin B domain-containing protein
AT3G56290	3	-	-	-
AT3G60590	3	-	-	-
AT3G61430	3	-	-	plasma membrane intrinsic protein 1A
AT4G00430	3	-	-	plasma membrane intrinsic protein 1;4
AT4G01070	3	-	-	UDP-Glycosyltransferase superfamily protein
AT4G10690	3	-	-	transposable element gene
AT4G12510	3	-	-	Bifunctional inhibitor/lipid-transfer protein/seed storage 2S albumin superfamily protein
AT4G15290	3	-	-	Cellulose synthase family protein
AT4G15610	3	-	-	Uncharacterised protein family (UPF0497)
AT4G17100	3	-	-	-
AT4G19790	3	-	-	transposable element gene
AT4G27030	3	-	-	fatty acid desaturase A
AT4G33050	3	-	-	calmodulin-binding family protein
AT4G34600	3	-	-	-
AT4G38190	3	-	-	cellulose synthase like D4
AT4G38540	3	-	-	FAD/NAD(P)-binding oxidoreductase family protein
AT4G38640	3	-	-	Plasma-membrane choline transporter family protein
AT4G39350	3	-	-	cellulose synthase A2
AT5G01490	3	-	-	cation exchanger 4
AT5G01690	3	-	-	cation/H+ exchanger 27
AT5G03760	3	-	-	Nucleotide-diphospho-sugar transferases superfamily protein
AT5G05160	3	-	-	Leucine-rich repeat protein kinase family protein
AT5G13330	3	-	-	related to AP2 6l
AT5G14880	3	-	-	Potassium transporter family protein
AT5G16590	3	-	-	Leucine-rich repeat protein kinase family protein
AT5G20370	3	-	-	serine-rich protein-related
AT5G20885	3	-	-	RING/U-box superfamily protein
AT5G21170	3	-	-	5'-AMP-activated protein kinase beta-2 subunit protein
AT5G24150	3	-	-	FAD/NAD(P)-binding oxidoreductase family protein
AT5G25120	3	-	-	ytochrome p450, family 71, subfamily B, polypeptide 11
AT5G25860	3	-	-	F-box/RNI-like superfamily protein
AT5G28600	3	-	-	transposable element gene
AT5G33280	3	-	-	Voltage-gated chloride channel family protein
AT5G43180	3	-	-	Protein of unknown function, DUF599
AT5G43370	3	-	-	phosphate transporter 2
AT5G48000	3	-	-	cytochrome P450, family 708, subfamily A, polypeptide 2
AT5G49270	3	-	-	COBRA-like extracellular glycosyl-phosphatidyl inositol-anchored protein family
AT5G49720	3	-	-	glycosyl hydrolase 9A1
AT5G56110	3	-	-	myb domain protein 103
AT5G59780	3	-	-	myb domain protein 59
AT5G60660	3	-	-	plasma membrane intrinsic protein 2;4
AT5G64280	3	-	-	dicarboxylate transporter 2.2
AT5G67370	3	-	-	Protein of unknown function (DUF1230)
AT1G01620	2	-	-	plasma membrane intrinsic protein 1C
AT1G02305	2	-	-	Cysteine proteinases superfamily protein
AT1G02360	2	-	-	Chitinase family protein
AT1G02640	2	-	-	beta-xylosidase 2
AT1G02930	2	-	-	glutathione S-transferase 6
AT1G04680	2	-	-	Pectin lyase-like superfamily protein
AT1G05805	2	-	-	basic helix-loop-helix (bHLH) DNA-binding superfamily protein
AT1G06430	2	-	-	FTSH protease 8
AT1G06830	2	-	-	Glutaredoxin family protein
AT1G07000	2	-	-	exocyst subunit exo70 family protein B2
AT1G07010	2	-	-	Calcineurin-like metallo-phosphoesterase superfamily protein
AT1G07420	2	-	-	sterol 4-alpha-methyl-oxidase 2-1
AT1G07450	2	-	-	NAD(P)-binding Rossmann-fold superfamily protein
AT1G08050	2	-	-	Zinc finger (C3HC4-type RING finger) family protein
AT1G09550	2	-	-	Pectinacetylesterase family protein
AT1G09970	2	-	-	Leucine-rich receptor-like protein kinase family protein
AT1G10370	2	-	-	Glutathione S-transferase family protein
AT1G11260	2	-	-	sugar transporter 1
AT1G11545	2	-	-	xyloglucan endotransglucosylase/hydrolase 8
AT1G12640	2	-	-	MBOAT (membrane bound O-acyl transferase) family protein
AT1G15740	2	-	-	Leucine-rich repeat family protein
AT1G15830	2	-	-	-
AT1G16180	2	-	-	Serinc-domain containing serine and sphingolipid biosynthesis protein
AT1G16370	2	-	-	organic cation/carnitine transporter 6
AT1G17050	2	-	-	solanesyl diphosphate synthase 2
AT1G17100	2	-	-	SOUL heme-binding family protein
AT1G19370	2	-	-	-
AT1G21130	2	-	-	O-methyltransferase family protein
AT1G23090	2	-	-	sulfate transporter 91
AT1G25400	2	-	-	-
AT1G26560	2	-	-	beta glucosidase 40
AT1G27100	2	-	-	Actin cross-linking protein
AT1G27290	2	-	-	-
AT1G27630	2	-	-	cyclin T 1;3
AT1G28140	2	-	-	-
AT1G30700	2	-	-	FAD-binding Berberine family protein
AT1G31710	2	-	-	Copper amine oxidase family protein
AT1G32400	2	-	-	tobamovirus multiplication 2A
AT1G32410	2	-	-	Vacuolar protein sorting 55 (VPS55) family protein
AT1G32840	2	-	-	transposable element gene
AT1G34180	2	-	-	NAC domain containing protein 16
AT1G34440	2	-	-	-
AT1G35330	2	-	-	RING/U-box superfamily protein
AT1G42365	2	-	-	transposable element gene
AT1G42650	2	-	-	transposable element gene
AT1G45130	2	-	-	beta-galactosidase 5
AT1G49260	2	-	-	-
AT1G49810	2	-	-	Na+/H+ antiporter 2
AT1G51680	2	-	-	4-coumarate:CoA ligase 1
AT1G51800	2	-	-	Leucine-rich repeat protein kinase family protein
AT1G53640	2	-	-	-
AT1G55910	2	-	-	zinc transporter 11 precursor
AT1G59700	2	-	-	glutathione S-transferase TAU 16
AT1G60270	2	-	-	beta glucosidase 6
AT1G60390	2	-	-	polygalacturonase 1
AT1G60570	2	-	-	Galactose oxidase/kelch repeat superfamily protein
AT1G64200	2	-	-	vacuolar H+-ATPase subunit E isoform 3
AT1G65610	2	-	-	Six-hairpin glycosidases superfamily protein
AT1G66160	2	-	-	CYS, MET, PRO, and GLY protein 1
AT1G66220	2	-	-	Subtilase family protein
AT1G69450	2	-	-	Early-responsive to dehydration stress protein (ERD4)
AT1G70330	2	-	-	equilibrative nucleotide transporter 1
AT1G70520	2	-	-	cysteine-rich RLK (RECEPTOR-like protein kinase) 2
AT1G70730	2	-	-	Phosphoglucomutase/phosphomannomutase family protein
AT1G72150	2	-	-	PATELLIN 1
AT1G72450	2	-	-	jasmonate-zim-domain protein 6
AT1G73590	2	-	-	Auxin efflux carrier family protein
AT1G73630	2	-	-	EF hand calcium-binding protein family
AT1G74100	2	-	-	sulfotransferase 16
AT1G74680	2	-	-	Exostosin family protein
AT1G75780	2	-	-	tubulin beta-1 chain
AT1G76150	2	-	-	enoyl-CoA hydratase 2
AT1G76600	2	-	-	-
AT1G78120	2	-	-	Tetratricopeptide repeat (TPR)-like superfamily protein
AT1G78840	2	-	-	F-box/RNI-like/FBD-like domains-containing protein
AT1G80760	2	-	-	NOD26-like intrinsic protein 6;1
AT2G01880	2	-	-	purple acid phosphatase 7
AT2G03310	2	-	-	-
AT2G04220	2	-	-	Plant protein of unknown function (DUF868)
AT2G06430	2	-	-	transposable element gene
AT2G07070	2	-	-	transposable element gene
AT2G14640	2	-	-	transposable element gene
AT2G15695	2	-	-	Protein of unknown function DUF829, transmembrane 53
AT2G16690	2	-	-	transposable element gene
AT2G16970	2	-	-	Major facilitator superfamily protein
AT2G17310	2	-	-	F-box and associated interaction domains-containing protein
AT2G17650	2	-	-	AMP-dependent synthetase and ligase family protein
AT2G18115	2	-	-	-
AT2G19110	2	-	-	heavy metal atpase 4
AT2G20230	2	-	-	Tetraspanin family protein
AT2G20700	2	-	-	LORELEI-LIKE-GPI ANCHORED PROTEIN 2
AT2G20730	2	-	-	-
AT2G20740	2	-	-	Tetraspanin family protein
AT2G21080	2	-	-	-
AT2G21660	2	-	-	cold, circadian rhythm, and rna binding 2
AT2G22980	2	-	-	serine carboxypeptidase-like 13
AT2G23810	2	-	-	tetraspanin8
AT2G23840	2	-	-	HNH endonuclease
AT2G24810	2	-	-	Pathogenesis-related thaumatin superfamily protein
AT2G28120	2	-	-	Major facilitator superfamily protein
AT2G28810	2	-	-	Dof-type zinc finger DNA-binding family protein
AT2G29370	2	-	-	NAD(P)-binding Rossmann-fold superfamily protein
AT2G29750	2	-	-	UDP-glucosyl transferase 71C1
AT2G29920	2	-	-	-
AT2G30080	2	-	-	ZIP metal ion transporter family
AT2G33380	2	-	-	Caleosin-related family protein
AT2G35840	2	-	-	Sucrose-6F-phosphate phosphohydrolase family protein
AT2G35860	2	-	-	FASCICLIN-like arabinogalactan protein 16 precursor
AT2G36100	2	-	-	Uncharacterised protein family (UPF0497)
AT2G36570	2	-	-	Leucine-rich repeat protein kinase family protein
AT2G36580	2	-	-	Pyruvate kinase family protein
AT2G36870	2	-	-	xyloglucan endotransglucosylase/hydrolase 32
AT2G36880	2	-	-	methionine adenosyltransferase 3
AT2G36970	2	-	-	UDP-Glycosyltransferase superfamily protein
AT2G37040	2	-	-	PHE ammonia lyase 1
AT2G37910	2	-	-	cation/hydrogen exchanger, putative (CHX21)
AT2G38750	2	-	-	annexin 4
AT2G38790	2	-	-	-
AT2G39530	2	-	-	Uncharacterised protein family (UPF0497)
AT2G40480	2	-	-	Plant protein of unknown function (DUF827)
AT2G41930	2	-	-	Protein kinase superfamily protein
AT2G42350	2	-	-	RING/U-box superfamily protein
AT2G45960	2	-	-	plasma membrane intrinsic protein 1B
AT2G46510	2	-	-	ABA-inducible BHLH-type transcription factor
AT3G01110	2	-	-	-
AT3G01180	2	-	-	starch synthase 2
AT3G01290	2	-	-	SPFH/Band 7/PHB domain-containing membrane-associated protein family
AT3G01970	2	-	-	WRKY DNA-binding protein 45
AT3G03870	2	-	-	-
AT3G05165	2	-	-	Major facilitator superfamily protein
AT3G05340	2	-	-	Tetratricopeptide repeat (TPR)-like superfamily protein
AT3G06510	2	-	-	Glycosyl hydrolase superfamily protein
AT3G07900	2	-	-	O-fucosyltransferase family protein
AT3G08680	2	-	-	Leucine-rich repeat protein kinase family protein
AT3G11820	2	-	-	syntaxin of plants 121
AT3G12900	2	-	-	2-oxoglutarate (2OG) and Fe(II)-dependent oxygenase superfamily protein
AT3G13772	2	-	-	transmembrane nine 7
AT3G15630	2	-	-	-
AT3G16340	2	-	-	pleiotropic drug resistance 1
AT3G16850	2	-	-	Pectin lyase-like superfamily protein
AT3G16857	2	-	-	response regulator 1
AT3G18050	2	-	-	-
AT3G18250	2	-	-	Putative membrane lipoprotein
AT3G18360	2	-	-	VQ motif-containing protein
AT3G19490	2	-	-	sodium:hydrogen antiporter 1
AT3G19940	2	-	-	Major facilitator superfamily protein
AT3G20370	2	-	-	TRAF-like family protein
AT3G21240	2	-	-	4-coumarate:CoA ligase 2
AT3G22130	2	-	-	-
AT3G22140	2	-	-	-
AT3G24170	2	-	-	glutathione-disulfide reductase
AT3G24190	2	-	-	Protein kinase superfamily protein
AT3G24410	2	-	-	-
AT3G25560	2	-	-	NSP-interacting kinase 2
AT3G26210	2	-	-	cytochrome P450, family 71, subfamily B, polypeptide 23
AT3G26280	2	-	-	cytochrome P450, family 71, subfamily B, polypeptide 4
AT3G27170	2	-	-	chloride channel B
AT3G27960	2	-	-	Tetratricopeptide repeat (TPR)-like superfamily protein
AT3G28130	2	-	-	nodulin MtN21 /EamA-like transporter family protein
AT3G28860	2	-	-	ATP binding cassette subfamily B19
AT3G30570	2	-	-	transposable element gene
AT3G42820	2	-	-	transposable element gene
AT3G43320	2	-	-	transposable element gene
AT3G45390	2	-	-	Concanavalin A-like lectin protein kinase family protein
AT3G48460	2	-	-	GDSL-like Lipase/Acylhydrolase superfamily protein
AT3G49770	2	-	-	-
AT3G51400	2	-	-	Arabidopsis protein of unknown function (DUF241)
AT3G52370	2	-	-	FASCICLIN-like arabinogalactan protein 15 precursor
AT3G52470	2	-	-	Late embryogenesis abundant (LEA) hydroxyproline-rich glycoprotein family
AT3G53260	2	-	-	phenylalanine ammonia-lyase 2
AT3G53420	2	-	-	plasma membrane intrinsic protein 2A
AT3G53800	2	-	-	Fes1B
AT3G53980	2	-	-	Bifunctional inhibitor/lipid-transfer protein/seed storage 2S albumin superfamily protein
AT3G54080	2	-	-	Concanavalin A-like lectin family protein
AT3G55150	2	-	-	exocyst subunit exo70 family protein H1
AT3G55530	2	-	-	RING/U-box superfamily protein
AT3G55980	2	-	-	salt-inducible zinc finger 1
AT3G56000	2	-	-	cellulose synthase like A14
AT3G56080	2	-	-	S-adenosyl-L-methionine-dependent methyltransferases superfamily protein
AT3G56310	2	-	-	Melibiase family protein
AT3G57330	2	-	-	autoinhibited Ca2+-ATPase 11
AT3G57790	2	-	-	Pectin lyase-like superfamily protein
AT3G58120	2	-	-	Basic-leucine zipper (bZIP) transcription factor family protein
AT3G58570	2	-	-	P-loop containing nucleoside triphosphate hydrolases superfamily protein
AT3G58710	2	-	-	WRKY DNA-binding protein 69
AT3G59080	2	-	-	Eukaryotic aspartyl protease family protein
AT3G59340	2	-	-	Eukaryotic protein of unknown function (DUF914)
AT3G59700	2	-	-	lectin-receptor kinase
AT3G59790	2	-	-	MAP kinase 10
AT3G59845	2	-	-	Zinc-binding dehydrogenase family protein
AT3G60750	2	-	-	Transketolase
AT3G61720	2	-	-	Ca2+dependent plant phosphoribosyltransferase family protein
AT3G61770	2	-	-	Acid phosphatase/vanadium-dependent haloperoxidase-related protein
AT3G61890	2	-	-	homeobox 12
AT3G61960	2	-	-	Protein kinase superfamily protein
AT3G62660	2	-	-	galacturonosyltransferase-like 7
AT4G00880	2	-	-	SAUR-like auxin-responsive protein family
AT4G01330	2	-	-	Protein kinase superfamily protein
AT4G01430	2	-	-	nodulin MtN21 /EamA-like transporter family protein
AT4G04120	2	-	-	transposable element gene
AT4G04610	2	-	-	APS reductase 1
AT4G05620	2	-	-	Galactose oxidase/kelch repeat superfamily protein
AT4G08290	2	-	-	nodulin MtN21 /EamA-like transporter family protein
AT4G08300	2	-	-	nodulin MtN21 /EamA-like transporter family protein
AT4G08830	2	-	-	transposable element gene
AT4G09350	2	-	-	Chaperone DnaJ-domain superfamily protein
AT4G11190	2	-	-	Disease resistance-responsive (dirigent-like protein) family protein
AT4G11570	2	-	-	Haloacid dehalogenase-like hydrolase (HAD) superfamily protein
AT4G12030	2	-	-	bile acid transporter 5
AT4G12730	2	-	-	FASCICLIN-like arabinogalactan 2
AT4G13010	2	-	-	Oxidoreductase, zinc-binding dehydrogenase family protein
AT4G13140	2	-	-	-
AT4G13530	2	-	-	-
AT4G13890	2	-	-	Pyridoxal phosphate (PLP)-dependent transferases superfamily protein
AT4G14365	2	-	-	XB3 ortholog 4 in Arabidopsis thaliana
AT4G14480	2	-	-	Protein kinase superfamily protein
AT4G15590	2	-	-	transposable element gene
AT4G17340	2	-	-	tonoplast intrinsic protein 2;2
AT4G17550	2	-	-	Major facilitator superfamily protein
AT4G19450	2	-	-	Major facilitator superfamily protein
AT4G20230	2	-	-	Terpenoid cyclases/Protein prenyltransferases superfamily protein
AT4G20830	2	-	-	FAD-binding Berberine family protein
AT4G22200	2	-	-	potassium transport 2/3
AT4G23010	2	-	-	UDP-galactose transporter 2
AT4G25040	2	-	-	Uncharacterised protein family (UPF0497)
AT4G25080	2	-	-	magnesium-protoporphyrin IX methyltransferase
AT4G25560	2	-	-	myb domain protein 18
AT4G25570	2	-	-	Cytochrome b561/ferric reductase transmembrane protein family
AT4G25900	2	-	-	Galactose mutarotase-like superfamily protein
AT4G25970	2	-	-	phosphatidylserine decarboxylase 3
AT4G26320	2	-	-	arabinogalactan protein 13
AT4G26850	2	-	-	mannose-1-phosphate guanylyltransferase (GDP)s;GDP-galactose:mannose-1-phosphate guanylyltransferases;GDP-galactose:glucose-1-phosphate guanylyltransferases;GDP-galactose:myoinositol-1-phosphate guanylyltransferases;glucose-1-phosphate guanylyltransferase
AT4G27830	2	-	-	beta glucosidase 10
AT4G28395	2	-	-	Bifunctional inhibitor/lipid-transfer protein/seed storage 2S albumin superfamily protein
AT4G28890	2	-	-	RING/U-box superfamily protein
AT4G29080	2	-	-	phytochrome-associated protein 2
AT4G29100	2	-	-	basic helix-loop-helix (bHLH) DNA-binding superfamily protein
AT4G29250	2	-	-	HXXXD-type acyl-transferase family protein
AT4G30190	2	-	-	H(+)-ATPase 2
AT4G30530	2	-	-	Class I glutamine amidotransferase-like superfamily protein
AT4G30660	2	-	-	Low temperature and salt responsive protein family
AT4G32880	2	-	-	homeobox gene 8
AT4G32940	2	-	-	gamma vacuolar processing enzyme
AT4G33300	2	-	-	ADR1-like 1
AT4G33420	2	-	-	Peroxidase superfamily protein
AT4G33430	2	-	-	BRI1-associated receptor kinase
AT4G33730	2	-	-	CAP (Cysteine-rich secretory proteins, Antigen 5, and Pathogenesis-related 1 protein) superfamily protein
AT4G34180	2	-	-	Cyclase family protein
AT4G38550	2	-	-	Arabidopsis phospholipase-like protein (PEARLI 4) family
AT4G38660	2	-	-	Pathogenesis-related thaumatin superfamily protein
AT4G38830	2	-	-	cysteine-rich RLK (RECEPTOR-like protein kinase) 26
AT4G39090	2	-	-	Papain family cysteine protease
AT5G01460	2	-	-	LMBR1-like membrane protein
AT5G01920	2	-	-	Protein kinase superfamily protein
AT5G02990	2	-	-	Galactose oxidase/kelch repeat superfamily protein
AT5G03290	2	-	-	isocitrate dehydrogenase V
AT5G04400	2	-	-	NAC domain containing protein 77
AT5G04650	2	-	-	transposable element gene
AT5G05300	2	-	-	-
AT5G06320	2	-	-	NDR1/HIN1-like 3
AT5G07030	2	-	-	Eukaryotic aspartyl protease family protein
AT5G09870	2	-	-	cellulose synthase 5
AT5G12250	2	-	-	beta-6 tubulin
AT5G12860	2	-	-	dicarboxylate transporter 1
AT5G17190	2	-	-	-
AT5G17380	2	-	-	Thiamine pyrophosphate dependent pyruvate decarboxylase family protein
AT5G18490	2	-	-	Plant protein of unknown function (DUF946)
AT5G18880	2	-	-	RNA-directed DNA polymerase (reverse transcriptase)-related family protein
AT5G19580	2	-	-	glyoxal oxidase-related protein
AT5G19600	2	-	-	sulfate transporter 3;5
AT5G19810	2	-	-	Proline-rich extensin-like family protein
AT5G20250	2	-	-	Raffinose synthase family protein
AT5G24120	2	-	-	sigma factor E
AT5G24290	2	-	-	Vacuolar iron transporter (VIT) family protein
AT5G26350	2	-	-	transposable element gene
AT5G27100	2	-	-	glutamate receptor 2.1
AT5G27350	2	-	-	Major facilitator superfamily protein
AT5G29958	2	-	-	-
AT5G34900	2	-	-	transposable element gene
AT5G35300	2	-	-	-
AT5G35370	2	-	-	S-locus lectin protein kinase family protein
AT5G36160	2	-	-	Tyrosine transaminase family protein
AT5G37040	2	-	-	F-box family protein
AT5G38020	2	-	-	S-adenosyl-L-methionine-dependent methyltransferases superfamily protein
AT5G40510	2	-	-	Sucrase/ferredoxin-like family protein
AT5G42090	2	-	-	Lung seven transmembrane receptor family protein
AT5G42420	2	-	-	Nucleotide-sugar transporter family protein
AT5G43190	2	-	-	Galactose oxidase/kelch repeat superfamily protein
AT5G43800	2	-	-	transposable element gene
AT5G45770	2	-	-	receptor like protein 55
AT5G45950	2	-	-	GDSL-like Lipase/Acylhydrolase superfamily protein
AT5G46360	2	-	-	Ca2+ activated outward rectifying K+ channel 3
AT5G46450	2	-	-	Disease resistance protein (TIR-NBS-LRR class) family
AT5G47130	2	-	-	Bax inhibitor-1 family protein
AT5G47560	2	-	-	tonoplast dicarboxylate transporter
AT5G47720	2	-	-	Thiolase family protein
AT5G47950	2	-	-	HXXXD-type acyl-transferase family protein
AT5G47990	2	-	-	cytochrome P450, family 705, subfamily A, polypeptide 5
AT5G48380	2	-	-	BAK1-interacting receptor-like kinase 1
AT5G49360	2	-	-	beta-xylosidase 1
AT5G50160	2	-	-	ferric reduction oxidase 8
AT5G50200	2	-	-	nitrate transmembrane transporters
AT5G52420	2	-	-	-
AT5G52450	2	-	-	MATE efflux family protein
AT5G52570	2	-	-	beta-carotene hydroxylase 2
AT5G52975	2	-	-	Protein of unknown function (DUF1278)
AT5G53970	2	-	-	Tyrosine transaminase family protein
AT5G54350	2	-	-	-
AT5G55120	2	-	-	galactose-1-phosphate guanylyltransferase (GDP)s;GDP-D-glucose phosphorylases;quercetin 4'-O-glucosyltransferases
AT5G55910	2	-	-	D6 protein kinase
AT5G56040	2	-	-	Leucine-rich receptor-like protein kinase family protein
AT5G56870	2	-	-	beta-galactosidase 4
AT5G57720	2	-	-	AP2/B3-like transcriptional factor family protein
AT5G57940	2	-	-	cyclic nucleotide gated channel 5
AT5G58950	2	-	-	Protein kinase superfamily protein
AT5G59400	2	-	-	-
AT5G59520	2	-	-	ZRT/IRT-like protein 2
AT5G60360	2	-	-	aleurain-like protease
AT5G61420	2	-	-	myb domain protein 28
AT5G62140	2	-	-	-
AT5G63710	2	-	-	Leucine-rich repeat protein kinase family protein
AT5G65210	2	-	-	bZIP transcription factor family protein
AT5G65380	2	-	-	MATE efflux family protein
AT5G67360	2	-	-	Subtilase family protein
AT1G01225	1	-	-	NC domain-containing protein-related
AT1G01340	1	-	-	cyclic nucleotide gated channel 10
AT1G01430	1	-	-	TRICHOME BIREFRINGENCE-LIKE 25
AT1G01840	1	-	-	-
AT1G02300	1	-	-	Cysteine proteinases superfamily protein
AT1G02660	1	-	-	alpha/beta-Hydrolases superfamily protein
AT1G02850	1	-	-	beta glucosidase 11
AT1G03090	1	-	-	methylcrotonyl-CoA carboxylase alpha chain, mitochondrial / 3-methylcrotonyl-CoA carboxylase 1 (MCCA)
AT1G03380	1	-	-	homolog of yeast autophagy 18 (ATG18) G
AT1G03400	1	-	-	2-oxoglutarate (2OG) and Fe(II)-dependent oxygenase superfamily protein
AT1G03440	1	-	-	Leucine-rich repeat (LRR) family protein
AT1G03820	1	-	-	-
AT1G04140	1	-	-	Transducin family protein / WD-40 repeat family protein
AT1G04350	1	-	-	2-oxoglutarate (2OG) and Fe(II)-dependent oxygenase superfamily protein
AT1G04970	1	-	-	lipid-binding serum glycoprotein family protein
AT1G04990	1	-	-	Zinc finger C-x8-C-x5-C-x3-H type family protein
AT1G05020	1	-	-	ENTH/ANTH/VHS superfamily protein
AT1G05200	1	-	-	glutamate receptor 3.4
AT1G05250	1	-	-	Peroxidase superfamily protein
AT1G05720	1	-	-	selenoprotein family protein
AT1G05850	1	-	-	Chitinase family protein
AT1G06000	1	-	-	UDP-Glycosyltransferase superfamily protein
AT1G06550	1	-	-	ATP-dependent caseinolytic (Clp) protease/crotonase family protein
AT1G06570	1	-	-	phytoene desaturation 1
AT1G06620	1	-	-	2-oxoglutarate (2OG) and Fe(II)-dependent oxygenase superfamily protein
AT1G06930	1	-	-	-
AT1G07080	1	-	-	Thioredoxin superfamily protein
AT1G07180	1	-	-	alternative NAD(P)H dehydrogenase 1
AT1G08150	1	-	-	Cation/hydrogen exchanger family protein
AT1G08320	1	-	-	bZIP transcription factor family protein
AT1G08350	1	-	-	Endomembrane protein 70 protein family
AT1G08590	1	-	-	Leucine-rich receptor-like protein kinase family protein
AT1G08770	1	-	-	prenylated RAB acceptor 1.E
AT1G08810	1	-	-	myb domain protein 60
AT1G08900	1	-	-	Major facilitator superfamily protein
AT1G08940	1	-	-	Phosphoglycerate mutase family protein
AT1G08980	1	-	-	amidase 1
AT1G09240	1	-	-	nicotianamine synthase 3
AT1G09790	1	-	-	COBRA-like protein 6 precursor
AT1G09900	1	-	-	Pentatricopeptide repeat (PPR-like) superfamily protein
AT1G10060	1	-	-	branched-chain amino acid transaminase 1
AT1G10140	1	-	-	Uncharacterised conserved protein UCP031279
AT1G10340	1	-	-	Ankyrin repeat family protein
AT1G10650	1	-	-	SBP (S-ribonuclease binding protein) family protein
AT1G10750	1	-	-	Protein of Unknown Function (DUF239)
AT1G10960	1	-	-	ferredoxin 1
AT1G11200	1	-	-	Protein of unknown function (DUF300)
AT1G11310	1	-	-	Seven transmembrane MLO family protein
AT1G11440	1	-	-	-
AT1G11580	1	-	-	methylesterase PCR A
AT1G11700	1	-	-	Protein of unknown function, DUF584
AT1G12000	1	-	-	Phosphofructokinase family protein
AT1G12240	1	-	-	Glycosyl hydrolases family 32 protein
AT1G12480	1	-	-	C4-dicarboxylate transporter/malic acid transport protein
AT1G12840	1	-	-	vacuolar ATP synthase subunit C (VATC) / V-ATPase C subunit / vacuolar proton pump C subunit (DET3)
AT1G12860	1	-	-	basic helix-loop-helix (bHLH) DNA-binding superfamily protein
AT1G12990	1	-	-	beta-1,4-N-acetylglucosaminyltransferase family protein
AT1G13090	1	-	-	cytochrome P450, family 71, subfamily B, polypeptide 28
AT1G13210	1	-	-	autoinhibited Ca2+/ATPase II
AT1G14120	1	-	-	2-oxoglutarate (2OG) and Fe(II)-dependent oxygenase superfamily protein
AT1G14240	1	-	-	GDA1/CD39 nucleoside phosphatase family protein
AT1G14330	1	-	-	Galactose oxidase/kelch repeat superfamily protein
AT1G14780	1	-	-	MAC/Perforin domain-containing protein
AT1G14870	1	-	-	PLANT CADMIUM RESISTANCE 2
AT1G14960	1	-	-	Polyketide cyclase/dehydrase and lipid transport superfamily protein
AT1G15045	1	-	-	-
AT1G15350	1	-	-	-
AT1G15520	1	-	-	pleiotropic drug resistance 12
AT1G15640	1	-	-	-
AT1G15860	1	-	-	Domain of unknown function (DUF298)
AT1G16160	1	-	-	wall associated kinase-like 5
AT1G16790	1	-	-	ribosomal protein-related
AT1G16860	1	-	-	Ubiquitin-specific protease family C19-related protein
AT1G17020	1	-	-	senescence-related gene 1
AT1G17170	1	-	-	glutathione S-transferase TAU 24
AT1G17190	1	-	-	glutathione S-transferase tau 26
AT1G17420	1	-	-	lipoxygenase 3
AT1G17620	1	-	-	Late embryogenesis abundant (LEA) hydroxyproline-rich glycoprotein family
AT1G17745	1	-	-	D-3-phosphoglycerate dehydrogenase
AT1G17840	1	-	-	white-brown complex homolog protein 11
AT1G17970	1	-	-	RING/U-box superfamily protein
AT1G18250	1	-	-	Pathogenesis-related thaumatin superfamily protein
AT1G18390	1	-	-	Protein kinase superfamily protein
AT1G18580	1	-	-	galacturonosyltransferase 11
AT1G18750	1	-	-	AGAMOUS-like 65
AT1G18970	1	-	-	germin-like protein 4
AT1G19000	1	-	-	Homeodomain-like superfamily protein
AT1G19640	1	-	-	jasmonic acid carboxyl methyltransferase
AT1G19660	1	-	-	Wound-responsive family protein
AT1G19900	1	-	-	glyoxal oxidase-related protein
AT1G20010	1	-	-	tubulin beta-5 chain
AT1G20620	1	-	-	catalase 3
AT1G20700	1	-	-	WUSCHEL related homeobox 14
AT1G20823	1	-	-	RING/U-box superfamily protein
AT1G20940	1	-	-	F-box family protein
AT1G20950	1	-	-	Phosphofructokinase family protein
AT1G21065	1	-	-	-
AT1G21090	1	-	-	Cupredoxin superfamily protein
AT1G21460	1	-	-	Nodulin MtN3 family protein
AT1G21500	1	-	-	-
AT1G21670	1	-	-	-
AT1G21840	1	-	-	urease accessory protein F
AT1G21880	1	-	-	lysm domain GPI-anchored protein 1 precursor
AT1G21910	1	-	-	Integrase-type DNA-binding superfamily protein
AT1G22040	1	-	-	Galactose oxidase/kelch repeat superfamily protein
AT1G22050	1	-	-	membrane-anchored ubiquitin-fold protein 6 precursor
AT1G22370	1	-	-	UDP-glucosyl transferase 85A5
AT1G22400	1	-	-	UDP-Glycosyltransferase superfamily protein
AT1G22410	1	-	-	Class-II DAHP synthetase family protein
AT1G22750	1	-	-	-
AT1G22760	1	-	-	poly(A) binding protein 3
AT1G22850	1	-	-	SNARE associated Golgi protein family
AT1G23020	1	-	-	ferric reduction oxidase 3
AT1G23190	1	-	-	Phosphoglucomutase/phosphomannomutase family protein
AT1G23300	1	-	-	MATE efflux family protein
AT1G23310	1	-	-	glutamate:glyoxylate aminotransferase
AT1G23330	1	-	-	alpha/beta-Hydrolases superfamily protein
AT1G23390	1	-	-	Kelch repeat-containing F-box family protein
AT1G23870	1	-	-	trehalose-phosphatase/synthase 9
AT1G24070	1	-	-	cellulose synthase-like A10
AT1G24180	1	-	-	Thiamin diphosphate-binding fold (THDP-binding) superfamily protein
AT1G24290	1	-	-	AAA-type ATPase family protein
AT1G24520	1	-	-	homolog of Brassica campestris pollen protein 1
AT1G24530	1	-	-	Transducin/WD40 repeat-like superfamily protein
AT1G25390	1	-	-	Protein kinase superfamily protein
AT1G26420	1	-	-	FAD-binding Berberine family protein
AT1G26440	1	-	-	ureide permease 5
AT1G26600	1	-	-	CLAVATA3/ESR-RELATED 9
AT1G26665	1	-	-	Mediator complex, subunit Med10
AT1G26850	1	-	-	S-adenosyl-L-methionine-dependent methyltransferases superfamily protein
AT1G27190	1	-	-	Leucine-rich repeat protein kinase family protein
AT1G27320	1	-	-	histidine kinase 3
AT1G27950	1	-	-	glycosylphosphatidylinositol-anchored lipid protein transfer 1
AT1G27980	1	-	-	dihydrosphingosine phosphate lyase
AT1G28290	1	-	-	arabinogalactan protein 31
AT1G28330	1	-	-	dormancy-associated protein-like 1
AT1G28580	1	-	-	GDSL-like Lipase/Acylhydrolase superfamily protein
AT1G28680	1	-	-	HXXXD-type acyl-transferase family protein
AT1G29020	1	-	-	Calcium-binding EF-hand family protein
AT1G29060	1	-	-	Target SNARE coiled-coil domain protein
AT1G29280	1	-	-	WRKY DNA-binding protein 65
AT1G29390	1	-	-	cold regulated 314 thylakoid membrane 2
AT1G29395	1	-	-	COLD REGULATED 314 INNER MEMBRANE 1
AT1G29470	1	-	-	S-adenosyl-L-methionine-dependent methyltransferases superfamily protein
AT1G29650	1	-	-	transposable element gene
AT1G29690	1	-	-	MAC/Perforin domain-containing protein
AT1G29760	1	-	-	Putative adipose-regulatory protein (Seipin)
AT1G30090	1	-	-	Galactose oxidase/kelch repeat superfamily protein
AT1G30130	1	-	-	-
AT1G30260	1	-	-	-
AT1G30530	1	-	-	UDP-glucosyl transferase 78D1
AT1G30620	1	-	-	NAD(P)-binding Rossmann-fold superfamily protein
AT1G30820	1	-	-	CTP synthase family protein
AT1G30870	1	-	-	Peroxidase superfamily protein
AT1G30990	1	-	-	Polyketide cyclase/dehydrase and lipid transport superfamily protein
AT1G31070	1	-	-	N-acetylglucosamine-1-phosphate uridylyltransferase 1
AT1G31130	1	-	-	-
AT1G31550	1	-	-	GDSL-like Lipase/Acylhydrolase superfamily protein
AT1G31850	1	-	-	S-adenosyl-L-methionine-dependent methyltransferases superfamily protein
AT1G32100	1	-	-	pinoresinol reductase 1
AT1G32170	1	-	-	xyloglucan endotransglucosylase/hydrolase 30
AT1G32640	1	-	-	Basic helix-loop-helix (bHLH) DNA-binding family protein
AT1G32660	1	-	-	F-box and associated interaction domains-containing protein
AT1G32700	1	-	-	PLATZ transcription factor family protein
AT1G32920	1	-	-	-
AT1G33030	1	-	-	O-methyltransferase family protein
AT1G33080	1	-	-	MATE efflux family protein
AT1G33110	1	-	-	MATE efflux family protein
AT1G33790	1	-	-	jacalin lectin family protein
AT1G34130	1	-	-	staurosporin and temperature sensitive 3-like b
AT1G34300	1	-	-	lectin protein kinase family protein
AT1G34340	1	-	-	alpha/beta-Hydrolases superfamily protein
AT1G34750	1	-	-	Protein phosphatase 2C family protein
AT1G34780	1	-	-	APR-like 4
AT1G35140	1	-	-	Phosphate-responsive 1 family protein
AT1G35250	1	-	-	Thioesterase superfamily protein
AT1G35740	1	-	-	-
AT1G36150	1	-	-	Bifunctional inhibitor/lipid-transfer protein/seed storage 2S albumin superfamily protein
AT1G36370	1	-	-	serine hydroxymethyltransferase 7
AT1G36590	1	-	-	transposable element gene
AT1G36756	1	-	-	-
AT1G37607	1	-	-	-
AT1G41810	1	-	-	transposable element gene
AT1G43240	1	-	-	transposable element gene
AT1G43310	1	-	-	Nucleotide-sugar transporter family protein
AT1G43570	1	-	-	transposable element gene
AT1G43650	1	-	-	nodulin MtN21 /EamA-like transporter family protein
AT1G43760	1	-	-	DNAse I-like superfamily protein
AT1G43995	1	-	-	transposable element gene
AT1G44090	1	-	-	gibberellin 20-oxidase 5
AT1G44254	1	-	-	-
AT1G47400	1	-	-	-
AT1G47710	1	-	-	Serine protease inhibitor (SERPIN) family protein
AT1G48230	1	-	-	nodulin MtN21 /EamA-like transporter family protein
AT1G48300	1	-	-	-
AT1G48460	1	-	-	-
AT1G48750	1	-	-	Bifunctional inhibitor/lipid-transfer protein/seed storage 2S albumin superfamily protein
AT1G48850	1	-	-	chorismate synthase, putative / 5-enolpyruvylshikimate-3-phosphate phospholyase, putative
AT1G48860	1	-	-	RNA 3'-terminal phosphate cyclase/enolpyruvate transferase, alpha/beta
AT1G49030	1	-	-	PLAC8 family protein
AT1G49050	1	-	-	Eukaryotic aspartyl protease family protein
AT1G49500	1	-	-	-
AT1G49670	1	-	-	ARP protein (REF)
AT1G49720	1	-	-	abscisic acid responsive element-binding factor 1
AT1G50250	1	-	-	FTSH protease 1
AT1G50290	1	-	-	-
AT1G50440	1	-	-	RING/FYVE/PHD zinc finger superfamily protein
AT1G50940	1	-	-	electron transfer flavoprotein alpha
AT1G51140	1	-	-	basic helix-loop-helix (bHLH) DNA-binding superfamily protein
AT1G51500	1	-	-	ABC-2 type transporter family protein
AT1G51660	1	-	-	mitogen-activated protein kinase kinase 4
AT1G51710	1	-	-	ubiquitin-specific protease 6
AT1G51790	1	-	-	Leucine-rich repeat protein kinase family protein
AT1G51850	1	-	-	Leucine-rich repeat protein kinase family protein
AT1G51860	1	-	-	Leucine-rich repeat protein kinase family protein
AT1G51890	1	-	-	Leucine-rich repeat protein kinase family protein
AT1G52150	1	-	-	Homeobox-leucine zipper family protein / lipid-binding START domain-containing protein
AT1G52180	1	-	-	Aquaporin-like superfamily protein
AT1G52660	1	-	-	P-loop containing nucleoside triphosphate hydrolases superfamily protein
AT1G53210	1	-	-	sodium/calcium exchanger family protein / calcium-binding EF hand family protein
AT1G53340	1	-	-	Cysteine/Histidine-rich C1 domain family protein
AT1G53910	1	-	-	related to AP2 12
AT1G54030	1	-	-	GDSL-like Lipase/Acylhydrolase superfamily protein
AT1G54100	1	-	-	aldehyde dehydrogenase 7B4
AT1G54115	1	-	-	cation calcium exchanger 4
AT1G54220	1	-	-	Dihydrolipoamide acetyltransferase, long form protein
AT1G54570	1	-	-	Esterase/lipase/thioesterase family protein
AT1G54740	1	-	-	Protein of unknown function (DUF3049)
AT1G54780	1	-	-	thylakoid lumen 18.3 kDa protein
AT1G54820	1	-	-	Protein kinase superfamily protein
AT1G55110	1	-	-	indeterminate(ID)-domain 7
AT1G55130	1	-	-	Endomembrane protein 70 protein family
AT1G55260	1	-	-	Bifunctional inhibitor/lipid-transfer protein/seed storage 2S albumin superfamily protein
AT1G55290	1	-	-	2-oxoglutarate (2OG) and Fe(II)-dependent oxygenase superfamily protein
AT1G55390	1	-	-	Cysteine/Histidine-rich C1 domain family protein
AT1G55430	1	-	-	Cysteine/Histidine-rich C1 domain family protein
AT1G55450	1	-	-	S-adenosyl-L-methionine-dependent methyltransferases superfamily protein
AT1G55550	1	-	-	P-loop containing nucleoside triphosphate hydrolases superfamily protein
AT1G55960	1	-	-	Polyketide cyclase/dehydrase and lipid transport superfamily protein
AT1G56010	1	-	-	NAC domain containing protein 1
AT1G56060	1	-	-	-
AT1G56190	1	-	-	Phosphoglycerate kinase family protein
AT1G56220	1	-	-	Dormancy/auxin associated family protein
AT1G56320	1	-	-	-
AT1G56430	1	-	-	nicotianamine synthase 4
AT1G56700	1	-	-	Peptidase C15, pyroglutamyl peptidase I-like
AT1G57630	1	-	-	Toll-Interleukin-Resistance (TIR) domain family protein
AT1G58180	1	-	-	beta carbonic anhydrase 6
AT1G58270	1	-	-	TRAF-like family protein
AT1G58340	1	-	-	MATE efflux family protein
AT1G58370	1	-	-	glycosyl hydrolase family 10 protein / carbohydrate-binding domain-containing protein
AT1G60190	1	-	-	ARM repeat superfamily protein
AT1G60230	1	-	-	Radical SAM superfamily protein
AT1G60490	1	-	-	vacuolar protein sorting 34
AT1G60730	1	-	-	NAD(P)-linked oxidoreductase superfamily protein
AT1G61360	1	-	-	S-locus lectin protein kinase family protein
AT1G61660	1	-	-	basic helix-loop-helix (bHLH) DNA-binding superfamily protein
AT1G61800	1	-	-	glucose-6-phosphate/phosphate translocator 2
AT1G61890	1	-	-	MATE efflux family protein
AT1G62110	1	-	-	Mitochondrial transcription termination factor family protein
AT1G62180	1	-	-	5'adenylylphosphosulfate reductase 2
AT1G62210	1	-	-	-
AT1G62400	1	-	-	Protein kinase superfamily protein
AT1G62450	1	-	-	Immunoglobulin E-set superfamily protein
AT1G63110	1	-	-	GPI transamidase subunit PIG-U
AT1G63450	1	-	-	root hair specific 8
AT1G63540	1	-	-	hydroxyproline-rich glycoprotein family protein
AT1G63720	1	-	-	-
AT1G63800	1	-	-	ubiquitin-conjugating enzyme 5
AT1G63870	1	-	-	Disease resistance protein (TIR-NBS-LRR class) family
AT1G63940	1	-	-	monodehydroascorbate reductase 6
AT1G64390	1	-	-	glycosyl hydrolase 9C2
AT1G64500	1	-	-	Glutaredoxin family protein
AT1G64560	1	-	-	-
AT1G64590	1	-	-	NAD(P)-binding Rossmann-fold superfamily protein
AT1G64640	1	-	-	early nodulin-like protein 8
AT1G64670	1	-	-	alpha/beta-Hydrolases superfamily protein
AT1G64720	1	-	-	Polyketide cyclase/dehydrase and lipid transport superfamily protein
AT1G64970	1	-	-	gamma-tocopherol methyltransferase
AT1G65680	1	-	-	expansin B2
AT1G65690	1	-	-	Late embryogenesis abundant (LEA) hydroxyproline-rich glycoprotein family
AT1G66110	1	-	-	Family of unknown function (DUF577)
AT1G66150	1	-	-	transmembrane kinase 1
AT1G66200	1	-	-	glutamine synthase clone F11
AT1G66330	1	-	-	senescence-associated family protein
AT1G66370	1	-	-	myb domain protein 113
AT1G66440	1	-	-	Cysteine/Histidine-rich C1 domain family protein
AT1G66920	1	-	-	Protein kinase superfamily protein
AT1G66940	1	-	-	protein kinase-related
AT1G67800	1	-	-	Copine (Calcium-dependent phospholipid-binding protein) family
AT1G67865	1	-	-	-
AT1G67870	1	-	-	glycine-rich protein
AT1G67980	1	-	-	caffeoyl-CoA 3-O-methyltransferase
AT1G68000	1	-	-	phosphatidylinositol synthase 1
AT1G68010	1	-	-	hydroxypyruvate reductase
AT1G68040	1	-	-	S-adenosyl-L-methionine-dependent methyltransferases superfamily protein
AT1G68730	1	-	-	Zim17-type zinc finger protein
AT1G68830	1	-	-	STT7 homolog STN7
AT1G68840	1	-	-	related to ABI3/VP1 2
AT1G69260	1	-	-	ABI five binding protein
AT1G69690	1	-	-	TCP family transcription factor
AT1G69730	1	-	-	Wall-associated kinase family protein
AT1G69890	1	-	-	Protein of unknown function (DUF569)
AT1G69930	1	-	-	glutathione S-transferase TAU 11
AT1G70160	1	-	-	-
AT1G70290	1	-	-	trehalose-6-phosphatase synthase S8
AT1G70700	1	-	-	TIFY domain/Divergent CCT motif family protein
AT1G70850	1	-	-	MLP-like protein 34
AT1G70940	1	-	-	Auxin efflux carrier family protein
AT1G71040	1	-	-	Cupredoxin superfamily protein
AT1G71090	1	-	-	Auxin efflux carrier family protein
AT1G71480	1	-	-	Nuclear transport factor 2 (NTF2) family protein
AT1G71880	1	-	-	sucrose-proton symporter 1
AT1G72060	1	-	-	serine-type endopeptidase inhibitors
AT1G72160	1	-	-	Sec14p-like phosphatidylinositol transfer family protein
AT1G72200	1	-	-	RING/U-box superfamily protein
AT1G72460	1	-	-	Leucine-rich repeat protein kinase family protein
AT1G72480	1	-	-	Lung seven transmembrane receptor family protein
AT1G72680	1	-	-	cinnamyl-alcohol dehydrogenase
AT1G72770	1	-	-	homology to ABI1
AT1G72900	1	-	-	Toll-Interleukin-Resistance (TIR) domain-containing protein
AT1G72970	1	-	-	Glucose-methanol-choline (GMC) oxidoreductase family protein
AT1G73260	1	-	-	kunitz trypsin inhibitor 1
AT1G73280	1	-	-	serine carboxypeptidase-like 3
AT1G73300	1	-	-	serine carboxypeptidase-like 2
AT1G73330	1	-	-	drought-repressed 4
AT1G73390	1	-	-	Endosomal targeting BRO1-like domain-containing protein
AT1G73600	1	-	-	S-adenosyl-L-methionine-dependent methyltransferases superfamily protein
AT1G73640	1	-	-	RAB GTPase homolog A6A
AT1G73680	1	-	-	alpha dioxygenase
AT1G73800	1	-	-	-
AT1G74010	1	-	-	Calcium-dependent phosphotriesterase superfamily protein
AT1G75220	1	-	-	Major facilitator superfamily protein
AT1G75460	1	-	-	ATP-dependent protease La (LON) domain protein
AT1G75880	1	-	-	SGNH hydrolase-type esterase superfamily protein
AT1G76020	1	-	-	Thioredoxin superfamily protein
AT1G76070	1	-	-	-
AT1G76090	1	-	-	sterol methyltransferase 3
AT1G76160	1	-	-	SKU5 similar 5
AT1G76290	1	-	-	AMP-dependent synthetase and ligase family protein
AT1G76540	1	-	-	cyclin-dependent kinase B2;1
AT1G76570	1	-	-	Chlorophyll A-B binding family protein
AT1G76790	1	-	-	O-methyltransferase family protein
AT1G76890	1	-	-	Duplicated homeodomain-like superfamily protein
AT1G76960	1	-	-	-
AT1G76990	1	-	-	ACT domain repeat 3
AT1G77210	1	-	-	sugar transporter 14
AT1G77655	1	-	-	-
AT1G77870	1	-	-	membrane-anchored ubiquitin-fold protein 5 precursor
AT1G78240	1	-	-	S-adenosyl-L-methionine-dependent methyltransferases superfamily protein
AT1G78260	1	-	-	RNA-binding (RRM/RBD/RNP motifs) family protein
AT1G78460	1	-	-	SOUL heme-binding family protein
AT1G78490	1	-	-	cytochrome P450, family 708, subfamily A, polypeptide 3
AT1G78510	1	-	-	solanesyl diphosphate synthase 1
AT1G78580	1	-	-	trehalose-6-phosphate synthase
AT1G78620	1	-	-	Protein of unknown function DUF92, transmembrane
AT1G78670	1	-	-	gamma-glutamyl hydrolase 3
AT1G78720	1	-	-	SecY protein transport family protein
AT1G78895	1	-	-	Reticulon family protein
AT1G78920	1	-	-	vacuolar H+-pyrophosphatase 2
AT1G78970	1	-	-	lupeol synthase 1
AT1G79320	1	-	-	metacaspase 6
AT1G79590	1	-	-	syntaxin of plants 52
AT1G79600	1	-	-	Protein kinase superfamily protein
AT1G79670	1	-	-	Wall-associated kinase family protein
AT1G79700	1	-	-	Integrase-type DNA-binding superfamily protein
AT1G79800	1	-	-	early nodulin-like protein 7
AT1G79870	1	-	-	D-isomer specific 2-hydroxyacid dehydrogenase family protein
AT1G80130	1	-	-	Tetratricopeptide repeat (TPR)-like superfamily protein
AT1G80180	1	-	-	-
AT1G80310	1	-	-	sulfate transmembrane transporters
AT1G80460	1	-	-	Actin-like ATPase superfamily protein
AT1G80570	1	-	-	RNI-like superfamily protein
AT1G80600	1	-	-	HOPW1-1-interacting 1
AT1G80820	1	-	-	cinnamoyl coa reductase
AT2G01110	1	-	-	Sec-independent periplasmic protein translocase
AT2G01420	1	-	-	Auxin efflux carrier family protein
AT2G01530	1	-	-	MLP-like protein 329
AT2G01580	1	-	-	-
AT2G01680	1	-	-	Ankyrin repeat family protein
AT2G01720	1	-	-	Ribophorin I
AT2G01970	1	-	-	Endomembrane protein 70 protein family
AT2G02180	1	-	-	tobamovirus multiplication protein 3
AT2G02220	1	-	-	phytosulfokin receptor 1
AT2G02610	1	-	-	Cysteine/Histidine-rich C1 domain family protein
AT2G02630	1	-	-	Cysteine/Histidine-rich C1 domain family protein
AT2G02680	1	-	-	Cysteine/Histidine-rich C1 domain family protein
AT2G02710	1	-	-	PAS/LOV protein B
AT2G03330	1	-	-	-
AT2G03370	1	-	-	Glycosyltransferase family 61 protein
AT2G04080	1	-	-	MATE efflux family protein
AT2G04305	1	-	-	Magnesium transporter CorA-like family protein
AT2G04690	1	-	-	Pyridoxamine 5'-phosphate oxidase family protein
AT2G04780	1	-	-	FASCICLIN-like arabinoogalactan 7
AT2G04870	1	-	-	-
AT2G05200	1	-	-	transposable element gene
AT2G05260	1	-	-	alpha/beta-Hydrolases superfamily protein
AT2G06050	1	-	-	oxophytodienoate-reductase 3
AT2G06230	1	-	-	transposable element gene
AT2G06470	1	-	-	transposable element gene
AT2G06850	1	-	-	xyloglucan endotransglucosylase/hydrolase 4
AT2G07680	1	-	-	multidrug resistance-associated protein 11
AT2G10850	1	-	-	transposable element gene
AT2G12300	1	-	-	transposable element gene
AT2G12350	1	-	-	-
AT2G12550	1	-	-	ubiquitin-associated (UBA)/TS-N domain-containing protein
AT2G13100	1	-	-	Major facilitator superfamily protein
AT2G13360	1	-	-	alanine:glyoxylate aminotransferase
AT2G14890	1	-	-	arabinogalactan protein 9
AT2G15020	1	-	-	-
AT2G15230	1	-	-	lipase 1
AT2G15310	1	-	-	ADP-ribosylation factor B1A
AT2G15620	1	-	-	nitrite reductase 1
AT2G15890	1	-	-	maternal effect embryo arrest 14
AT2G16110	1	-	-	-
AT2G16120	1	-	-	polyol/monosaccharide transporter 1
AT2G16430	1	-	-	purple acid phosphatase 10
AT2G16510	1	-	-	ATPase, F0/V0 complex, subunit C protein
AT2G16630	1	-	-	Pollen Ole e 1 allergen and extensin family protein
AT2G16790	1	-	-	P-loop containing nucleoside triphosphate hydrolases superfamily protein
AT2G16990	1	-	-	Major facilitator superfamily protein
AT2G17130	1	-	-	isocitrate dehydrogenase subunit 2
AT2G17290	1	-	-	Calcium-dependent protein kinase family protein
AT2G17500	1	-	-	Auxin efflux carrier family protein
AT2G17520	1	-	-	Endoribonuclease/protein kinase IRE1-like
AT2G17590	1	-	-	Cysteine/Histidine-rich C1 domain family protein
AT2G17710	1	-	-	-
AT2G17720	1	-	-	2-oxoglutarate (2OG) and Fe(II)-dependent oxygenase superfamily protein
AT2G17740	1	-	-	Cysteine/Histidine-rich C1 domain family protein
AT2G17760	1	-	-	Eukaryotic aspartyl protease family protein
AT2G17990	1	-	-	-
AT2G18140	1	-	-	Peroxidase superfamily protein
AT2G18170	1	-	-	MAP kinase 7
AT2G18570	1	-	-	UDP-Glycosyltransferase superfamily protein
AT2G18610	1	-	-	-
AT2G18820	1	-	-	transposable element gene
AT2G18960	1	-	-	H(+)-ATPase 1
AT2G18980	1	-	-	Peroxidase superfamily protein
AT2G19050	1	-	-	GDSL-like Lipase/Acylhydrolase superfamily protein
AT2G19140	1	-	-	transposable element gene
AT2G19200	1	-	-	unknown protein
AT2G19450	1	-	-	membrane bound O-acyl transferase (MBOAT) family protein
AT2G20040	1	-	-	-
AT2G20340	1	-	-	Pyridoxal phosphate (PLP)-dependent transferases superfamily protein
AT2G20430	1	-	-	ROP-interactive CRIB motif-containing protein 6
AT2G20460	1	-	-	transposable element gene
AT2G20610	1	-	-	Tyrosine transaminase family protein
AT2G20920	1	-	-	Protein of unknown function (DUF3353)
AT2G21020	1	-	-	-
AT2G21045	1	-	-	Rhodanese/Cell cycle control phosphatase superfamily protein
AT2G21190	1	-	-	ER lumen protein retaining receptor family protein
AT2G21260	1	-	-	NAD(P)-linked oxidoreductase superfamily protein
AT2G21320	1	-	-	B-box zinc finger family protein
AT2G21870	1	-	-	copper ion binding;cobalt ion binding;zinc ion binding
AT2G22125	1	-	-	binding
AT2G22240	1	-	-	myo-inositol-1-phosphate synthase 2
AT2G22350	1	-	-	transposable element gene
AT2G22700	1	-	-	-
AT2G23000	1	-	-	serine carboxypeptidase-like 10
AT2G23450	1	-	-	Protein kinase superfamily protein
AT2G23590	1	-	-	methyl esterase 8
AT2G23680	1	-	-	Cold acclimation protein WCOR413 family
AT2G23950	1	-	-	Leucine-rich repeat protein kinase family protein
AT2G23990	1	-	-	early nodulin-like protein 11
AT2G24580	1	-	-	FAD-dependent oxidoreductase family protein
AT2G24820	1	-	-	translocon at the inner envelope membrane of chloroplasts 55-II
AT2G24840	1	-	-	AGAMOUS-like 61
AT2G25030	1	-	-	-
AT2G25200	1	-	-	Plant protein of unknown function (DUF868)
AT2G25240	1	-	-	Serine protease inhibitor (SERPIN) family protein
AT2G25540	1	-	-	cellulose synthase 10
AT2G25565	1	-	-	-
AT2G25735	1	-	-	-
AT2G25790	1	-	-	Leucine-rich receptor-like protein kinase family protein
AT2G26080	1	-	-	glycine decarboxylase P-protein 2
AT2G26250	1	-	-	3-ketoacyl-CoA synthase 10
AT2G26440	1	-	-	Plant invertase/pectin methylesterase inhibitor superfamily
AT2G26450	1	-	-	Plant invertase/pectin methylesterase inhibitor superfamily
AT2G26530	1	-	-	Protein of unknown function (DUF1645)
AT2G26740	1	-	-	soluble epoxide hydrolase
AT2G26800	1	-	-	Aldolase superfamily protein
AT2G26820	1	-	-	phloem protein 2-A3
AT2G26910	1	-	-	pleiotropic drug resistance 4
AT2G27040	1	-	-	Argonaute family protein
AT2G27080	1	-	-	Late embryogenesis abundant (LEA) hydroxyproline-rich glycoprotein family
AT2G27370	1	-	-	Uncharacterised protein family (UPF0497)
AT2G27550	1	-	-	centroradialis
AT2G28110	1	-	-	Exostosin family protein
AT2G28160	1	-	-	FER-like regulator of iron uptake
AT2G28370	1	-	-	Uncharacterised protein family (UPF0497)
AT2G28440	1	-	-	proline-rich family protein
AT2G28550	1	-	-	related to AP2.7
AT2G28605	1	-	-	Photosystem II reaction center PsbP family protein
AT2G28650	1	-	-	exocyst subunit exo70 family protein H8
AT2G28780	1	-	-	-
AT2G28840	1	-	-	XB3 ortholog 1 in Arabidopsis thaliana
AT2G29120	1	-	-	glutamate receptor 2.7
AT2G29310	1	-	-	NAD(P)-binding Rossmann-fold superfamily protein
AT2G29360	1	-	-	NAD(P)-binding Rossmann-fold superfamily protein
AT2G29450	1	-	-	glutathione S-transferase tau 5
AT2G29460	1	-	-	glutathione S-transferase tau 4
AT2G29660	1	-	-	zinc finger (C2H2 type) family protein
AT2G29780	1	-	-	Galactose oxidase/kelch repeat superfamily protein
AT2G29860	1	-	-	Galactose oxidase/kelch repeat superfamily protein
AT2G29940	1	-	-	pleiotropic drug resistance 3
AT2G29970	1	-	-	Double Clp-N motif-containing P-loop nucleoside triphosphate hydrolases superfamily protein
AT2G30040	1	-	-	mitogen-activated protein kinase kinase kinase 14
AT2G30140	1	-	-	UDP-Glycosyltransferase superfamily protein
AT2G30200	1	-	-	catalytics;transferases;[acyl-carrier-protein] S-malonyltransferases;binding
AT2G30510	1	-	-	-
AT2G30590	1	-	-	WRKY DNA-binding protein 21
AT2G30600	1	-	-	BTB/POZ domain-containing protein
AT2G30610	1	-	-	-
AT2G30860	1	-	-	glutathione S-transferase PHI 9
AT2G30870	1	-	-	glutathione S-transferase PHI 10
AT2G30930	1	-	-	-
AT2G30970	1	-	-	aspartate aminotransferase 1
AT2G30990	1	-	-	Protein of unknown function (DUF688)
AT2G31080	1	-	-	transposable element gene
AT2G31110	1	-	-	Plant protein of unknown function (DUF828)
AT2G31390	1	-	-	pfkB-like carbohydrate kinase family protein
AT2G31440	1	-	-	-
AT2G31750	1	-	-	UDP-glucosyl transferase 74D1
AT2G31790	1	-	-	UDP-Glycosyltransferase superfamily protein
AT2G31800	1	-	-	Integrin-linked protein kinase family
AT2G31880	1	-	-	Leucine-rich repeat protein kinase family protein
AT2G31945	1	-	-	-
AT2G31960	1	-	-	glucan synthase-like 3
AT2G32270	1	-	-	zinc transporter 3 precursor
AT2G32510	1	-	-	mitogen-activated protein kinase kinase kinase 17
AT2G32540	1	-	-	cellulose synthase-like B4
AT2G32660	1	-	-	receptor like protein 22
AT2G32720	1	-	-	cytochrome B5 isoform B
AT2G32800	1	-	-	protein kinase family protein
AT2G33120	1	-	-	synaptobrevin-related protein 1
AT2G33260	1	-	-	Tryptophan/tyrosine permease
AT2G33480	1	-	-	NAC domain containing protein 41
AT2G34410	1	-	-	O-acetyltransferase family protein
AT2G34460	1	-	-	NAD(P)-binding Rossmann-fold superfamily protein
AT2G34510	1	-	-	Protein of unknown function, DUF642
AT2G34630	1	-	-	geranyl diphosphate synthase 1
AT2G34660	1	-	-	multidrug resistance-associated protein 2
AT2G34710	1	-	-	Homeobox-leucine zipper family protein / lipid-binding START domain-containing protein
AT2G34810	1	-	-	FAD-binding Berberine family protein
AT2G34830	1	-	-	WRKY DNA-binding protein 35
AT2G34990	1	-	-	RING/U-box superfamily protein
AT2G35060	1	-	-	K+ uptake permease 11
AT2G35260	1	-	-	-
AT2G35270	1	-	-	Predicted AT-hook DNA-binding family protein
AT2G35680	1	-	-	Phosphotyrosine protein phosphatases superfamily protein
AT2G35910	1	-	-	RING/U-box superfamily protein
AT2G36530	1	-	-	Enolase
AT2G36830	1	-	-	gamma tonoplast intrinsic protein
AT2G37180	1	-	-	Aquaporin-like superfamily protein
AT2G37240	1	-	-	Thioredoxin superfamily protein
AT2G37360	1	-	-	ABC-2 type transporter family protein
AT2G37710	1	-	-	receptor lectin kinase
AT2G37770	1	-	-	NAD(P)-linked oxidoreductase superfamily protein
AT2G37820	1	-	-	Cysteine/Histidine-rich C1 domain family protein
AT2G37870	1	-	-	Bifunctional inhibitor/lipid-transfer protein/seed storage 2S albumin superfamily protein
AT2G38060	1	-	-	phosphate transporter 4;2
AT2G38210	1	-	-	putative PDX1-like protein 4
AT2G38310	1	-	-	PYR1-like 4
AT2G38320	1	-	-	TRICHOME BIREFRINGENCE-LIKE 34
AT2G38470	1	-	-	WRKY DNA-binding protein 33
AT2G38670	1	-	-	phosphorylethanolamine cytidylyltransferase 1
AT2G38800	1	-	-	Plant calmodulin-binding protein-related
AT2G39010	1	-	-	plasma membrane intrinsic protein 2E
AT2G39040	1	-	-	Peroxidase superfamily protein
AT2G39200	1	-	-	Seven transmembrane MLO family protein
AT2G39250	1	-	-	Integrase-type DNA-binding superfamily protein
AT2G39430	1	-	-	Disease resistance-responsive (dirigent-like protein) family protein
AT2G39440	1	-	-	-
AT2G39710	1	-	-	Eukaryotic aspartyl protease family protein
AT2G40000	1	-	-	ortholog of sugar beet HS1 PRO-1 2
AT2G40110	1	-	-	Yippee family putative zinc-binding protein
AT2G40330	1	-	-	PYR1-like 6
AT2G40580	1	-	-	Protein kinase superfamily protein
AT2G41100	1	-	-	Calcium-binding EF hand family protein
AT2G41430	1	-	-	dehydration-induced protein (ERD15)
AT2G41705	1	-	-	camphor resistance CrcB family protein
AT2G41950	1	-	-	-
AT2G42150	1	-	-	DNA-binding bromodomain-containing protein
AT2G42520	1	-	-	P-loop containing nucleoside triphosphate hydrolases superfamily protein
AT2G42790	1	-	-	citrate synthase 3
AT2G43270	1	-	-	F-box and associated interaction domains-containing protein
AT2G43730	1	-	-	Mannose-binding lectin superfamily protein
AT2G44030	1	-	-	Galactose oxidase/kelch repeat superfamily protein
AT2G44100	1	-	-	guanosine nucleotide diphosphate dissociation inhibitor 1
AT2G44300	1	-	-	Bifunctional inhibitor/lipid-transfer protein/seed storage 2S albumin superfamily protein
AT2G44350	1	-	-	Citrate synthase family protein
AT2G44490	1	-	-	Glycosyl hydrolase superfamily protein
AT2G44500	1	-	-	O-fucosyltransferase family protein
AT2G44680	1	-	-	casein kinase II beta subunit 4
AT2G45010	1	-	-	PLAC8 family protein
AT2G45210	1	-	-	SAUR-like auxin-responsive protein family
AT2G45270	1	-	-	glycoprotease 1
AT2G45290	1	-	-	Transketolase
AT2G45810	1	-	-	DEA(D/H)-box RNA helicase family protein
AT2G45840	1	-	-	Arabidopsis thaliana protein of unknown function (DUF821)
AT2G46070	1	-	-	mitogen-activated protein kinase 12
AT2G46340	1	-	-	SPA (suppressor of phyA-105) protein family
AT2G46440	1	-	-	cyclic nucleotide-gated channels
AT2G46630	1	-	-	-
AT2G46680	1	-	-	homeobox 7
AT2G47000	1	-	-	ATP binding cassette subfamily B4
AT2G47540	1	-	-	Pollen Ole e 1 allergen and extensin family protein
AT2G47770	1	-	-	TSPO(outer membrane tryptophan-rich sensory protein)-related
AT2G47930	1	-	-	arabinogalactan protein 26
AT2G48080	1	-	-	oxidoreductase, 2OG-Fe(II) oxygenase family protein
AT3G01060	1	-	-	-
AT3G01100	1	-	-	hypothetical protein 1
AT3G01170	1	-	-	Ribosomal protein L34e superfamily protein
AT3G01190	1	-	-	Peroxidase superfamily protein
AT3G01470	1	-	-	homeobox 1
AT3G01690	1	-	-	alpha/beta-Hydrolases superfamily protein
AT3G01720	1	-	-	-
AT3G02020	1	-	-	aspartate kinase 3
AT3G02070	1	-	-	Cysteine proteinases superfamily protein
AT3G02150	1	-	-	plastid transcription factor 1
AT3G02540	1	-	-	Rad23 UV excision repair protein family
AT3G02640	1	-	-	-
AT3G02700	1	-	-	NC domain-containing protein-related
AT3G02740	1	-	-	Eukaryotic aspartyl protease family protein
AT3G02750	1	-	-	Protein phosphatase 2C family protein
AT3G02880	1	-	-	Leucine-rich repeat protein kinase family protein
AT3G03000	1	-	-	EF hand calcium-binding protein family
AT3G03250	1	-	-	UDP-GLUCOSE PYROPHOSPHORYLASE 1
AT3G03470	1	-	-	cytochrome P450, family 87, subfamily A, polypeptide 9
AT3G03510	1	-	-	Phototropic-responsive NPH3 family protein
AT3G03610	1	-	-	ELMO/CED-12 family protein
AT3G03780	1	-	-	methionine synthase 2
AT3G04050	1	-	-	Pyruvate kinase family protein
AT3G04070	1	-	-	NAC domain containing protein 47
AT3G04090	1	-	-	small and basic intrinsic protein 1A
AT3G04120	1	-	-	glyceraldehyde-3-phosphate dehydrogenase C subunit 1
AT3G04150	1	-	-	RmlC-like cupins superfamily protein
AT3G04210	1	-	-	Disease resistance protein (TIR-NBS class)
AT3G04590	1	-	-	AT hook motif DNA-binding family protein
AT3G05180	1	-	-	GDSL-like Lipase/Acylhydrolase superfamily protein
AT3G05200	1	-	-	RING/U-box superfamily protein
AT3G05360	1	-	-	receptor like protein 30
AT3G05400	1	-	-	Major facilitator superfamily protein
AT3G06080	1	-	-	Plant protein of unknown function (DUF828)
AT3G06260	1	-	-	galacturonosyltransferase-like 4
AT3G06350	1	-	-	dehydroquinate dehydratase, putative / shikimate dehydrogenase, putative
AT3G06380	1	-	-	tubby-like protein 9
AT3G06390	1	-	-	Uncharacterised protein family (UPF0497)
AT3G06460	1	-	-	GNS1/SUR4 membrane protein family
AT3G06470	1	-	-	GNS1/SUR4 membrane protein family
AT3G06730	1	-	-	Thioredoxin z
AT3G06850	1	-	-	2-oxoacid dehydrogenases acyltransferase family protein
AT3G07330	1	-	-	Cellulose-synthase-like C6
AT3G07390	1	-	-	auxin-responsive family protein
AT3G07830	1	-	-	Pectin lyase-like superfamily protein
AT3G07840	1	-	-	Pectin lyase-like superfamily protein
AT3G08490	1	-	-	-
AT3G08550	1	-	-	elongation defective 1 protein / ELD1 protein
AT3G09020	1	-	-	alpha 1,4-glycosyltransferase family protein
AT3G09390	1	-	-	metallothionein 2A
AT3G09470	1	-	-	Major facilitator superfamily protein
AT3G10150	1	-	-	purple acid phosphatase 16
AT3G10420	1	-	-	P-loop containing nucleoside triphosphate hydrolases superfamily protein
AT3G10740	1	-	-	alpha-L-arabinofuranosidase 1
AT3G11060	1	-	-	-
AT3G11320	1	-	-	Nucleotide-sugar transporter family protein
AT3G11330	1	-	-	plant intracellular ras group-related LRR 9
AT3G11370	1	-	-	Cysteine/Histidine-rich C1 domain family protein
AT3G11390	1	-	-	Cysteine/Histidine-rich C1 domain family protein
AT3G11410	1	-	-	protein phosphatase 2CA
AT3G11420	1	-	-	Protein of unknown function (DUF604)
AT3G11430	1	-	-	glycerol-3-phosphate acyltransferase 5
AT3G11550	1	-	-	Uncharacterised protein family (UPF0497)
AT3G11560	1	-	-	LETM1-like protein
AT3G11840	1	-	-	plant U-box 24
AT3G12210	1	-	-	DNA binding
AT3G12320	1	-	-	-
AT3G12400	1	-	-	Ubiquitin-conjugating enzyme/RWD-like protein
AT3G12710	1	-	-	DNA glycosylase superfamily protein
AT3G12730	1	-	-	Homeodomain-like superfamily protein
AT3G13050	1	-	-	Major facilitator superfamily protein
AT3G13110	1	-	-	serine acetyltransferase 2;2
AT3G13320	1	-	-	cation exchanger 2
AT3G13710	1	-	-	prenylated RAB acceptor 1.F4
AT3G13750	1	-	-	beta galactosidase 1
AT3G13900	1	-	-	ATPase E1-E2 type family protein / haloacid dehalogenase-like hydrolase family protein
AT3G14230	1	-	-	related to AP2 2
AT3G14280	1	-	-	-
AT3G14415	1	-	-	Aldolase-type TIM barrel family protein
AT3G14570	1	-	-	glucan synthase-like 4
AT3G15090	1	-	-	GroES-like zinc-binding alcohol dehydrogenase family protein
AT3G15350	1	-	-	Core-2/I-branching beta-1,6-N-acetylglucosaminyltransferase family protein
AT3G15450	1	-	-	Aluminium induced protein with YGL and LRDR motifs
AT3G15680	1	-	-	Ran BP2/NZF zinc finger-like superfamily protein
AT3G15840	1	-	-	post-illumination chlorophyll fluorescence increase
AT3G15950	1	-	-	DNA topoisomerase-related
AT3G15990	1	-	-	sulfate transporter 3;4
AT3G16150	1	-	-	N-terminal nucleophile aminohydrolases (Ntn hydrolases) superfamily protein
AT3G16200	1	-	-	-
AT3G16240	1	-	-	delta tonoplast integral protein
AT3G16370	1	-	-	GDSL-like Lipase/Acylhydrolase superfamily protein
AT3G16450	1	-	-	Mannose-binding lectin superfamily protein
AT3G16460	1	-	-	Mannose-binding lectin superfamily protein
AT3G16540	1	-	-	DegP protease 11
AT3G16860	1	-	-	COBRA-like protein 8 precursor
AT3G17240	1	-	-	lipoamide dehydrogenase 2
AT3G17800	1	-	-	Protein of unknown function (DUF760)
AT3G17810	1	-	-	pyrimidine 1
AT3G18110	1	-	-	Pentatricopeptide repeat (PPR) superfamily protein
AT3G18290	1	-	-	zinc finger protein-related
AT3G18450	1	-	-	PLAC8 family protein
AT3G18690	1	-	-	MAP kinase substrate 1
AT3G18780	1	-	-	actin 2
AT3G18840	1	-	-	Tetratricopeptide repeat (TPR)-like superfamily protein
AT3G19010	1	-	-	2-oxoglutarate (2OG) and Fe(II)-dependent oxygenase superfamily protein
AT3G19370	1	-	-	Plant protein of unknown function (DUF869)
AT3G19450	1	-	-	GroES-like zinc-binding alcohol dehydrogenase family protein
AT3G19540	1	-	-	Protein of unknown function (DUF620)
AT3G19710	1	-	-	branched-chain aminotransferase4
AT3G19820	1	-	-	cell elongation protein / DWARF1 / DIMINUTO (DIM)
AT3G20015	1	-	-	Eukaryotic aspartyl protease family protein
AT3G20120	1	-	-	cytochrome P450, family 705, subfamily A, polypeptide 21
AT3G20570	1	-	-	early nodulin-like protein 9
AT3G20680	1	-	-	Domain of unknown function (DUF1995)
AT3G21170	1	-	-	F-box and associated interaction domains-containing protein
AT3G21360	1	-	-	2-oxoglutarate (2OG) and Fe(II)-dependent oxygenase superfamily protein
AT3G21390	1	-	-	Mitochondrial substrate carrier family protein
AT3G21630	1	-	-	chitin elicitor receptor kinase 1
AT3G21760	1	-	-	UDP-Glycosyltransferase superfamily protein
AT3G22160	1	-	-	VQ motif-containing protein
AT3G22340	1	-	-	transposable element gene
AT3G22550	1	-	-	Protein of unknown function (DUF581)
AT3G23050	1	-	-	indole-3-acetic acid 7
AT3G23150	1	-	-	Signal transduction histidine kinase, hybrid-type, ethylene sensor
AT3G23190	1	-	-	HR-like lesion-inducing protein-related
AT3G23610	1	-	-	dual specificity protein phosphatase 1
AT3G23700	1	-	-	Nucleic acid-binding proteins superfamily
AT3G24160	1	-	-	putative type 1 membrane protein
AT3G24660	1	-	-	transmembrane kinase-like 1
AT3G25530	1	-	-	glyoxylate reductase 1
AT3G25585	1	-	-	aminoalcoholphosphotransferase
AT3G25670	1	-	-	Leucine-rich repeat (LRR) family protein
AT3G25690	1	-	-	Hydroxyproline-rich glycoprotein family protein
AT3G25720	1	-	-	RNA-directed DNA polymerase (reverse transcriptase)-related family protein
AT3G25760	1	-	-	allene oxide cyclase 1
AT3G25830	1	-	-	terpene synthase-like sequence-1,8-cineole
AT3G25980	1	-	-	DNA-binding HORMA family protein
AT3G26030	1	-	-	serine/threonine protein phosphatase 2A 55 kDa regulatory subunit B prime delta
AT3G26150	1	-	-	cytochrome P450, family 71, subfamily B, polypeptide 16
AT3G26170	1	-	-	cytochrome P450, family 71, subfamily B, polypeptide 19
AT3G26520	1	-	-	tonoplast intrinsic protein 2
AT3G26630	1	-	-	Tetratricopeptide repeat (TPR)-like superfamily protein
AT3G26760	1	-	-	NAD(P)-binding Rossmann-fold superfamily protein
AT3G27110	1	-	-	Peptidase family M48 family protein
AT3G27540	1	-	-	beta-1,4-N-acetylglucosaminyltransferase family protein
AT3G27820	1	-	-	monodehydroascorbate reductase 4
AT3G27840	1	-	-	ribosomal protein L12-B
AT3G28020	1	-	-	-
AT3G28080	1	-	-	nodulin MtN21 /EamA-like transporter family protein
AT3G28090	1	-	-	-
AT3G28210	1	-	-	zinc finger (AN1-like) family protein
AT3G28270	1	-	-	Protein of unknown function (DUF677)
AT3G28480	1	-	-	Oxoglutarate/iron-dependent oxygenase
AT3G28630	1	-	-	Protein of unknown function (DUF569)
AT3G29360	1	-	-	UDP-glucose 6-dehydrogenase family protein
AT3G29690	1	-	-	HXXXD-type acyl-transferase family protein
AT3G29760	1	-	-	Haloacid dehalogenase-like hydrolase (HAD) superfamily protein
AT3G29780	1	-	-	ralf-like 27
AT3G30250	1	-	-	transposable element gene
AT3G30460	1	-	-	RING/U-box superfamily protein
AT3G43140	1	-	-	transposable element gene
AT3G43230	1	-	-	RING/FYVE/PHD-type zinc finger family protein
AT3G43630	1	-	-	Vacuolar iron transporter (VIT) family protein
AT3G43720	1	-	-	Bifunctional inhibitor/lipid-transfer protein/seed storage 2S albumin superfamily protein
AT3G44070	1	-	-	Glycosyl hydrolase family 35 protein
AT3G44140	1	-	-	-
AT3G44260	1	-	-	Polynucleotidyl transferase, ribonuclease H-like superfamily protein
AT3G44300	1	-	-	nitrilase 2
AT3G44440	1	-	-	-
AT3G44480	1	-	-	Disease resistance protein (TIR-NBS-LRR class) family
AT3G44510	1	-	-	alpha/beta-Hydrolases superfamily protein
AT3G44720	1	-	-	arogenate dehydratase 4
AT3G44880	1	-	-	Pheophorbide a oxygenase family protein with Rieske [2Fe-2S] domain
AT3G45160	1	-	-	Putative membrane lipoprotein
AT3G45310	1	-	-	Cysteine proteinases superfamily protein
AT3G45530	1	-	-	Cysteine/Histidine-rich C1 domain family protein
AT3G45640	1	-	-	mitogen-activated protein kinase 3
AT3G45780	1	-	-	phototropin 1
AT3G45970	1	-	-	expansin-like A1
AT3G46130	1	-	-	myb domain protein 48
AT3G46280	1	-	-	protein kinase-related
AT3G46600	1	-	-	GRAS family transcription factor
AT3G46810	1	-	-	Cysteine/Histidine-rich C1 domain family protein
AT3G46900	1	-	-	copper transporter 2
AT3G47210	1	-	-	Plant protein of unknown function (DUF247)
AT3G47800	1	-	-	Galactose mutarotase-like superfamily protein
AT3G47980	1	-	-	Integral membrane HPP family protein
AT3G48530	1	-	-	SNF1-related protein kinase regulatory subunit gamma 1
AT3G48610	1	-	-	non-specific phospholipase C6
AT3G48690	1	-	-	alpha/beta-Hydrolases superfamily protein
AT3G48730	1	-	-	glutamate-1-semialdehyde 2,1-aminomutase 2
AT3G48940	1	-	-	Remorin family protein
AT3G48950	1	-	-	Pectin lyase-like superfamily protein
AT3G49580	1	-	-	response to low sulfur 1
AT3G49750	1	-	-	receptor like protein 44
AT3G49790	1	-	-	Carbohydrate-binding protein
AT3G49840	1	-	-	Uncharacterized conserved protein (DUF2215)
AT3G50480	1	-	-	homolog of RPW8 4
AT3G50540	1	-	-	-
AT3G50570	1	-	-	hydroxyproline-rich glycoprotein family protein
AT3G50900	1	-	-	-
AT3G50930	1	-	-	cytochrome BC1 synthesis
AT3G51240	1	-	-	flavanone 3-hydroxylase
AT3G51330	1	-	-	Eukaryotic aspartyl protease family protein
AT3G51420	1	-	-	strictosidine synthase-like 4
AT3G51760	1	-	-	Protein of unknown function (DUF688)
AT3G52060	1	-	-	Core-2/I-branching beta-1,6-N-acetylglucosaminyltransferase family protein
AT3G52240	1	-	-	-
AT3G52360	1	-	-	-
AT3G52400	1	-	-	syntaxin of plants 122
AT3G52480	1	-	-	-
AT3G52720	1	-	-	alpha carbonic anhydrase 1
AT3G52930	1	-	-	Aldolase superfamily protein
AT3G53190	1	-	-	Pectin lyase-like superfamily protein
AT3G53700	1	-	-	Pentatricopeptide repeat (PPR) superfamily protein
AT3G53720	1	-	-	cation/H+ exchanger 20
AT3G53920	1	-	-	RNApolymerase sigma-subunit C
AT3G54150	1	-	-	S-adenosyl-L-methionine-dependent methyltransferases superfamily protein
AT3G54260	1	-	-	TRICHOME BIREFRINGENCE-LIKE 36
AT3G54420	1	-	-	homolog of carrot EP3-3 chitinase
AT3G54590	1	-	-	hydroxyproline-rich glycoprotein
AT3G54690	1	-	-	Sugar isomerase (SIS) family protein
AT3G54770	1	-	-	RNA-binding (RRM/RBD/RNP motifs) family protein
AT3G55110	1	-	-	ABC-2 type transporter family protein
AT3G55260	1	-	-	beta-hexosaminidase 1
AT3G55420	1	-	-	-
AT3G55610	1	-	-	delta 1-pyrroline-5-carboxylate synthase 2
AT3G56240	1	-	-	copper chaperone
AT3G56260	1	-	-	-
AT3G56360	1	-	-	-
AT3G56370	1	-	-	Leucine-rich repeat protein kinase family protein
AT3G56480	1	-	-	myosin heavy chain-related
AT3G56980	1	-	-	basic helix-loop-helix (bHLH) DNA-binding superfamily protein
AT3G57020	1	-	-	Calcium-dependent phosphotriesterase superfamily protein
AT3G57180	1	-	-	P-loop containing nucleoside triphosphate hydrolases superfamily protein
AT3G57240	1	-	-	beta-1,3-glucanase 3
AT3G57630	1	-	-	exostosin family protein
AT3G57680	1	-	-	Peptidase S41 family protein
AT3G57690	1	-	-	arabinogalactan protein 23
AT3G58070	1	-	-	C2H2 and C2HC zinc fingers superfamily protein
AT3G58860	1	-	-	F-box/RNI-like superfamily protein
AT3G59030	1	-	-	MATE efflux family protein
AT3G59460	1	-	-	-
AT3G60030	1	-	-	squamosa promoter-binding protein-like 12
AT3G60140	1	-	-	Glycosyl hydrolase superfamily protein
AT3G60690	1	-	-	SAUR-like auxin-responsive protein family
AT3G60800	1	-	-	DHHC-type zinc finger family protein
AT3G61060	1	-	-	phloem protein 2-A13
AT3G61080	1	-	-	Protein kinase superfamily protein
AT3G61220	1	-	-	NAD(P)-binding Rossmann-fold superfamily protein
AT3G61550	1	-	-	RING/U-box superfamily protein
AT3G61820	1	-	-	Eukaryotic aspartyl protease family protein
AT3G62180	1	-	-	Plant invertase/pectin methylesterase inhibitor superfamily protein
AT3G62360	1	-	-	Carbohydrate-binding-like fold
AT3G62370	1	-	-	heme binding
AT3G62520	1	-	-	transposable element gene
AT3G62550	1	-	-	Adenine nucleotide alpha hydrolases-like superfamily protein
AT3G63110	1	-	-	isopentenyltransferase 3
AT3G63200	1	-	-	PATATIN-like protein 9
AT3G63380	1	-	-	ATPase E1-E2 type family protein / haloacid dehalogenase-like hydrolase family protein
AT3G66658	1	-	-	aldehyde dehydrogenase 22A1
AT4G00050	1	-	-	basic helix-loop-helix (bHLH) DNA-binding superfamily protein
AT4G00330	1	-	-	calmodulin-binding receptor-like cytoplasmic kinase 2
AT4G00400	1	-	-	glycerol-3-phosphate acyltransferase 8
AT4G00750	1	-	-	S-adenosyl-L-methionine-dependent methyltransferases superfamily protein
AT4G00950	1	-	-	Protein of unknown function (DUF688)
AT4G01080	1	-	-	TRICHOME BIREFRINGENCE-LIKE 26
AT4G01100	1	-	-	adenine nucleotide transporter 1
AT4G01470	1	-	-	tonoplast intrinsic protein 1;3
AT4G01720	1	-	-	WRKY family transcription factor
AT4G01870	1	-	-	tolB protein-related
AT4G02050	1	-	-	sugar transporter protein 7
AT4G02180	1	-	-	DC1 domain-containing protein
AT4G02290	1	-	-	glycosyl hydrolase 9B13
AT4G02850	1	-	-	phenazine biosynthesis PhzC/PhzF family protein
AT4G03030	1	-	-	Galactose oxidase/kelch repeat superfamily protein
AT4G03070	1	-	-	2-oxoglutarate (2OG) and Fe(II)-dependent oxygenase superfamily protein
AT4G03320	1	-	-	translocon at the inner envelope membrane of chloroplasts 20-IV
AT4G03370	1	-	-	Ubiquitin family protein
AT4G03510	1	-	-	RING membrane-anchor 1
AT4G03760	1	-	-	transposable element gene
AT4G04010	1	-	-	transposable element gene
AT4G04020	1	-	-	fibrillin
AT4G04330	1	-	-	Chaperonin-like RbcX protein
AT4G04770	1	-	-	ATP binding cassette protein 1
AT4G04830	1	-	-	methionine sulfoxide reductase B5
AT4G08620	1	-	-	sulphate transporter 1;1
AT4G08920	1	-	-	cryptochrome 1
AT4G09020	1	-	-	isoamylase 3
AT4G09710	1	-	-	transposable element gene
AT4G09900	1	-	-	methyl esterase 12
AT4G11210	1	-	-	Disease resistance-responsive (dirigent-like protein) family protein
AT4G11930	1	-	-	-
AT4G11960	1	-	-	PGR5-like B
AT4G12010	1	-	-	Disease resistance protein (TIR-NBS-LRR class) family
AT4G12250	1	-	-	UDP-D-glucuronate 4-epimerase 5
AT4G12280	1	-	-	copper amine oxidase family protein
AT4G12300	1	-	-	cytochrome P450, family 706, subfamily A, polypeptide 4
AT4G12390	1	-	-	pectin methylesterase inhibitor 1
AT4G12420	1	-	-	Cupredoxin superfamily protein
AT4G12650	1	-	-	Endomembrane protein 70 protein family
AT4G13020	1	-	-	Protein kinase superfamily protein
AT4G13130	1	-	-	Cysteine/Histidine-rich C1 domain family protein
AT4G13770	1	-	-	cytochrome P450, family 83, subfamily A, polypeptide 1
AT4G13800	1	-	-	Protein of unknown function (DUF803)
AT4G14230	1	-	-	CBS domain-containing protein with a domain of unknown function (DUF21)
AT4G14680	1	-	-	Pseudouridine synthase/archaeosine transglycosylase-like family protein
AT4G15120	1	-	-	VQ motif-containing protein
AT4G15440	1	-	-	hydroperoxide lyase 1
AT4G15490	1	-	-	UDP-Glycosyltransferase superfamily protein
AT4G15560	1	-	-	Deoxyxylulose-5-phosphate synthase
AT4G15740	1	-	-	Calcium-dependent lipid-binding (CaLB domain) family protein
AT4G15920	1	-	-	Nodulin MtN3 family protein
AT4G16210	1	-	-	enoyl-CoA hydratase/isomerase A
AT4G16330	1	-	-	2-oxoglutarate (2OG) and Fe(II)-dependent oxygenase superfamily protein
AT4G16390	1	-	-	pentatricopeptide (PPR) repeat-containing protein
AT4G16430	1	-	-	basic helix-loop-helix (bHLH) DNA-binding superfamily protein
AT4G16520	1	-	-	Ubiquitin-like superfamily protein
AT4G16690	1	-	-	methyl esterase 16
AT4G16760	1	-	-	acyl-CoA oxidase 1
AT4G16880	1	-	-	Leucine-rich repeat (LRR) family protein
AT4G17030	1	-	-	expansin-like B1
AT4G17530	1	-	-	RAB GTPase homolog 1C
AT4G18250	1	-	-	receptor serine/threonine kinase, putative
AT4G18430	1	-	-	RAB GTPase homolog A1E
AT4G18530	1	-	-	Protein of unknown function (DUF707)
AT4G18540	1	-	-	-
AT4G18610	1	-	-	Protein of unknown function (DUF640)
AT4G18930	1	-	-	RNA ligase/cyclic nucleotide phosphodiesterase family protein
AT4G19120	1	-	-	S-adenosyl-L-methionine-dependent methyltransferases superfamily protein
AT4G19460	1	-	-	UDP-Glycosyltransferase superfamily protein
AT4G19670	1	-	-	RING/U-box superfamily protein
AT4G19960	1	-	-	K+ uptake permease 9
AT4G20110	1	-	-	VACUOLAR SORTING RECEPTOR 7
AT4G20310	1	-	-	Peptidase M50 family protein
AT4G20420	1	-	-	Tapetum specific protein TAP35/TAP44
AT4G20470	1	-	-	-
AT4G20860	1	-	-	FAD-binding Berberine family protein
AT4G20870	1	-	-	fatty acid hydroxylase 2
AT4G20890	1	-	-	tubulin beta-9 chain
AT4G21230	1	-	-	cysteine-rich RLK (RECEPTOR-like protein kinase) 27
AT4G21600	1	-	-	endonuclease 5
AT4G21990	1	-	-	APS reductase 3
AT4G22040	1	-	-	transposable element gene
AT4G22400	1	-	-	-
AT4G22470	1	-	-	protease inhibitor/seed storage/lipid transfer protein (LTP) family protein
AT4G22500	1	-	-	-
AT4G22530	1	-	-	S-adenosyl-L-methionine-dependent methyltransferases superfamily protein
AT4G22640	1	-	-	Bifunctional inhibitor/lipid-transfer protein/seed storage 2S albumin superfamily protein
AT4G22920	1	-	-	non-yellowing 1
AT4G23130	1	-	-	cysteine-rich RLK (RECEPTOR-like protein kinase) 5
AT4G23200	1	-	-	cysteine-rich RLK (RECEPTOR-like protein kinase) 12
AT4G23210	1	-	-	cysteine-rich RLK (RECEPTOR-like protein kinase) 13
AT4G23260	1	-	-	cysteine-rich RLK (RECEPTOR-like protein kinase) 18
AT4G23290	1	-	-	cysteine-rich RLK (RECEPTOR-like protein kinase) 21
AT4G23480	1	-	-	-
AT4G23600	1	-	-	Tyrosine transaminase family protein
AT4G23630	1	-	-	VIRB2-interacting protein 1
AT4G23700	1	-	-	cation/H+ exchanger 17
AT4G23820	1	-	-	Pectin lyase-like superfamily protein
AT4G23890	1	-	-	-
AT4G24010	1	-	-	cellulose synthase like G1
AT4G24130	1	-	-	Protein of unknown function, DUF538
AT4G24380	1	-	-	-
AT4G24450	1	-	-	phosphoglucan, water dikinase
AT4G24510	1	-	-	HXXXD-type acyl-transferase family protein
AT4G24690	1	-	-	ubiquitin-associated (UBA)/TS-N domain-containing protein / octicosapeptide/Phox/Bemp1 (PB1) domain-containing protein
AT4G25090	1	-	-	Riboflavin synthase-like superfamily protein
AT4G25100	1	-	-	Fe superoxide dismutase 1
AT4G25110	1	-	-	metacaspase 2
AT4G25460	1	-	-	-
AT4G25670	1	-	-	-
AT4G25810	1	-	-	xyloglucan endotransglycosylase 6
AT4G25910	1	-	-	NFU domain protein 3
AT4G25960	1	-	-	P-glycoprotein 2
AT4G26060	1	-	-	Ribosomal protein L18ae family
AT4G26220	1	-	-	S-adenosyl-L-methionine-dependent methyltransferases superfamily protein
AT4G26555	1	-	-	FKBP-like peptidyl-prolyl cis-trans isomerase family protein
AT4G26650	1	-	-	RNA-binding (RRM/RBD/RNP motifs) family protein
AT4G26670	1	-	-	Mitochondrial import inner membrane translocase subunit Tim17/Tim22/Tim23 family protein
AT4G26690	1	-	-	PLC-like phosphodiesterase family protein
AT4G26910	1	-	-	Dihydrolipoamide succinyltransferase
AT4G26970	1	-	-	aconitase 2
AT4G27390	1	-	-	-
AT4G27410	1	-	-	NAC (No Apical Meristem) domain transcriptional regulator superfamily protein
AT4G27430	1	-	-	COP1-interacting protein 7
AT4G27470	1	-	-	RING membrane-anchor 3
AT4G27520	1	-	-	early nodulin-like protein 2
AT4G27570	1	-	-	UDP-Glycosyltransferase superfamily protein
AT4G27720	1	-	-	Major facilitator superfamily protein
AT4G27850	1	-	-	Glycine-rich protein family
AT4G27940	1	-	-	manganese tracking factor for mitochondrial SOD2
AT4G27990	1	-	-	YGGT family protein
AT4G28025	1	-	-	-
AT4G28090	1	-	-	SKU5 similar 10
AT4G28770	1	-	-	Tetraspanin family protein
AT4G28910	1	-	-	novel interactor of JAZ
AT4G28940	1	-	-	Phosphorylase superfamily protein
AT4G29350	1	-	-	profilin 2
AT4G29980	1	-	-	-
AT4G30170	1	-	-	Peroxidase family protein
AT4G30210	1	-	-	P450 reductase 2
AT4G30280	1	-	-	xyloglucan endotransglucosylase/hydrolase 18
AT4G30320	1	-	-	CAP (Cysteine-rich secretory proteins, Antigen 5, and Pathogenesis-related 1 protein) superfamily protein
AT4G30520	1	-	-	Leucine-rich repeat protein kinase family protein
AT4G30590	1	-	-	early nodulin-like protein 12
AT4G31500	1	-	-	cytochrome P450, family 83, subfamily B, polypeptide 1
AT4G31600	1	-	-	UDP-N-acetylglucosamine (UAA) transporter family
AT4G31800	1	-	-	WRKY DNA-binding protein 18
AT4G32390	1	-	-	Nucleotide-sugar transporter family protein
AT4G32410	1	-	-	cellulose synthase 1
AT4G32770	1	-	-	tocopherol cyclase, chloroplast / vitamin E deficient 1 (VTE1) / sucrose export defective 1 (SXD1)
AT4G32950	1	-	-	Protein phosphatase 2C family protein
AT4G33220	1	-	-	pectin methylesterase 44
AT4G33680	1	-	-	Pyridoxal phosphate (PLP)-dependent transferases superfamily protein
AT4G33700	1	-	-	CBS domain-containing protein with a domain of unknown function (DUF21)
AT4G34000	1	-	-	abscisic acid responsive elements-binding factor 3
AT4G34050	1	-	-	S-adenosyl-L-methionine-dependent methyltransferases superfamily protein
AT4G34230	1	-	-	cinnamyl alcohol dehydrogenase 5
AT4G34330	1	-	-	Protein of unknown function (DUF677)
AT4G34350	1	-	-	4-hydroxy-3-methylbut-2-enyl diphosphate reductase
AT4G34440	1	-	-	Protein kinase superfamily protein
AT4G34490	1	-	-	cyclase associated protein 1
AT4G34650	1	-	-	squalene synthase 2
AT4G35090	1	-	-	catalase 2
AT4G35260	1	-	-	isocitrate dehydrogenase 1
AT4G35330	1	-	-	-
AT4G35470	1	-	-	plant intracellular ras group-related LRR 4
AT4G35630	1	-	-	phosphoserine aminotransferase
AT4G35750	1	-	-	SEC14 cytosolic factor family protein / phosphoglyceride transfer family protein
AT4G35760	1	-	-	NAD(P)H dehydrogenase (quinone)s
AT4G35790	1	-	-	phospholipase D delta
AT4G36105	1	-	-	-
AT4G36230	1	-	-	-
AT4G36500	1	-	-	-
AT4G36540	1	-	-	BR enhanced expression 2
AT4G36610	1	-	-	alpha/beta-Hydrolases superfamily protein
AT4G36830	1	-	-	GNS1/SUR4 membrane protein family
AT4G37250	1	-	-	Leucine-rich repeat protein kinase family protein
AT4G37270	1	-	-	heavy metal atpase 1
AT4G37300	1	-	-	maternal effect embryo arrest 59
AT4G37310	1	-	-	cytochrome P450, family 81, subfamily H, polypeptide 1
AT4G37410	1	-	-	cytochrome P450, family 81, subfamily F, polypeptide 4
AT4G37560	1	-	-	Acetamidase/Formamidase family protein
AT4G38390	1	-	-	root hair specific 17
AT4G38470	1	-	-	ACT-like protein tyrosine kinase family protein
AT4G38510	1	-	-	ATPase, V1 complex, subunit B protein
AT4G38630	1	-	-	regulatory particle non-ATPase 10
AT4G38690	1	-	-	PLC-like phosphodiesterases superfamily protein
AT4G38700	1	-	-	Disease resistance-responsive (dirigent-like protein) family protein
AT4G38840	1	-	-	SAUR-like auxin-responsive protein family
AT4G38920	1	-	-	vacuolar-type H(+)-ATPase C3
AT4G38970	1	-	-	fructose-bisphosphate aldolase 2
AT4G39080	1	-	-	vacuolar proton ATPase A3
AT4G39140	1	-	-	RING/U-box superfamily protein
AT4G39330	1	-	-	cinnamyl alcohol dehydrogenase 9
AT4G39730	1	-	-	Lipase/lipooxygenase, PLAT/LH2 family protein
AT4G39830	1	-	-	Cupredoxin superfamily protein
AT4G39940	1	-	-	APS-kinase 2
AT4G39950	1	-	-	cytochrome P450, family 79, subfamily B, polypeptide 2
AT4G40095	1	-	-	-
AT5G01020	1	-	-	Protein kinase superfamily protein
AT5G01080	1	-	-	Beta-galactosidase related protein
AT5G01090	1	-	-	Concanavalin A-like lectin family protein
AT5G01360	1	-	-	Plant protein of unknown function (DUF828)
AT5G01750	1	-	-	Protein of unknown function (DUF567)
AT5G01820	1	-	-	serine/threonine protein kinase 1
AT5G01890	1	-	-	Leucine-rich receptor-like protein kinase family protein
AT5G02000	1	-	-	-
AT5G02040	1	-	-	prenylated RAB acceptor 1.A1
AT5G02160	1	-	-	-
AT5G02410	1	-	-	DIE2/ALG10 family
AT5G03490	1	-	-	UDP-Glycosyltransferase superfamily protein
AT5G03555	1	-	-	permease, cytosine/purines, uracil, thiamine, allantoin family protein
AT5G03570	1	-	-	iron regulated 2
AT5G04310	1	-	-	Pectin lyase-like superfamily protein
AT5G04760	1	-	-	Duplicated homeodomain-like superfamily protein
AT5G04810	1	-	-	pentatricopeptide (PPR) repeat-containing protein
AT5G04980	1	-	-	DNAse I-like superfamily protein
AT5G05070	1	-	-	DHHC-type zinc finger family protein
AT5G05110	1	-	-	Cystatin/monellin family protein
AT5G05170	1	-	-	Cellulose synthase family protein
AT5G05250	1	-	-	-
AT5G05270	1	-	-	Chalcone-flavanone isomerase family protein
AT5G05440	1	-	-	Polyketide cyclase/dehydrase and lipid transport superfamily protein
AT5G05500	1	-	-	Pollen Ole e 1 allergen and extensin family protein
AT5G05600	1	-	-	2-oxoglutarate (2OG) and Fe(II)-dependent oxygenase superfamily protein
AT5G05690	1	-	-	Cytochrome P450 superfamily protein
AT5G05790	1	-	-	Duplicated homeodomain-like superfamily protein
AT5G05820	1	-	-	Nucleotide-sugar transporter family protein
AT5G05930	1	-	-	guanylyl cyclase 1
AT5G06200	1	-	-	Uncharacterised protein family (UPF0497)
AT5G06530	1	-	-	ABC-2 type transporter family protein
AT5G06570	1	-	-	alpha/beta-Hydrolases superfamily protein
AT5G06690	1	-	-	WCRKC thioredoxin 1
AT5G06760	1	-	-	Late Embryogenesis Abundant 4-5
AT5G06840	1	-	-	-
AT5G07390	1	-	-	respiratory burst oxidase homolog A
AT5G07510	1	-	-	glycine-rich protein 14
AT5G07530	1	-	-	glycine rich protein 17
AT5G07590	1	-	-	Transducin/WD40 repeat-like superfamily protein
AT5G07700	1	-	-	myb domain protein 76
AT5G07830	1	-	-	glucuronidase 2
AT5G07900	1	-	-	Mitochondrial transcription termination factor family protein
AT5G08090	1	-	-	-
AT5G08100	1	-	-	N-terminal nucleophile aminohydrolases (Ntn hydrolases) superfamily protein
AT5G08240	1	-	-	-
AT5G08300	1	-	-	Succinyl-CoA ligase, alpha subunit
AT5G10170	1	-	-	myo-inositol-1-phosphate synthase 3
AT5G10180	1	-	-	slufate transporter 2;1
AT5G10430	1	-	-	arabinogalactan protein 4
AT5G10450	1	-	-	G-box regulating factor 6
AT5G10470	1	-	-	kinesin like protein for actin based chloroplast movement 1
AT5G10560	1	-	-	Glycosyl hydrolase family protein
AT5G10580	1	-	-	Protein of unknown function, DUF599
AT5G11060	1	-	-	KNOTTED1-like homeobox gene 4
AT5G11420	1	-	-	Protein of unknown function, DUF642
AT5G11770	1	-	-	NADH-ubiquinone oxidoreductase 20 kDa subunit, mitochondrial
AT5G12060	1	-	-	Plant self-incompatibility protein S1 family
AT5G12200	1	-	-	pyrimidine 2
AT5G13080	1	-	-	WRKY DNA-binding protein 75
AT5G13110	1	-	-	glucose-6-phosphate dehydrogenase 2
AT5G13350	1	-	-	Auxin-responsive GH3 family protein
AT5G13450	1	-	-	delta subunit of Mt ATP synthase
AT5G13500	1	-	-	-
AT5G13550	1	-	-	sulfate transporter 4.1
AT5G13580	1	-	-	ABC-2 type transporter family protein
AT5G13640	1	-	-	phospholipid:diacylglycerol acyltransferase
AT5G13800	1	-	-	pheophytinase
AT5G13900	1	-	-	Bifunctional inhibitor/lipid-transfer protein/seed storage 2S albumin superfamily protein
AT5G14120	1	-	-	Major facilitator superfamily protein
AT5G14340	1	-	-	myb domain protein 40
AT5G14400	1	-	-	cytochrome P450, family 724, subfamily A, polypeptide 1
AT5G14550	1	-	-	Core-2/I-branching beta-1,6-N-acetylglucosaminyltransferase family protein
AT5G15130	1	-	-	WRKY DNA-binding protein 72
AT5G15580	1	-	-	longifolia1
AT5G15630	1	-	-	COBRA-like extracellular glycosyl-phosphatidyl inositol-anchored protein family
AT5G15910	1	-	-	NAD(P)-binding Rossmann-fold superfamily protein
AT5G16150	1	-	-	plastidic GLC translocator
AT5G16250	1	-	-	-
AT5G16380	1	-	-	Protein of unknown function, DUF538
AT5G16540	1	-	-	zinc finger nuclease 3
AT5G16600	1	-	-	myb domain protein 43
AT5G16800	1	-	-	Acyl-CoA N-acyltransferases (NAT) superfamily protein
AT5G16910	1	-	-	cellulose-synthase like D2
AT5G17050	1	-	-	UDP-glucosyl transferase 78D2
AT5G17210	1	-	-	Protein of unknown function (DUF1218)
AT5G17320	1	-	-	homeodomain GLABROUS 9
AT5G17450	1	-	-	Heavy metal transport/detoxification superfamily protein
AT5G17860	1	-	-	calcium exchanger 7
AT5G18060	1	-	-	SAUR-like auxin-responsive protein family
AT5G18130	1	-	-	-
AT5G18140	1	-	-	Chaperone DnaJ-domain superfamily protein
AT5G18280	1	-	-	apyrase 2
AT5G18450	1	-	-	Integrase-type DNA-binding superfamily protein
AT5G18470	1	-	-	Curculin-like (mannose-binding) lectin family protein
AT5G18520	1	-	-	Lung seven transmembrane receptor family protein
AT5G18630	1	-	-	alpha/beta-Hydrolases superfamily protein
AT5G18640	1	-	-	alpha/beta-Hydrolases superfamily protein
AT5G18650	1	-	-	CHY-type/CTCHY-type/RING-type Zinc finger protein
AT5G18690	1	-	-	arabinogalactan protein 25
AT5G18760	1	-	-	RING/U-box superfamily protein
AT5G18900	1	-	-	2-oxoglutarate (2OG) and Fe(II)-dependent oxygenase superfamily protein
AT5G19110	1	-	-	Eukaryotic aspartyl protease family protein
AT5G19120	1	-	-	Eukaryotic aspartyl protease family protein
AT5G19240	1	-	-	Glycoprotein membrane precursor GPI-anchored
AT5G19270	1	-	-	-
AT5G19410	1	-	-	ABC-2 type transporter family protein
AT5G19440	1	-	-	NAD(P)-binding Rossmann-fold superfamily protein
AT5G19530	1	-	-	S-adenosyl-L-methionine-dependent methyltransferases superfamily protein
AT5G19700	1	-	-	MATE efflux family protein
AT5G19770	1	-	-	tubulin alpha-3
AT5G19790	1	-	-	related to AP2 11
AT5G19860	1	-	-	Protein of unknown function, DUF538
AT5G19970	1	-	-	-
AT5G19980	1	-	-	golgi nucleotide sugar transporter 4
AT5G20070	1	-	-	nudix hydrolase homolog 19
AT5G20080	1	-	-	FAD/NAD(P)-binding oxidoreductase
AT5G20230	1	-	-	blue-copper-binding protein
AT5G20270	1	-	-	heptahelical transmembrane protein1
AT5G20280	1	-	-	sucrose phosphate synthase 1F
AT5G20380	1	-	-	phosphate transporter 4;5
AT5G20480	1	-	-	EF-TU receptor
AT5G20560	1	-	-	Glycosyl hydrolase superfamily protein
AT5G20700	1	-	-	Protein of unknown function (DUF581)
AT5G20760	1	-	-	transposable element gene
AT5G21100	1	-	-	Plant L-ascorbate oxidase
AT5G22540	1	-	-	Plant protein of unknown function (DUF247)
AT5G22580	1	-	-	Stress responsive A/B Barrel Domain
AT5G22600	1	-	-	FBD / Leucine Rich Repeat domains containing protein
AT5G22630	1	-	-	arogenate dehydratase 5
AT5G22850	1	-	-	Eukaryotic aspartyl protease family protein
AT5G22890	1	-	-	C2H2 and C2HC zinc fingers superfamily protein
AT5G22920	1	-	-	CHY-type/CTCHY-type/RING-type Zinc finger protein
AT5G23010	1	-	-	methylthioalkylmalate synthase 1
AT5G23190	1	-	-	cytochrome P450, family 86, subfamily B, polypeptide 1
AT5G23730	1	-	-	Transducin/WD40 repeat-like superfamily protein
AT5G23860	1	-	-	tubulin beta 8
AT5G23920	1	-	-	-
AT5G24070	1	-	-	Peroxidase superfamily protein
AT5G24130	1	-	-	-
AT5G24160	1	-	-	squalene monoxygenase 6
AT5G24170	1	-	-	Got1/Sft2-like vescicle transport protein family
AT5G24210	1	-	-	alpha/beta-Hydrolases superfamily protein
AT5G24230	1	-	-	Lipase class 3-related protein
AT5G24480	1	-	-	Beta-galactosidase related protein
AT5G24520	1	-	-	Transducin/WD40 repeat-like superfamily protein
AT5G24560	1	-	-	phloem protein 2-B12
AT5G24660	1	-	-	response to low sulfur 2
AT5G24760	1	-	-	GroES-like zinc-binding dehydrogenase family protein
AT5G25220	1	-	-	KNOTTED1-like homeobox gene 3
AT5G25820	1	-	-	Exostosin family protein
AT5G25840	1	-	-	Protein of unknown function (DUF1677)
AT5G26030	1	-	-	ferrochelatase 1
AT5G26100	1	-	-	-
AT5G26130	1	-	-	CAP (Cysteine-rich secretory proteins, Antigen 5, and Pathogenesis-related 1 protein) superfamily protein
AT5G26340	1	-	-	Major facilitator superfamily protein
AT5G26635	1	-	-	-
AT5G26734	1	-	-	-
AT5G27280	1	-	-	Zim17-type zinc finger protein
AT5G27360	1	-	-	Major facilitator superfamily protein
AT5G27510	1	-	-	Protein kinase superfamily protein
AT5G27530	1	-	-	Pectin lyase-like superfamily protein
AT5G28590	1	-	-	DNA-binding family protein
AT5G32400	1	-	-	transposable element gene
AT5G33290	1	-	-	xylogalacturonan deficient 1
AT5G33350	1	-	-	-
AT5G35490	1	-	-	mto 1 responding up 1
AT5G35560	1	-	-	DENN (AEX-3) domain-containing protein
AT5G35735	1	-	-	Auxin-responsive family protein
AT5G35970	1	-	-	P-loop containing nucleoside triphosphate hydrolases superfamily protein
AT5G36220	1	-	-	cytochrome p450 81d1
AT5G36870	1	-	-	glucan synthase-like 9
AT5G37170	1	-	-	O-methyltransferase family protein
AT5G37480	1	-	-	-
AT5G37520	1	-	-	Protein of Unknown Function (DUF239)
AT5G37540	1	-	-	Eukaryotic aspartyl protease family protein
AT5G37550	1	-	-	-
AT5G37600	1	-	-	glutamine synthase clone R1
AT5G37990	1	-	-	S-adenosyl-L-methionine-dependent methyltransferases superfamily protein
AT5G38030	1	-	-	MATE efflux family protein
AT5G38870	1	-	-	transposable element gene
AT5G38980	1	-	-	-
AT5G38990	1	-	-	Malectin/receptor-like protein kinase family protein
AT5G39050	1	-	-	HXXXD-type acyl-transferase family protein
AT5G39410	1	-	-	Saccharopine dehydrogenase
AT5G39560	1	-	-	Galactose oxidase/kelch repeat superfamily protein
AT5G39670	1	-	-	Calcium-binding EF-hand family protein
AT5G40300	1	-	-	Uncharacterised protein family (UPF0497)
AT5G40670	1	-	-	PQ-loop repeat family protein / transmembrane family protein
AT5G40960	1	-	-	Protein of unknown function (DUF 3339)
AT5G41050	1	-	-	Pollen Ole e 1 allergen and extensin family protein
AT5G42250	1	-	-	Zinc-binding alcohol dehydrogenase family protein
AT5G42580	1	-	-	cytochrome P450, family 705, subfamily A, polypeptide 12
AT5G42600	1	-	-	marneral synthase
AT5G42650	1	-	-	allene oxide synthase
AT5G42760	1	-	-	Leucine carboxyl methyltransferase
AT5G43150	1	-	-	-
AT5G43360	1	-	-	phosphate transporter 1;3
AT5G43440	1	-	-	2-oxoglutarate (2OG) and Fe(II)-dependent oxygenase superfamily protein
AT5G43520	1	-	-	Cysteine/Histidine-rich C1 domain family protein
AT5G43600	1	-	-	ureidoglycolate amidohydrolase
AT5G43780	1	-	-	Pseudouridine synthase/archaeosine transglycosylase-like family protein
AT5G43850	1	-	-	RmlC-like cupins superfamily protein
AT5G44340	1	-	-	tubulin beta chain 4
AT5G44400	1	-	-	FAD-binding Berberine family protein
AT5G44610	1	-	-	microtubule-associated protein 18
AT5G44790	1	-	-	copper-exporting ATPase / responsive-to-antagonist 1 / copper-transporting ATPase (RAN1)
AT5G45510	1	-	-	Leucine-rich repeat (LRR) family protein
AT5G45650	1	-	-	subtilase family protein
AT5G45820	1	-	-	CBL-interacting protein kinase 20
AT5G45940	1	-	-	nudix hydrolase homolog 11
AT5G46310	1	-	-	WRKY family transcription factor
AT5G46330	1	-	-	Leucine-rich receptor-like protein kinase family protein
AT5G46580	1	-	-	pentatricopeptide (PPR) repeat-containing protein
AT5G46700	1	-	-	Tetraspanin family protein
AT5G47910	1	-	-	respiratory burst oxidase homologue D
AT5G47980	1	-	-	HXXXD-type acyl-transferase family protein
AT5G48200	1	-	-	-
AT5G48300	1	-	-	ADP glucose pyrophosphorylase 1
AT5G48410	1	-	-	glutamate receptor 1.3
AT5G48430	1	-	-	Eukaryotic aspartyl protease family protein
AT5G48540	1	-	-	receptor-like protein kinase-related family protein
AT5G48850	1	-	-	Tetratricopeptide repeat (TPR)-like superfamily protein
AT5G48900	1	-	-	Pectin lyase-like superfamily protein
AT5G48930	1	-	-	hydroxycinnamoyl-CoA shikimate/quinate hydroxycinnamoyl transferase
AT5G49350	1	-	-	Glycine-rich protein family
AT5G49660	1	-	-	Leucine-rich repeat transmembrane protein kinase family protein
AT5G50375	1	-	-	cyclopropyl isomerase
AT5G50420	1	-	-	O-fucosyltransferase family protein
AT5G50450	1	-	-	HCP-like superfamily protein with MYND-type zinc finger
AT5G51070	1	-	-	Clp ATPase
AT5G51160	1	-	-	Ankyrin repeat family protein
AT5G51490	1	-	-	Plant invertase/pectin methylesterase inhibitor superfamily
AT5G51500	1	-	-	Plant invertase/pectin methylesterase inhibitor superfamily
AT5G51570	1	-	-	SPFH/Band 7/PHB domain-containing membrane-associated protein family
AT5G51640	1	-	-	Plant protein of unknown function (DUF828)
AT5G52300	1	-	-	CAP160 protein
AT5G52320	1	-	-	cytochrome P450, family 96, subfamily A, polypeptide 4
AT5G52760	1	-	-	Copper transport protein family
AT5G53050	1	-	-	alpha/beta-Hydrolases superfamily protein
AT5G53110	1	-	-	RING/U-box superfamily protein
AT5G53350	1	-	-	CLP protease regulatory subunit X
AT5G53370	1	-	-	pectin methylesterase PCR fragment F
AT5G53450	1	-	-	OBP3-responsive gene 1
AT5G53760	1	-	-	Seven transmembrane MLO family protein
AT5G54080	1	-	-	homogentisate 1,2-dioxygenase
AT5G54170	1	-	-	Polyketide cyclase/dehydrase and lipid transport superfamily protein
AT5G54220	1	-	-	Cysteine-rich protein
AT5G54250	1	-	-	cyclic nucleotide-gated cation channel 4
[truncated: 68 more rows]
