# Supplementary material for: Large-Scale Public Transcriptomic Data Mining Reveals a Tight Connection between the Transport of Nitrogen and Other Transport Processes in Arabidopsis
Source: Front Plant Sci. 2016 Aug 11;7:1207. doi: 10.3389/fpls.2016.01207 (PMC4981021; doi:10.3389/fpls.2016.01207)
Supplement: Table S5 — Functional enrichment of coexpressed genes with 171 N transporters. [file Table5.xlsx]

## Sheet: Sheet1 (2)
Supplemental Table 5. Functional enrichment of coexpressed genes with 171 N transporters
Group	GeneOntology Category	GeneOntology term	Significance (FDR)		#This table contains enriched GO terms among the coexpression network of 171 N transporter. The calculation did not include the 171 N transporters. The calculation was based on 1914 genes, each of which is among the top20 coexpressed neighbors of at least one N transporter
Phenolics	Biological process	secondary metabolic process	1.58207e-11		#The calculation is based on https://david.ncifcrf.gov
	Biological process	phenylpropanoid metabolic process	7.23045e-07
	Biological process	phenylpropanoid biosynthetic process	1.65497e-06
	Biological process	aromatic compound biosynthetic process	4.67223e-06
	Biological process	cellular amino acid derivative metabolic process	4.848e-06
	Biological process	cellular amino acid derivative biosynthetic process	0.000640749
Signaling	Biological process	response to water deprivation	1.17793e-06
	Biological process	response to water	1.54486e-06
	Biological process	response to organic substance	1.74596e-06
	Biological process	response to abiotic stimulus	0.000107529
	Biological process	response to endogenous stimulus	0.000211647
	Biological process	response to abscisic acid stimulus	0.000463437
	Biological process	response to wounding	0.00235856
	Biological process	response to drug	0.0113817
	Biological process	response to hormone stimulus	0.016353
Redox	Biological process	oxidation reduction	4.79572e-07
Transport	Biological process	ion transport	9.74322e-07
	Biological process	transmembrane transport	1.22654e-06
	Biological process	cation transport	0.00445684
Carbohydrates	Biological process	carbohydrate transport	4.66221e-05
	Biological process	glucan metabolic process	0.000409983
	Biological process	cellular carbohydrate biosynthetic process	0.000975356
	Biological process	polysaccharide metabolic process	0.00177313
	Biological process	cellular glucan metabolic process	0.00247235
	Biological process	cellular polysaccharide metabolic process	0.00628305
	Biological process	carbohydrate biosynthetic process	0.0113112
	Molecular function	symporter activity	7.07212e-12
	Molecular function	solute:cation symporter activity	3.28571e-09
	Molecular function	sugar transmembrane transporter activity	6.19065e-07
	Molecular function	cation:sugar symporter activity	1.19534e-06
	Molecular function	solute:hydrogen symporter activity	1.19534e-06
	Molecular function	sugar:hydrogen symporter activity	1.19534e-06
	Molecular function	water transporter activity	5.55503e-06
	Molecular function	water channel activity	5.55503e-06
	Molecular function	glucosyltransferase activity	5.33381e-05
	Molecular function	substrate specific channel activity	8.19408e-05
	Molecular function	passive transmembrane transporter activity	9.87659e-05
	Molecular function	channel activity	9.87659e-05
	Molecular function	UDP-glucosyltransferase activity	0.000380798
	Molecular function	cofactor binding	0.000675344
	Molecular function	iron ion binding	0.00144176
	Molecular function	anion transmembrane transporter activity	0.00152025
	Molecular function	ATPase activity, coupled to movement of substances	0.00641578
	Molecular function	ATPase activity, coupled to transmembrane movement of substances	0.00641578
	Molecular function	copper ion binding	0.00999887
	Cellular component	intrinsic to membrane	1.18283e-30
	Cellular component	integral to membrane	2.06433e-24
	Cellular component	vacuole	2.26819e-11
	Cellular component	plasma membrane	6.4756e-10
	Cellular component	anchored to membrane	1.38007e-05
	Cellular component	external encapsulating structure	0.000788987
	Cellular component	cell wall	0.000796573
	Cellular component	plant-type cell wall	0.0023674

## Sheet: Sheet1
GeneOntology Category	GeneOntology term	Significance (FDR)		#This table contains enriched GO terms among the coexpression network of 171 N transporter. The calculation did not include the 171 N transporters. The calculation was based on 1914 genes, each of which is among the top20 coexpressed neighbors of at least one N transporter
Biological process	secondary metabolic process	1.58207e-11		#The calculation is based on https://david.ncifcrf.gov
Biological process	oxidation reduction	4.79572e-07
Biological process	phenylpropanoid metabolic process	7.23045e-07
Biological process	ion transport	9.74322e-07
Biological process	response to water deprivation	1.17793e-06
Biological process	transmembrane transport	1.22654e-06
Biological process	response to water	1.54486e-06
Biological process	phenylpropanoid biosynthetic process	1.65497e-06
Biological process	response to organic substance	1.74596e-06
Biological process	aromatic compound biosynthetic process	4.67223e-06
Biological process	cellular amino acid derivative metabolic process	4.848e-06
Biological process	carbohydrate transport	4.66221e-05
Biological process	response to abiotic stimulus	0.000107529
Biological process	response to endogenous stimulus	0.000211647
Biological process	glucan metabolic process	0.000409983
Biological process	response to abscisic acid stimulus	0.000463437
Biological process	cellular amino acid derivative biosynthetic process	0.000640749
Biological process	cellular carbohydrate biosynthetic process	0.000975356
Biological process	polysaccharide metabolic process	0.00177313
Biological process	response to wounding	0.00235856
Biological process	cellular glucan metabolic process	0.00247235
Biological process	cation transport	0.00445684
Biological process	cellular polysaccharide metabolic process	0.00628305
Biological process	carbohydrate biosynthetic process	0.0113112
Biological process	response to drug	0.0113817
Biological process	response to hormone stimulus	0.016353
Molecular function	symporter activity	7.07212e-12
Molecular function	solute:cation symporter activity	3.28571e-09
Molecular function	sugar transmembrane transporter activity	6.19065e-07
Molecular function	cation:sugar symporter activity	1.19534e-06
Molecular function	solute:hydrogen symporter activity	1.19534e-06
Molecular function	sugar:hydrogen symporter activity	1.19534e-06
Molecular function	water transporter activity	5.55503e-06
Molecular function	water channel activity	5.55503e-06
Molecular function	glucosyltransferase activity	5.33381e-05
Molecular function	substrate specific channel activity	8.19408e-05
Molecular function	passive transmembrane transporter activity	9.87659e-05
Molecular function	channel activity	9.87659e-05
Molecular function	UDP-glucosyltransferase activity	0.000380798
Molecular function	cofactor binding	0.000675344
Molecular function	iron ion binding	0.00144176
Molecular function	anion transmembrane transporter activity	0.00152025
Molecular function	ATPase activity, coupled to movement of substances	0.00641578
Molecular function	ATPase activity, coupled to transmembrane movement of substances	0.00641578
Molecular function	copper ion binding	0.00999887
Cellular component	intrinsic to membrane	1.18283e-30
Cellular component	integral to membrane	2.06433e-24
Cellular component	vacuole	2.26819e-11
Cellular component	plasma membrane	6.4756e-10
Cellular component	anchored to membrane	1.38007e-05
Cellular component	external encapsulating structure	0.000788987
Cellular component	cell wall	0.000796573
Cellular component	plant-type cell wall	0.0023674
