# Supplementary material for: Large-Scale Public Transcriptomic Data Mining Reveals a Tight Connection between the Transport of Nitrogen and Other Transport Processes in Arabidopsis
Source: Front Plant Sci. 2016 Aug 11;7:1207. doi: 10.3389/fpls.2016.01207 (PMC4981021; doi:10.3389/fpls.2016.01207)
Supplement: Table S6 — Tissue-specific coexpressed biological processes with 17 N transporters. [file Table6.xlsx]

## Sheet: Sheet1
Supplemental Table 6. Tissue-specific coexpressed biological processes with 17 N transporters.
Gene	Name	Tissue	GO biological_procss	No. of genes in this process	No. of genes on microarray	Average PCC	Standard dev	Max of 100 simulation	Min of 100 simulation	No. of GEO dataset/series	p-value
AT1G08090	NRT2.1	flower	RNA methylation	185	177	-0.41	0.31	0.169	0.03	n3	p<0.01
AT1G08090	NRT2.1	flower	acyl-CoA metabolic process	92	92	-0.41	0.35	0.179	-0.045	n3	p<0.01
AT1G08090	NRT2.1	flower	cell plate assembly	11	9	-0.32	0.25	0.396	-0.142	n3	p<0.01
AT1G08090	NRT2.1	flower	cellular response to hypoxia	24	23	0.36	0.33	0.309	-0.086	n3	p<0.01
AT1G08090	NRT2.1	flower	cellular response to oxygen levels	26	25	0.34	0.32	0.319	-0.102	n3	p<0.01
AT1G08090	NRT2.1	flower	cortical cytoskeleton organization	24	24	-0.32	0.36	0.232	-0.121	n3	p<0.01
AT1G08090	NRT2.1	flower	cytokinesis	201	195	-0.29	0.32	0.192	0.015	n3	p<0.01
AT1G08090	NRT2.1	flower	cytokinetic process	210	204	-0.3	0.32	0.204	-0.001	n3	p<0.01
AT1G08090	NRT2.1	flower	membrane budding	17	15	0.46	0.37	0.346	-0.271	n3	p<0.01
AT1G08090	NRT2.1	flower	nitrate transport	207	206	0.29	0.29	0.157	0.008	n3	p<0.01
AT1G08090	NRT2.1	flower	nucleolus organization	24	24	-0.34	0.29	0.303	-0.113	n3	p<0.01
AT1G08090	NRT2.1	flower	protein maturation	79	74	-0.31	0.4	0.225	-0.06	n3	p<0.01
AT1G08090	NRT2.1	flower	regulation of cell development	20	18	0.27	0.33	0.339	-0.115	n3	p>0.01
AT1G08090	NRT2.1	flower	regulation of pollen tube growth	17	16	0.35	0.33	0.37	-0.124	n3	p>0.01
AT1G08090	NRT2.1	flower	regulation of secondary cell wall biogenesis	16	15	0.29	0.32	0.366	-0.159	n3	p>0.01
AT1G08090	NRT2.1	flower	response to nitrate	199	195	0.28	0.29	0.154	0.005	n3	p<0.01
AT1G08090	NRT2.1	flower	ribosomal small subunit biogenesis	18	16	-0.55	0.28	0.329	-0.232	n3	p<0.01
AT1G08090	NRT2.1	flower	specification of organ identity	34	33	0.28	0.33	0.257	-0.088	n3	p<0.01
AT1G08090	NRT2.1	flower	thioester biosynthetic process	16	16	-0.38	0.23	0.316	-0.233	n3	p<0.01
AT1G08090	NRT2.1	flower	vesicle coating	14	12	0.54	0.36	0.352	-0.246	n3	p<0.01
AT1G08090	NRT2.1	leaf	Golgi vesicle transport	327	322	-0.21	0.29	0.075	0.018	n4	p<0.01
AT1G08090	NRT2.1	leaf	carpel morphogenesis	36	34	0.28	0.17	0.13	-0.086	n4	p<0.01
AT1G08090	NRT2.1	leaf	cell plate assembly	11	9	-0.25	0.33	0.259	-0.128	n4	p<0.01
AT1G08090	NRT2.1	leaf	defense response by callose deposition in cell wall	16	16	-0.22	0.32	0.185	-0.125	n4	p<0.01
AT1G08090	NRT2.1	leaf	defense response by cell wall thickening	16	16	-0.22	0.32	0.185	-0.125	n4	p<0.01
AT1G08090	NRT2.1	leaf	defense response signaling pathway, resistance gene-independent	12	12	-0.23	0.33	0.197	-0.13	n4	p<0.01
AT1G08090	NRT2.1	leaf	establishment of protein localization to vacuole	118	117	-0.23	0.26	0.098	0.011	n4	p<0.01
AT1G08090	NRT2.1	leaf	glycoprotein metabolic process	234	222	-0.21	0.28	0.085	0.006	n4	p<0.01
AT1G08090	NRT2.1	leaf	imidazole-containing compound metabolic process	11	9	0.23	0.48	0.208	-0.201	n4	p<0.01
AT1G08090	NRT2.1	leaf	photosynthesis, light harvesting	41	31	0.27	0.5	0.133	-0.075	n4	p<0.01
AT1G08090	NRT2.1	leaf	photosynthesis, light reaction	334	275	0.21	0.45	0.079	0.005	n4	p<0.01
AT1G08090	NRT2.1	leaf	phytoalexin biosynthetic process	14	12	-0.21	0.27	0.209	-0.113	n4	p<0.01
AT1G08090	NRT2.1	leaf	phytoalexin metabolic process	14	12	-0.21	0.27	0.209	-0.113	n4	p<0.01
AT1G08090	NRT2.1	leaf	plastid fission	20	20	0.25	0.45	0.186	-0.069	n4	p<0.01
AT1G08090	NRT2.1	leaf	plastid translation	10	10	0.21	0.34	0.235	-0.137	n4	p>0.01
AT1G08090	NRT2.1	leaf	protein N-linked glycosylation	106	100	-0.25	0.28	0.098	-0.007	n4	p<0.01
AT1G08090	NRT2.1	leaf	transcription from plastid promoter	72	71	0.22	0.48	0.125	-0.027	n4	p<0.01
AT1G08090	NRT2.1	root	imidazole-containing compound metabolic process	11	9	0.21	0.48	0.117	-0.173	n17	p<0.01
AT1G08090	NRT2.1	root	regulation of root meristem growth	18	15	-0.21	0.47	0.103	-0.151	n17	p<0.01
AT1G08090	NRT2.1	seed	RNA export from nucleus	67	66	-0.44	0.22	0.183	-0.108	n2	p<0.01
AT1G08090	NRT2.1	seed	RNA methylation	185	177	-0.35	0.36	0.135	-0.039	n2	p<0.01
AT1G08090	NRT2.1	seed	amino acid activation	69	54	-0.41	0.17	0.175	-0.094	n2	p<0.01
AT1G08090	NRT2.1	seed	anther dehiscence	18	16	0.27	0.18	0.347	-0.225	n2	p>0.01
AT1G08090	NRT2.1	seed	carpel morphogenesis	36	34	0.41	0.19	0.207	-0.13	n2	p<0.01
AT1G08090	NRT2.1	seed	cell wall disassembly	15	15	0.41	0.23	0.297	-0.31	n2	p<0.01
AT1G08090	NRT2.1	seed	female gamete generation	141	139	-0.37	0.24	0.168	0.001	n2	p<0.01
AT1G08090	NRT2.1	seed	flavin-containing compound metabolic process	11	11	-0.46	0.08	0.259	-0.273	n2	p<0.01
AT1G08090	NRT2.1	seed	heat acclimation	84	81	0.23	0.29	0.151	-0.051	n2	p<0.01
AT1G08090	NRT2.1	seed	imidazole-containing compound metabolic process	11	9	-0.43	0.32	0.352	-0.18	n2	p<0.01
AT1G08090	NRT2.1	seed	mRNA transport	61	60	-0.46	0.19	0.179	-0.126	n2	p<0.01
AT1G08090	NRT2.1	seed	olefin biosynthetic process	120	117	0.23	0.27	0.204	-0.042	n2	p<0.01
AT1G08090	NRT2.1	seed	phenol-containing compound metabolic process	15	13	0.31	0.22	0.243	-0.196	n2	p<0.01
AT1G08090	NRT2.1	seed	pollen exine formation	59	57	0.3	0.2	0.163	-0.082	n2	p<0.01
AT1G08090	NRT2.1	seed	pyrimidine-containing compound metabolic process	184	178	-0.4	0.22	0.135	-0.023	n2	p<0.01
AT1G08090	NRT2.1	seed	regulation of secondary cell wall biogenesis	16	15	0.41	0.11	0.312	-0.186	n2	p<0.01
AT1G08090	NRT2.1	seed	regulation of translational initiation	16	14	-0.47	0.23	0.251	-0.253	n2	p<0.01
AT1G08090	NRT2.1	seed	riboflavin biosynthetic process	10	10	-0.43	0.09	0.283	-0.233	n2	p<0.01
AT1G08090	NRT2.1	seed	somatic embryogenesis	10	10	0.34	0.28	0.362	-0.271	n2	p>0.01
AT1G08090	NRT2.1	seed	specification of organ identity	34	33	0.29	0.21	0.245	-0.156	n2	p<0.01
AT1G08090	NRT2.1	shoot	RNA export from nucleus	67	66	-0.27	0.35	0.045	-0.158	n3	p<0.01
AT1G08090	NRT2.1	shoot	auxin biosynthetic process	116	112	0.23	0.3	0.012	-0.134	n3	p<0.01
AT1G08090	NRT2.1	shoot	base-excision repair	27	23	-0.29	0.3	0.115	-0.158	n3	p<0.01
AT1G08090	NRT2.1	shoot	embryonic meristem initiation	50	46	-0.25	0.27	0.044	-0.153	n3	p<0.01
AT1G08090	NRT2.1	shoot	establishment of protein localization to peroxisome	96	94	-0.26	0.28	0.03	-0.111	n3	p<0.01
AT1G08090	NRT2.1	shoot	female gamete generation	141	139	-0.3	0.3	0.015	-0.098	n3	p<0.01
AT1G08090	NRT2.1	shoot	histone acetylation	15	14	-0.26	0.33	0.144	-0.234	n3	p<0.01
AT1G08090	NRT2.1	shoot	mRNA transport	61	60	-0.3	0.35	0.055	-0.138	n3	p<0.01
AT1G08090	NRT2.1	shoot	nitrate transport	207	206	0.24	0.36	-0.003	-0.098	n3	p<0.01
AT1G08090	NRT2.1	shoot	phototropism	14	12	0.22	0.32	0.243	-0.238	n3	p>0.01
AT1G08090	NRT2.1	shoot	positive regulation of cell cycle	19	19	-0.3	0.32	0.109	-0.213	n3	p<0.01
AT1G08090	NRT2.1	shoot	regulation of histone modification	12	8	-0.31	0.27	0.21	-0.3	n3	p<0.01
AT1G08090	NRT2.1	shoot	response to nitrate	199	195	0.26	0.36	0.002	-0.101	n3	p<0.01
AT1G08090	NRT2.1	shoot	sister chromatid cohesion	142	141	-0.26	0.28	0.011	-0.115	n3	p<0.01
AT1G08090	NRT2.1	shoot	sulfate assimilation	11	9	0.25	0.27	0.193	-0.258	n3	p<0.01
AT1G08100	NRT2.2	flower	cortical cytoskeleton organization	24	24	-0.32	0.25	0.234	-0.094	n2	p<0.01
AT1G08100	NRT2.2	flower	cytokinesis	201	195	-0.22	0.28	0.149	0.024	n2	p<0.01
AT1G08100	NRT2.2	flower	cytokinetic process	210	204	-0.23	0.3	0.129	0.026	n2	p<0.01
AT1G08100	NRT2.2	flower	detection of bacterium	17	16	0.22	0.21	0.247	-0.115	n2	p>0.01
AT1G08100	NRT2.2	flower	establishment of protein localization to mitochondrion	106	103	0.24	0.33	0.154	-0.01	n2	p<0.01
AT1G08100	NRT2.2	flower	formation of organ boundary	17	13	0.26	0.22	0.278	-0.134	n2	p>0.01
AT1G08100	NRT2.2	flower	guard cell differentiation	10	7	0.26	0.32	0.511	-0.411	n2	p>0.01
AT1G08100	NRT2.2	flower	microtubule-based movement	69	66	-0.27	0.27	0.196	-0.04	n2	p<0.01
AT1G08100	NRT2.2	flower	modulation of RNA levels in other organism involved in symbiotic interaction	102	102	-0.23	0.3	0.165	-0.007	n2	p<0.01
AT1G08100	NRT2.2	flower	negative regulation of cytoskeleton organization	11	10	-0.29	0.29	0.316	-0.241	n2	p<0.01
AT1G08100	NRT2.2	flower	nucleobase biosynthetic process	19	17	0.23	0.29	0.246	-0.128	n2	p>0.01
AT1G08100	NRT2.2	flower	nucleolus organization	24	24	-0.24	0.29	0.284	-0.086	n2	p<0.01
AT1G08100	NRT2.2	flower	pollen exine formation	59	57	0.21	0.25	0.158	-0.04	n2	p<0.01
AT1G08100	NRT2.2	flower	protein targeting to mitochondrion	106	103	0.24	0.33	0.154	-0.01	n2	p<0.01
AT1G08100	NRT2.2	flower	pyrimidine-containing compound metabolic process	184	178	0.22	0.3	0.135	0.022	n2	p<0.01
AT1G08100	NRT2.2	flower	regulation of pollen tube growth	17	16	0.22	0.25	0.292	-0.221	n2	p>0.01
AT1G08100	NRT2.2	flower	specification of organ identity	34	33	0.3	0.24	0.186	-0.055	n2	p<0.01
AT1G08100	NRT2.2	flower	sulfate assimilation	11	9	-0.29	0.3	0.319	-0.243	n2	p<0.01
AT1G08100	NRT2.2	flower	thioester biosynthetic process	16	16	-0.24	0.27	0.265	-0.145	n2	p<0.01
AT1G08100	NRT2.2	flower	virus induced gene silencing	102	102	-0.23	0.3	0.165	-0.007	n2	p<0.01
AT1G08100	NRT2.2	leaf	NADPH regeneration	201	199	-0.66	0	0.242	0.021	n1	p<0.01
AT1G08100	NRT2.2	leaf	carpel morphogenesis	36	34	0.76	0	0.404	-0.23	n1	p<0.01
AT1G08100	NRT2.2	leaf	cell wall disassembly	15	15	0.74	0	0.698	-0.347	n1	p<0.01
AT1G08100	NRT2.2	leaf	cellular metabolic compound salvage	185	181	-0.65	0	0.285	0.016	n1	p<0.01
AT1G08100	NRT2.2	leaf	corolla development	117	111	0.76	0	0.343	-0.014	n1	p<0.01
AT1G08100	NRT2.2	leaf	defense response by callose deposition in cell wall	16	16	-0.76	0	0.646	-0.223	n1	p<0.01
AT1G08100	NRT2.2	leaf	defense response by cell wall thickening	16	16	-0.76	0	0.646	-0.223	n1	p<0.01
AT1G08100	NRT2.2	leaf	establishment of protein localization to vacuole	118	117	-0.72	0	0.314	0.011	n1	p<0.01
AT1G08100	NRT2.2	leaf	glyceraldehyde-3-phosphate metabolic process	232	230	-0.68	0	0.267	0.018	n1	p<0.01
AT1G08100	NRT2.2	leaf	lipoate metabolic process	45	43	-0.76	0	0.452	-0.086	n1	p<0.01
AT1G08100	NRT2.2	leaf	nitrate assimilation	11	10	-0.63	0	0.727	-0.487	n1	p<0.01
AT1G08100	NRT2.2	leaf	petal development	117	111	0.76	0	0.343	-0.014	n1	p<0.01
AT1G08100	NRT2.2	leaf	petal formation	73	72	0.76	0	0.373	-0.028	n1	p<0.01
AT1G08100	NRT2.2	leaf	petal morphogenesis	88	86	0.78	0	0.365	-0.007	n1	p<0.01
AT1G08100	NRT2.2	leaf	photosynthesis, light harvesting	41	31	-0.7	0	0.563	-0.127	n1	p<0.01
AT1G08100	NRT2.2	leaf	positive regulation of catalytic activity	122	120	-0.66	0	0.303	-0.012	n1	p<0.01
AT1G08100	NRT2.2	leaf	regulation of secondary cell wall biogenesis	16	15	0.76	0	0.629	-0.37	n1	p<0.01
AT1G08100	NRT2.2	leaf	sepal formation	72	72	0.76	0	0.373	-0.028	n1	p<0.01
AT1G08100	NRT2.2	leaf	sepal morphogenesis	72	72	0.76	0	0.373	-0.028	n1	p<0.01
AT1G08100	NRT2.2	leaf	specification of organ identity	34	33	0.71	0	0.388	-0.175	n1	p<0.01
AT1G08100	NRT2.2	root	camalexin metabolic process	12	11	-0.32	0.43	0.141	-0.238	n5	p<0.01
AT1G08100	NRT2.2	root	imidazole-containing compound metabolic process	11	9	0.28	0.31	0.183	-0.26	n5	p<0.01
AT1G08100	NRT2.2	root	phytoalexin biosynthetic process	14	12	-0.29	0.43	0.154	-0.223	n5	p<0.01
AT1G08100	NRT2.2	root	phytoalexin metabolic process	14	12	-0.29	0.43	0.154	-0.223	n5	p<0.01
AT1G08100	NRT2.2	root	specification of organ identity	34	33	0.21	0.3	0.097	-0.13	n5	p<0.01
AT1G08100	NRT2.2	seedling	ER-nucleus signaling pathway	193	190	0.41	0.33	0.055	-0.077	n3	p<0.01
AT1G08100	NRT2.2	seedling	camalexin metabolic process	12	11	0.5	0.28	0.376	-0.433	n3	p<0.01
AT1G08100	NRT2.2	seedling	cellular response to hypoxia	24	23	0.48	0.39	0.222	-0.264	n3	p<0.01
AT1G08100	NRT2.2	seedling	cellular response to oxygen levels	26	25	0.44	0.39	0.202	-0.246	n3	p<0.01
AT1G08100	NRT2.2	seedling	chloroplast organization	252	231	-0.54	0.26	0.041	-0.102	n3	p<0.01
AT1G08100	NRT2.2	seedling	defense response by callose deposition	63	63	0.4	0.31	0.102	-0.15	n3	p<0.01
AT1G08100	NRT2.2	seedling	detection of bacterium	17	16	0.47	0.28	0.286	-0.254	n3	p<0.01
AT1G08100	NRT2.2	seedling	establishment of protein localization to chloroplast	71	69	-0.49	0.26	0.101	-0.164	n3	p<0.01
AT1G08100	NRT2.2	seedling	glyceraldehyde-3-phosphate metabolic process	232	230	-0.54	0.29	0.065	-0.074	n3	p<0.01
AT1G08100	NRT2.2	seedling	imidazole-containing compound metabolic process	11	9	-0.52	0.21	0.391	-0.352	n3	p<0.01
AT1G08100	NRT2.2	seedling	negative regulation of cell death	174	173	0.47	0.32	0.058	-0.088	n3	p<0.01
AT1G08100	NRT2.2	seedling	photosynthesis, light reaction	334	275	-0.5	0.29	0.048	-0.109	n3	p<0.01
AT1G08100	NRT2.2	seedling	phytoalexin biosynthetic process	14	12	0.5	0.29	0.331	-0.446	n3	p<0.01
AT1G08100	NRT2.2	seedling	phytoalexin metabolic process	14	12	0.5	0.29	0.331	-0.446	n3	p<0.01
AT1G08100	NRT2.2	seedling	plastid localization	105	103	-0.59	0.27	0.089	-0.169	n3	p<0.01
AT1G08100	NRT2.2	seedling	plastid translation	10	10	-0.63	0.36	0.312	-0.312	n3	p<0.01
AT1G08100	NRT2.2	seedling	response to unfolded protein	187	184	0.4	0.33	0.064	-0.08	n3	p<0.01
AT1G08100	NRT2.2	seedling	ribosome biogenesis	125	52	-0.52	0.22	0.131	-0.165	n3	p<0.01
AT1G08100	NRT2.2	seedling	thylakoid membrane organization	198	194	-0.59	0.29	0.048	-0.104	n3	p<0.01
AT1G08100	NRT2.2	seedling	transcription from plastid promoter	72	71	-0.63	0.25	0.143	-0.17	n3	p<0.01
AT1G08100	NRT2.2	shoot	NADPH regeneration	201	199	-0.39	0	0.192	0.017	n1	p<0.01
AT1G08100	NRT2.2	shoot	carpel morphogenesis	36	34	0.54	0	0.323	-0.07	n1	p<0.01
AT1G08100	NRT2.2	shoot	cell plate assembly	11	9	-0.38	0	0.547	-0.274	n1	p<0.01
AT1G08100	NRT2.2	shoot	cell wall disassembly	15	15	0.33	0	0.378	-0.223	n1	p>0.01
AT1G08100	NRT2.2	shoot	cellular response to hypoxia	24	23	0.38	0	0.33	-0.144	n1	p<0.01
AT1G08100	NRT2.2	shoot	cellular response to oxygen levels	26	25	0.34	0	0.321	-0.164	n1	p<0.01
AT1G08100	NRT2.2	shoot	establishment of protein localization to vacuole	118	117	-0.35	0	0.251	0.006	n1	p<0.01
AT1G08100	NRT2.2	shoot	formation of organ boundary	17	13	0.37	0	0.56	-0.204	n1	p>0.01
AT1G08100	NRT2.2	shoot	glyceraldehyde-3-phosphate metabolic process	232	230	-0.37	0	0.181	0.04	n1	p<0.01
AT1G08100	NRT2.2	shoot	lipid storage	101	98	0.33	0	0.222	-0.004	n1	p<0.01
AT1G08100	NRT2.2	shoot	membrane budding	17	15	0.38	0	0.495	-0.189	n1	p>0.01
AT1G08100	NRT2.2	shoot	photosynthesis, dark reaction	12	12	-0.38	0	0.429	-0.196	n1	p<0.01
AT1G08100	NRT2.2	shoot	photosynthesis, light harvesting	41	31	-0.53	0	0.319	-0.101	n1	p<0.01
AT1G08100	NRT2.2	shoot	pollen exine formation	59	57	0.35	0	0.262	-0.103	n1	p<0.01
AT1G08100	NRT2.2	shoot	pyridine-containing compound metabolic process	223	219	-0.37	0	0.183	0.006	n1	p<0.01
AT1G08100	NRT2.2	shoot	reductive pentose-phosphate cycle	11	11	-0.35	0	0.528	-0.174	n1	p<0.01
AT1G08100	NRT2.2	shoot	specification of organ identity	34	33	0.33	0	0.355	-0.103	n1	p>0.01
AT1G08100	NRT2.2	shoot	sulfate assimilation	11	9	-0.36	0	0.451	-0.368	n1	p>0.01
AT1G08100	NRT2.2	shoot	sulfur amino acid metabolic process	304	298	-0.35	0	0.174	0.031	n1	p<0.01
AT1G08100	NRT2.2	shoot	vesicle coating	14	12	0.51	0	0.513	-0.267	n1	p>0.01
AT1G12110	NPF6.3	flower	DNA methylation	179	171	-0.38	0.24	0.02	-0.111	n2	p<0.01
AT1G12110	NPF6.3	flower	RNA methylation	185	177	-0.41	0.1	0.025	-0.104	n2	p<0.01
AT1G12110	NPF6.3	flower	actin filament bundle assembly	13	12	0.22	0.3	0.152	-0.257	n2	p<0.01
AT1G12110	NPF6.3	flower	autophagy	74	71	0.25	0.27	0.026	-0.134	n2	p<0.01
AT1G12110	NPF6.3	flower	camalexin metabolic process	12	11	0.24	0.28	0.095	-0.284	n2	p<0.01
AT1G12110	NPF6.3	flower	cell cycle checkpoint	11	11	-0.39	0.16	0.172	-0.315	n2	p<0.01
AT1G12110	NPF6.3	flower	chromatin silencing	245	237	-0.38	0.21	0.009	-0.106	n2	p<0.01
AT1G12110	NPF6.3	flower	defense response by callose deposition	63	63	0.26	0.32	0.046	-0.177	n2	p<0.01
AT1G12110	NPF6.3	flower	histone methylation	299	292	-0.38	0.21	0.013	-0.094	n2	p<0.01
AT1G12110	NPF6.3	flower	histone phosphorylation	62	61	-0.41	0.19	0.077	-0.152	n2	p<0.01
AT1G12110	NPF6.3	flower	modulation of RNA levels in other organism involved in symbiotic interaction	102	102	-0.42	0.17	0.024	-0.12	n2	p<0.01
AT1G12110	NPF6.3	flower	negative regulation of cell death	174	173	0.23	0.32	0.005	-0.102	n2	p<0.01
AT1G12110	NPF6.3	flower	phototropism	14	12	0.29	0.24	0.136	-0.279	n2	p<0.01
AT1G12110	NPF6.3	flower	phytoalexin biosynthetic process	14	12	0.21	0.31	0.121	-0.268	n2	p<0.01
AT1G12110	NPF6.3	flower	phytoalexin metabolic process	14	12	0.21	0.31	0.121	-0.268	n2	p<0.01
AT1G12110	NPF6.3	flower	response to chitin	421	411	0.21	0.28	-0.011	-0.088	n2	p<0.01
AT1G12110	NPF6.3	flower	ribosomal small subunit biogenesis	18	16	-0.47	0.09	0.248	-0.252	n2	p<0.01
AT1G12110	NPF6.3	flower	vegetative phase change	70	70	-0.4	0.17	0.037	-0.146	n2	p<0.01
AT1G12110	NPF6.3	flower	virus induced gene silencing	102	102	-0.42	0.17	0.024	-0.12	n2	p<0.01
AT1G12110	NPF6.3	leaf	NADPH regeneration	201	199	0.28	0.57	0.061	-0.017	n21	p<0.01
AT1G12110	NPF6.3	leaf	heat acclimation	84	81	-0.21	0.54	0.111	-0.057	n21	p<0.01
AT1G12110	NPF6.3	leaf	photosynthesis, dark reaction	12	12	0.29	0.55	0.232	-0.148	n21	p<0.01
AT1G12110	NPF6.3	leaf	photosynthesis, light reaction	334	275	0.24	0.57	0.053	-0.014	n21	p<0.01
AT1G12110	NPF6.3	leaf	pigment biosynthetic process	284	272	0.24	0.56	0.062	-0.011	n21	p<0.01
AT1G12110	NPF6.3	leaf	plastid localization	105	103	0.25	0.58	0.077	-0.025	n21	p<0.01
AT1G12110	NPF6.3	leaf	pyridine-containing compound metabolic process	223	219	0.27	0.56	0.061	-0.016	n21	p<0.01
AT1G12110	NPF6.3	leaf	reductive pentose-phosphate cycle	11	11	0.29	0.55	0.206	-0.141	n21	p<0.01
AT1G12110	NPF6.3	leaf	regulation of chlorophyll biosynthetic process	14	14	0.34	0.55	0.202	-0.116	n21	p<0.01
AT1G12110	NPF6.3	leaf	regulation of cofactor metabolic process	19	19	0.27	0.55	0.159	-0.1	n21	p<0.01
AT1G12110	NPF6.3	leaf	sulfate assimilation	11	9	0.36	0.53	0.233	-0.212	n21	p<0.01
AT1G12110	NPF6.3	root	nitrate assimilation	11	10	0.24	0.46	0.12	-0.155	n22	p<0.01
AT1G12110	NPF6.3	root	nitrate transport	207	206	0.33	0.47	0.033	-0.033	n22	p<0.01
AT1G12110	NPF6.3	root	regulation of transmembrane transport	35	35	0.22	0.46	0.068	-0.096	n22	p<0.01
AT1G12110	NPF6.3	root	regulation of transmembrane transporter activity	35	35	0.22	0.46	0.068	-0.096	n22	p<0.01
AT1G12110	NPF6.3	root	response to nitrate	199	195	0.35	0.48	0.03	-0.035	n22	p<0.01
AT1G12110	NPF6.3	seed	acyl-CoA metabolic process	92	92	0.24	0.32	0.013	-0.095	n8	p<0.01
AT1G12110	NPF6.3	seed	thioester biosynthetic process	16	16	0.29	0.34	0.089	-0.146	n8	p<0.01
AT1G12110	NPF6.3	seedling	brassinosteroid biosynthetic process	120	118	0.22	0.48	0.046	-0.03	n27	p<0.01
AT1G12110	NPF6.3	shoot	modulation of RNA levels in other organism involved in symbiotic interaction	102	102	-0.21	0.38	0.05	-0.061	n9	p<0.01
AT1G12110	NPF6.3	shoot	ribosomal small subunit biogenesis	18	16	0.26	0.34	0.12	-0.128	n9	p<0.01
AT1G12110	NPF6.3	shoot	virus induced gene silencing	102	102	-0.21	0.38	0.05	-0.061	n9	p<0.01
AT1G12940	NRT2.5	flower	MAPK cascade	23	23	0.27	0.23	0.223	-0.125	n2	p<0.01
AT1G12940	NRT2.5	flower	RNA methylation	185	177	-0.55	0.12	0.115	-0.012	n2	p<0.01
AT1G12940	NRT2.5	flower	acyl-CoA metabolic process	92	92	-0.47	0.12	0.126	-0.05	n2	p<0.01
AT1G12940	NRT2.5	flower	autophagy	74	71	0.32	0.2	0.141	-0.083	n2	p<0.01
AT1G12940	NRT2.5	flower	cell wall disassembly	15	15	0.29	0.14	0.288	-0.179	n2	p<0.01
AT1G12940	NRT2.5	flower	cellular response to hypoxia	24	23	0.32	0.27	0.27	-0.157	n2	p<0.01
AT1G12940	NRT2.5	flower	cellular response to oxygen levels	26	25	0.31	0.27	0.241	-0.129	n2	p<0.01
AT1G12940	NRT2.5	flower	establishment of protein localization to mitochondrion	106	103	-0.41	0.16	0.133	-0.032	n2	p<0.01
AT1G12940	NRT2.5	flower	female gamete generation	141	139	-0.38	0.15	0.137	-0.028	n2	p<0.01
AT1G12940	NRT2.5	flower	imidazole-containing compound metabolic process	11	9	-0.49	0.16	0.274	-0.249	n2	p<0.01
AT1G12940	NRT2.5	flower	mRNA transport	61	60	-0.38	0.18	0.152	-0.065	n2	p<0.01
AT1G12940	NRT2.5	flower	membrane budding	17	15	0.27	0.16	0.301	-0.153	n2	p>0.01
AT1G12940	NRT2.5	flower	nitrate transport	207	206	0.26	0.22	0.116	-0.023	n2	p<0.01
AT1G12940	NRT2.5	flower	protein targeting to mitochondrion	106	103	-0.41	0.16	0.133	-0.032	n2	p<0.01
AT1G12940	NRT2.5	flower	pyrimidine-containing compound metabolic process	184	178	-0.44	0.13	0.109	-0.021	n2	p<0.01
AT1G12940	NRT2.5	flower	response to nitrate	199	195	0.26	0.22	0.127	-0.025	n2	p<0.01
AT1G12940	NRT2.5	flower	ribosomal small subunit biogenesis	18	16	-0.51	0.18	0.243	-0.171	n2	p<0.01
AT1G12940	NRT2.5	flower	somatic embryogenesis	10	10	0.31	0.13	0.265	-0.278	n2	p<0.01
AT1G12940	NRT2.5	flower	thioester biosynthetic process	16	16	-0.43	0.12	0.252	-0.152	n2	p<0.01
AT1G12940	NRT2.5	flower	vesicle coating	14	12	0.31	0.16	0.337	-0.187	n2	p>0.01
AT1G12940	NRT2.5	leaf	RNA methylation	185	177	-0.21	0.36	0.05	-0.044	n5	p<0.01
AT1G12940	NRT2.5	leaf	branched-chain amino acid metabolic process	34	31	-0.22	0.32	0.098	-0.108	n5	p<0.01
AT1G12940	NRT2.5	leaf	defense response signaling pathway, resistance gene-independent	12	12	-0.22	0.44	0.14	-0.197	n5	p<0.01
AT1G12940	NRT2.5	leaf	histone deacetylation	14	13	-0.23	0.37	0.167	-0.206	n5	p<0.01
AT1G12940	NRT2.5	leaf	imidazole-containing compound metabolic process	11	9	-0.27	0.36	0.203	-0.231	n5	p<0.01
AT1G12940	NRT2.5	leaf	pteridine-containing compound metabolic process	31	25	-0.21	0.35	0.121	-0.127	n5	p<0.01
AT1G12940	NRT2.5	leaf	superoxide metabolic process	16	15	-0.22	0.36	0.153	-0.184	n5	p<0.01
AT1G12940	NRT2.5	leaf	transcription from plastid promoter	72	71	-0.23	0.37	0.064	-0.094	n5	p<0.01
AT1G12940	NRT2.5	root	RNA methylation	185	177	-0.23	0.44	0.055	-0.042	n6	p<0.01
AT1G12940	NRT2.5	root	nitrate transport	207	206	-0.27	0.44	0.048	-0.029	n6	p<0.01
AT1G12940	NRT2.5	root	response to nitrate	199	195	-0.3	0.44	0.048	-0.041	n6	p<0.01
AT1G12940	NRT2.5	root	ribosomal small subunit biogenesis	18	16	-0.26	0.42	0.14	-0.123	n6	p<0.01
AT1G12940	NRT2.5	root	somatic embryogenesis	10	10	0.26	0.36	0.17	-0.208	n6	p<0.01
AT1G12940	NRT2.5	seed	RNA methylation	185	177	-0.81	0	0.227	-0.019	n1	p<0.01
AT1G12940	NRT2.5	seed	actin filament-based movement	82	81	0.48	0	0.273	-0.076	n1	p<0.01
AT1G12940	NRT2.5	seed	amino acid activation	69	54	-0.61	0	0.383	-0.128	n1	p<0.01
AT1G12940	NRT2.5	seed	asymmetric cell division	24	23	-0.6	0	0.476	-0.223	n1	p<0.01
AT1G12940	NRT2.5	seed	autophagy	74	71	0.53	0	0.302	-0.041	n1	p<0.01
AT1G12940	NRT2.5	seed	carpel morphogenesis	36	34	0.58	0	0.373	-0.103	n1	p<0.01
AT1G12940	NRT2.5	seed	cellular metabolic compound salvage	185	181	-0.63	0	0.195	-0.01	n1	p<0.01
AT1G12940	NRT2.5	seed	establishment of protein localization to peroxisome	96	94	0.48	0	0.282	-0.028	n1	p<0.01
AT1G12940	NRT2.5	seed	glyceraldehyde-3-phosphate metabolic process	232	230	-0.62	0	0.223	-0.013	n1	p<0.01
AT1G12940	NRT2.5	seed	heat acclimation	84	81	0.58	0	0.282	-0.086	n1	p<0.01
AT1G12940	NRT2.5	seed	membrane budding	17	15	0.45	0	0.616	-0.513	n1	p>0.01
AT1G12940	NRT2.5	seed	plastid translation	10	10	-0.77	0	0.614	-0.62	n1	p<0.01
AT1G12940	NRT2.5	seed	pollen exine formation	59	57	0.5	0	0.343	-0.079	n1	p<0.01
AT1G12940	NRT2.5	seed	primary meristem tissue development	12	9	-0.71	0	0.751	-0.549	n1	p<0.01
AT1G12940	NRT2.5	seed	regulation of cell development	20	18	0.52	0	0.543	-0.255	n1	p>0.01
AT1G12940	NRT2.5	seed	regulation of pollen tube growth	17	16	0.6	0	0.663	-0.301	n1	p>0.01
AT1G12940	NRT2.5	seed	ribosomal small subunit biogenesis	18	16	-0.88	0	0.473	-0.334	n1	p<0.01
AT1G12940	NRT2.5	seed	thylakoid membrane organization	198	194	-0.65	0	0.247	0.008	n1	p<0.01
AT1G12940	NRT2.5	seed	transcription from plastid promoter	72	71	-0.67	0	0.354	-0.086	n1	p<0.01
AT1G12940	NRT2.5	seed	vesicle coating	14	12	0.54	0	0.601	-0.699	n1	p>0.01
AT1G12940	NRT2.5	seedling	ammonium transport	30	29	0.34	0.47	0.218	-0.161	n5	p<0.01
AT1G12940	NRT2.5	seedling	cell cycle checkpoint	11	11	-0.21	0.52	0.234	-0.165	n5	p<0.01
AT1G12940	NRT2.5	seedling	establishment of protein localization to mitochondrion	106	103	0.37	0.41	0.134	-0.038	n5	p<0.01
AT1G12940	NRT2.5	seedling	histone phosphorylation	62	61	-0.22	0.58	0.134	-0.079	n5	p<0.01
AT1G12940	NRT2.5	seedling	negative regulation of cell death	174	173	0.29	0.52	0.11	-0.031	n5	p<0.01
AT1G12940	NRT2.5	seedling	negative regulation of cytoskeleton organization	11	10	-0.23	0.5	0.263	-0.259	n5	p>0.01
AT1G12940	NRT2.5	seedling	olefin biosynthetic process	120	117	0.28	0.47	0.112	-0.056	n5	p<0.01
AT1G12940	NRT2.5	seedling	oxidative phosphorylation	34	18	0.31	0.36	0.191	-0.174	n5	p<0.01
AT1G12940	NRT2.5	seedling	photosynthesis, light harvesting	41	31	-0.21	0.51	0.141	-0.113	n5	p<0.01
AT1G12940	NRT2.5	seedling	positive regulation of cell cycle	19	19	0.31	0.44	0.175	-0.132	n5	p<0.01
AT1G12940	NRT2.5	seedling	protein targeting to mitochondrion	106	103	0.37	0.41	0.134	-0.038	n5	p<0.01
AT1G12940	NRT2.5	seedling	response to misfolded protein	182	181	0.28	0.47	0.077	-0.023	n5	p<0.01
AT1G12940	NRT2.5	seedling	ribonucleoprotein complex assembly	19	15	0.3	0.49	0.241	-0.171	n5	p<0.01
AT1G12940	NRT2.5	seedling	ribonucleoprotein complex subunit organization	19	15	0.3	0.49	0.241	-0.171	n5	p<0.01
AT1G12940	NRT2.5	shoot	NADPH regeneration	201	199	-0.47	0.41	-0.002	-0.14	n3	p<0.01
AT1G12940	NRT2.5	shoot	camalexin metabolic process	12	11	0.54	0.36	0.161	-0.303	n3	p<0.01
AT1G12940	NRT2.5	shoot	cellular response to hypoxia	24	23	0.4	0.36	0.206	-0.254	n3	p<0.01
AT1G12940	NRT2.5	shoot	cellular response to topologically incorrect protein	187	184	0.38	0.35	0.011	-0.143	n3	p<0.01
AT1G12940	NRT2.5	shoot	defense response by callose deposition	63	63	0.43	0.36	0.058	-0.163	n3	p<0.01
AT1G12940	NRT2.5	shoot	defense response by callose deposition in cell wall	16	16	0.39	0.34	0.261	-0.364	n3	p<0.01
AT1G12940	NRT2.5	shoot	defense response by cell wall thickening	16	16	0.39	0.34	0.261	-0.364	n3	p<0.01
AT1G12940	NRT2.5	shoot	glyceraldehyde-3-phosphate metabolic process	232	230	-0.47	0.36	0.013	-0.135	n3	p<0.01
AT1G12940	NRT2.5	shoot	negative regulation of cell death	174	173	0.41	0.35	0.025	-0.138	n3	p<0.01
AT1G12940	NRT2.5	shoot	photosynthesis, dark reaction	12	12	-0.49	0.34	0.202	-0.405	n3	p<0.01
AT1G12940	NRT2.5	shoot	photosynthesis, light harvesting	41	31	-0.69	0.39	0.088	-0.198	n3	p<0.01
AT1G12940	NRT2.5	shoot	photosynthesis, light reaction	334	275	-0.48	0.37	0.003	-0.121	n3	p<0.01
AT1G12940	NRT2.5	shoot	phytoalexin biosynthetic process	14	12	0.51	0.36	0.175	-0.32	n3	p<0.01
AT1G12940	NRT2.5	shoot	phytoalexin metabolic process	14	12	0.51	0.36	0.175	-0.32	n3	p<0.01
AT1G12940	NRT2.5	shoot	plastid localization	105	103	-0.44	0.4	0.068	-0.173	n3	p<0.01
AT1G12940	NRT2.5	shoot	plastid translation	10	10	-0.51	0.35	0.22	-0.353	n3	p<0.01
AT1G12940	NRT2.5	shoot	positive regulation of catalytic activity	122	120	-0.46	0.41	0.012	-0.146	n3	p<0.01
AT1G12940	NRT2.5	shoot	reductive pentose-phosphate cycle	11	11	-0.46	0.31	0.196	-0.425	n3	p<0.01
AT1G12940	NRT2.5	shoot	response to unfolded protein	187	184	0.38	0.35	0.011	-0.143	n3	p<0.01
AT1G12940	NRT2.5	shoot	thylakoid membrane organization	198	194	-0.44	0.38	0.004	-0.162	n3	p<0.01
AT1G18880	NRT1.9	flower	RNA export from nucleus	67	66	-0.35	0.33	0.148	-0.048	n4	p<0.01
AT1G18880	NRT1.9	flower	RNA methylation	185	177	-0.65	0.27	0.093	-0.042	n4	p<0.01
AT1G18880	NRT1.9	flower	autophagy	74	71	0.29	0.35	0.129	-0.055	n4	p<0.01
AT1G18880	NRT1.9	flower	cofactor catabolic process	63	63	0.44	0.33	0.11	-0.079	n4	p<0.01
AT1G18880	NRT1.9	flower	establishment of protein localization to mitochondrion	106	103	-0.45	0.32	0.106	-0.04	n4	p<0.01
AT1G18880	NRT1.9	flower	establishment of protein localization to peroxisome	96	94	0.39	0.33	0.127	-0.07	n4	p<0.01
AT1G18880	NRT1.9	flower	establishment of protein localization to vacuole	118	117	0.27	0.36	0.09	-0.048	n4	p<0.01
AT1G18880	NRT1.9	flower	female gamete generation	141	139	-0.36	0.34	0.117	-0.044	n4	p<0.01
AT1G18880	NRT1.9	flower	karyogamy	56	49	-0.41	0.32	0.146	-0.089	n4	p<0.01
AT1G18880	NRT1.9	flower	pigment catabolic process	59	59	0.45	0.33	0.117	-0.09	n4	p<0.01
AT1G18880	NRT1.9	flower	positive regulation of cell death	18	13	0.23	0.31	0.232	-0.236	n4	p>0.01
AT1G18880	NRT1.9	flower	postreplication repair	36	36	0.28	0.33	0.135	-0.143	n4	p<0.01
AT1G18880	NRT1.9	flower	protein N-linked glycosylation	106	100	0.26	0.37	0.11	-0.035	n4	p<0.01
AT1G18880	NRT1.9	flower	protein targeting to mitochondrion	106	103	-0.45	0.32	0.106	-0.04	n4	p<0.01
AT1G18880	NRT1.9	flower	pyrimidine-containing compound metabolic process	184	178	-0.44	0.33	0.089	-0.031	n4	p<0.01
AT1G18880	NRT1.9	flower	regulation of secondary cell wall biogenesis	16	15	0.41	0.37	0.301	-0.184	n4	p<0.01
AT1G18880	NRT1.9	flower	regulation of sulfur metabolic process	17	16	0.22	0.33	0.243	-0.222	n4	p>0.01
AT1G18880	NRT1.9	flower	ribonucleoprotein complex assembly	19	15	-0.39	0.32	0.235	-0.201	n4	p<0.01
AT1G18880	NRT1.9	flower	ribonucleoprotein complex subunit organization	19	15	-0.39	0.32	0.235	-0.201	n4	p<0.01
AT1G18880	NRT1.9	flower	ribosomal small subunit biogenesis	18	16	-0.65	0.16	0.178	-0.153	n4	p<0.01
AT1G18880	NRT1.9	leaf	cellular response to hypoxia	24	23	-0.25	0.42	0.19	-0.094	n13	p<0.01
AT1G18880	NRT1.9	leaf	cellular response to oxygen levels	26	25	-0.22	0.43	0.19	-0.102	n13	p<0.01
AT1G18880	NRT1.9	leaf	cellular response to topologically incorrect protein	187	184	-0.21	0.5	0.063	-0.033	n13	p<0.01
AT1G18880	NRT1.9	leaf	glyceraldehyde-3-phosphate metabolic process	232	230	0.27	0.53	0.062	-0.014	n13	p<0.01
AT1G18880	NRT1.9	leaf	imidazole-containing compound metabolic process	11	9	0.27	0.51	0.276	-0.197	n13	p>0.01
AT1G18880	NRT1.9	leaf	photosynthesis, light harvesting	41	31	0.36	0.53	0.181	-0.129	n13	p<0.01
AT1G18880	NRT1.9	leaf	photosynthesis, light reaction	334	275	0.28	0.52	0.053	-0.017	n13	p<0.01
AT1G18880	NRT1.9	leaf	plastid localization	105	103	0.3	0.52	0.095	-0.053	n13	p<0.01
AT1G18880	NRT1.9	leaf	positive regulation of catalytic activity	122	120	0.29	0.47	0.085	-0.028	n13	p<0.01
AT1G18880	NRT1.9	leaf	regulation of generation of precursor metabolites and energy	20	19	0.3	0.49	0.189	-0.107	n13	p<0.01
AT1G18880	NRT1.9	leaf	regulation of sulfur metabolic process	17	16	0.33	0.43	0.202	-0.139	n13	p<0.01
AT1G18880	NRT1.9	leaf	response to unfolded protein	187	184	-0.21	0.5	0.063	-0.033	n13	p<0.01
AT1G18880	NRT1.9	leaf	sulfate assimilation	11	9	0.46	0.42	0.248	-0.213	n13	p<0.01
AT1G18880	NRT1.9	leaf	sulfur compound biosynthetic process	494	476	0.27	0.49	0.049	-0.001	n13	p<0.01
AT1G18880	NRT1.9	root	RNA methylation	185	177	-0.45	0.54	0.059	-0.057	n11	p<0.01
AT1G18880	NRT1.9	root	amino acid activation	69	54	-0.32	0.4	0.094	-0.081	n11	p<0.01
AT1G18880	NRT1.9	root	autophagy	74	71	0.28	0.42	0.103	-0.096	n11	p<0.01
AT1G18880	NRT1.9	root	cell wall macromolecule biosynthetic process	195	194	0.37	0.41	0.054	-0.07	n11	p<0.01
AT1G18880	NRT1.9	root	cell wall polysaccharide metabolic process	238	237	0.3	0.43	0.063	-0.049	n11	p<0.01
AT1G18880	NRT1.9	root	establishment of protein localization to mitochondrion	106	103	-0.41	0.52	0.104	-0.1	n11	p<0.01
AT1G18880	NRT1.9	root	establishment of protein localization to vacuole	118	117	0.3	0.41	0.095	-0.058	n11	p<0.01
AT1G18880	NRT1.9	root	female gamete generation	141	139	-0.31	0.49	0.076	-0.078	n11	p<0.01
AT1G18880	NRT1.9	root	flavonoid biosynthetic process	225	215	0.32	0.42	0.041	-0.049	n11	p<0.01
AT1G18880	NRT1.9	root	imidazole-containing compound metabolic process	11	9	-0.47	0.37	0.299	-0.212	n11	p<0.01
AT1G18880	NRT1.9	root	nitrate transport	207	206	0.36	0.5	0.071	-0.079	n11	p<0.01
AT1G18880	NRT1.9	root	protein targeting to mitochondrion	106	103	-0.41	0.52	0.104	-0.1	n11	p<0.01
AT1G18880	NRT1.9	root	pyrimidine-containing compound metabolic process	184	178	-0.34	0.49	0.075	-0.052	n11	p<0.01
AT1G18880	NRT1.9	root	regulation of secondary cell wall biogenesis	16	15	0.4	0.37	0.207	-0.235	n11	p<0.01
AT1G18880	NRT1.9	root	response to nitrate	199	195	0.38	0.51	0.069	-0.069	n11	p<0.01
AT1G18880	NRT1.9	root	response to nutrient levels	373	318	0.27	0.46	0.045	-0.046	n11	p<0.01
AT1G18880	NRT1.9	root	ribonucleoprotein complex assembly	19	15	-0.29	0.47	0.185	-0.193	n11	p<0.01
AT1G18880	NRT1.9	root	ribosomal small subunit biogenesis	18	16	-0.43	0.53	0.196	-0.184	n11	p<0.01
AT1G18880	NRT1.9	root	ribosome biogenesis	125	52	-0.3	0.48	0.089	-0.097	n11	p<0.01
AT1G18880	NRT1.9	root	sulfate assimilation	11	9	0.29	0.43	0.28	-0.268	n11	p<0.01
AT1G18880	NRT1.9	seed	RNA methylation	185	177	-0.28	0.41	0.067	-0.013	n7	p<0.01
AT1G18880	NRT1.9	seed	carpel morphogenesis	36	34	0.21	0.31	0.136	-0.075	n7	p<0.01
AT1G18880	NRT1.9	seed	establishment of protein localization to chloroplast	71	69	-0.27	0.38	0.109	-0.041	n7	p<0.01
AT1G18880	NRT1.9	seed	glyceraldehyde-3-phosphate metabolic process	232	230	-0.26	0.37	0.066	-0.005	n7	p<0.01
AT1G18880	NRT1.9	seed	imidazole-containing compound metabolic process	11	9	-0.27	0.34	0.25	-0.223	n7	p<0.01
AT1G18880	NRT1.9	seed	phenol-containing compound metabolic process	15	13	0.24	0.25	0.242	-0.133	n7	p>0.01
AT1G18880	NRT1.9	seed	plastid localization	105	103	-0.25	0.35	0.081	-0.006	n7	p<0.01
AT1G18880	NRT1.9	seed	plastid translation	10	10	-0.31	0.43	0.207	-0.157	n7	p<0.01
AT1G18880	NRT1.9	seed	primary meristem tissue development	12	9	0.23	0.4	0.273	-0.159	n7	p>0.01
AT1G18880	NRT1.9	seed	riboflavin biosynthetic process	10	10	-0.25	0.35	0.231	-0.133	n7	p<0.01
AT1G18880	NRT1.9	seed	ribosomal small subunit biogenesis	18	16	-0.35	0.45	0.177	-0.152	n7	p<0.01
AT1G18880	NRT1.9	seed	thylakoid membrane organization	198	194	-0.27	0.36	0.079	0.003	n7	p<0.01
AT1G18880	NRT1.9	seed	transcription from plastid promoter	72	71	-0.29	0.37	0.126	-0.019	n7	p<0.01
AT1G18880	NRT1.9	seedling	RNA methylation	185	177	-0.23	0.52	0.043	-0.042	n20	p<0.01
AT1G18880	NRT1.9	seedling	acyl-CoA metabolic process	92	92	0.31	0.51	0.054	-0.048	n20	p<0.01
AT1G18880	NRT1.9	seedling	brassinosteroid biosynthetic process	120	118	0.4	0.5	0.053	-0.064	n20	p<0.01
AT1G18880	NRT1.9	seedling	establishment of protein localization to mitochondrion	106	103	-0.33	0.46	0.066	-0.054	n20	p<0.01
AT1G18880	NRT1.9	seedling	guard cell differentiation	10	7	0.3	0.46	0.194	-0.179	n20	p<0.01
AT1G18880	NRT1.9	seedling	imidazole-containing compound metabolic process	11	9	-0.21	0.52	0.183	-0.237	n20	p>0.01
AT1G18880	NRT1.9	seedling	nitrate transport	207	206	0.3	0.47	0.053	-0.045	n20	p<0.01
AT1G18880	NRT1.9	seedling	primary meristem tissue development	12	9	0.38	0.47	0.279	-0.186	n20	p<0.01
AT1G18880	NRT1.9	seedling	protein targeting to mitochondrion	106	103	-0.33	0.46	0.066	-0.054	n20	p<0.01
AT1G18880	NRT1.9	seedling	regulation of cell size	55	53	0.33	0.46	0.081	-0.079	n20	p<0.01
AT1G18880	NRT1.9	seedling	regulation of meristem growth	172	167	0.31	0.48	0.037	-0.045	n20	p<0.01
AT1G18880	NRT1.9	seedling	response to nitrate	199	195	0.32	0.47	0.048	-0.058	n20	p<0.01
AT1G18880	NRT1.9	seedling	ribosomal small subunit biogenesis	18	16	-0.23	0.53	0.163	-0.142	n20	p<0.01
AT1G18880	NRT1.9	seedling	root hair cell development	203	195	0.29	0.47	0.043	-0.032	n20	p<0.01
AT1G18880	NRT1.9	seedling	root hair elongation	188	183	0.3	0.47	0.045	-0.032	n20	p<0.01
AT1G18880	NRT1.9	shoot	RNA methylation	185	177	-0.52	0.46	0.084	-0.031	n5	p<0.01
AT1G18880	NRT1.9	shoot	actin filament bundle assembly	13	12	0.28	0.38	0.204	-0.142	n5	p<0.01
AT1G18880	NRT1.9	shoot	cell wall macromolecule biosynthetic process	195	194	0.28	0.37	0.056	-0.048	n5	p<0.01
AT1G18880	NRT1.9	shoot	cell wall polysaccharide metabolic process	238	237	0.23	0.37	0.058	-0.035	n5	p<0.01
AT1G18880	NRT1.9	shoot	cofactor catabolic process	63	63	0.29	0.37	0.116	-0.07	n5	p<0.01
AT1G18880	NRT1.9	shoot	establishment of protein localization to mitochondrion	106	103	-0.34	0.39	0.074	-0.036	n5	p<0.01
AT1G18880	NRT1.9	shoot	oxidative phosphorylation	34	18	-0.24	0.37	0.191	-0.127	n5	p<0.01
AT1G18880	NRT1.9	shoot	photosynthesis, light harvesting	41	31	0.25	0.46	0.118	-0.121	n5	p<0.01
AT1G18880	NRT1.9	shoot	pigment catabolic process	59	59	0.29	0.38	0.1	-0.075	n5	p<0.01
AT1G18880	NRT1.9	shoot	plant-type cell wall biogenesis	174	159	0.23	0.39	0.079	-0.034	n5	p<0.01
AT1G18880	NRT1.9	shoot	positive regulation of cell cycle	19	19	-0.24	0.47	0.234	-0.138	n5	p<0.01
AT1G18880	NRT1.9	shoot	protein maturation	79	74	-0.22	0.42	0.096	-0.061	n5	p<0.01
AT1G18880	NRT1.9	shoot	protein targeting to mitochondrion	106	103	-0.34	0.39	0.074	-0.036	n5	p<0.01
AT1G18880	NRT1.9	shoot	pyrimidine-containing compound metabolic process	184	178	-0.25	0.44	0.061	-0.03	n5	p<0.01
AT1G18880	NRT1.9	shoot	regulation of chlorophyll biosynthetic process	14	14	0.24	0.38	0.24	-0.178	n5	p<0.01
AT1G18880	NRT1.9	shoot	regulation of secondary cell wall biogenesis	16	15	0.59	0.33	0.183	-0.233	n5	p<0.01
AT1G18880	NRT1.9	shoot	ribonucleoprotein complex assembly	19	15	-0.25	0.43	0.219	-0.124	n5	p<0.01
AT1G18880	NRT1.9	shoot	ribonucleoprotein complex subunit organization	19	15	-0.25	0.43	0.219	-0.124	n5	p<0.01
AT1G18880	NRT1.9	shoot	ribosomal small subunit biogenesis	18	16	-0.64	0.44	0.225	-0.154	n5	p<0.01
AT1G18880	NRT1.9	shoot	vesicle coating	14	12	0.21	0.31	0.187	-0.192	n5	p<0.01
AT1G27080	NPF2.12	flower	alkaloid metabolic process	13	12	0.22	0.29	0.346	-0.161	n2	p>0.01
AT1G27080	NPF2.12	flower	cell cycle phase transition	83	80	-0.26	0.25	0.17	0.015	n2	p<0.01
AT1G27080	NPF2.12	flower	cortical cytoskeleton organization	24	24	-0.28	0.29	0.273	-0.106	n2	p<0.01
AT1G27080	NPF2.12	flower	cytokinesis	201	195	-0.26	0.27	0.136	0.042	n2	p<0.01
AT1G27080	NPF2.12	flower	cytokinetic process	210	204	-0.26	0.27	0.148	0.038	n2	p<0.01
AT1G27080	NPF2.12	flower	defense response to oomycetes	11	11	0.22	0.16	0.252	-0.136	n2	p>0.01
AT1G27080	NPF2.12	flower	formation of organ boundary	17	13	0.34	0.25	0.29	-0.101	n2	p<0.01
AT1G27080	NPF2.12	flower	histone phosphorylation	62	61	-0.31	0.3	0.196	0.012	n2	p<0.01
AT1G27080	NPF2.12	flower	induced systemic resistance	27	22	0.23	0.14	0.285	-0.069	n2	p>0.01
AT1G27080	NPF2.12	flower	negative regulation of cytoskeleton organization	11	10	-0.34	0.31	0.387	-0.17	n2	p<0.01
AT1G27080	NPF2.12	flower	nucleolus organization	24	24	-0.35	0.21	0.242	-0.055	n2	p<0.01
AT1G27080	NPF2.12	flower	phenol-containing compound metabolic process	15	13	0.29	0.21	0.302	-0.133	n2	p>0.01
AT1G27080	NPF2.12	flower	pollen exine formation	59	57	0.3	0.21	0.229	0.001	n2	p<0.01
AT1G27080	NPF2.12	flower	protein-DNA complex subunit organization	70	66	-0.25	0.23	0.212	0.001	n2	p<0.01
AT1G27080	NPF2.12	flower	regulation of chlorophyll biosynthetic process	14	14	0.3	0.18	0.316	-0.086	n2	p>0.01
AT1G27080	NPF2.12	flower	regulation of cofactor metabolic process	19	19	0.23	0.19	0.294	-0.059	n2	p>0.01
AT1G27080	NPF2.12	flower	regulation of pollen tube growth	17	16	0.23	0.25	0.35	-0.134	n2	p>0.01
AT1G27080	NPF2.12	flower	ribosomal small subunit biogenesis	18	16	-0.27	0.21	0.29	-0.228	n2	p<0.01
AT1G27080	NPF2.12	flower	specification of organ identity	34	33	0.4	0.16	0.228	-0.064	n2	p<0.01
AT1G27080	NPF2.12	flower	thioester biosynthetic process	16	16	-0.4	0.16	0.287	-0.152	n2	p<0.01
AT1G27080	NPF2.12	leaf	Golgi vesicle transport	327	322	-0.38	0.27	0.184	0.053	n2	p<0.01
AT1G27080	NPF2.12	leaf	carpel morphogenesis	36	34	0.58	0.14	0.318	-0.068	n2	p<0.01
AT1G27080	NPF2.12	leaf	corolla development	117	111	0.53	0.21	0.254	0.038	n2	p<0.01
AT1G27080	NPF2.12	leaf	defense response by callose deposition in cell wall	16	16	-0.48	0.24	0.448	-0.09	n2	p<0.01
AT1G27080	NPF2.12	leaf	defense response by cell wall thickening	16	16	-0.48	0.24	0.448	-0.09	n2	p<0.01
AT1G27080	NPF2.12	leaf	establishment of protein localization to vacuole	118	117	-0.44	0.3	0.218	0.04	n2	p<0.01
AT1G27080	NPF2.12	leaf	glyceraldehyde-3-phosphate metabolic process	232	230	-0.39	0.35	0.181	0.052	n2	p<0.01
AT1G27080	NPF2.12	leaf	lipoate metabolic process	45	43	-0.42	0.41	0.331	-0.064	n2	p<0.01
AT1G27080	NPF2.12	leaf	nitrate assimilation	11	10	-0.38	0.31	0.45	-0.222	n2	p<0.01
AT1G27080	NPF2.12	leaf	petal development	117	111	0.53	0.21	0.254	0.038	n2	p<0.01
AT1G27080	NPF2.12	leaf	petal formation	73	72	0.5	0.22	0.294	-0.004	n2	p<0.01
AT1G27080	NPF2.12	leaf	petal morphogenesis	88	86	0.53	0.21	0.299	0.009	n2	p<0.01
AT1G27080	NPF2.12	leaf	plastid localization	105	103	-0.42	0.32	0.247	0.004	n2	p<0.01
AT1G27080	NPF2.12	leaf	positive regulation of catalytic activity	122	120	-0.39	0.32	0.263	-0.008	n2	p<0.01
AT1G27080	NPF2.12	leaf	protein N-linked glycosylation	106	100	-0.46	0.2	0.267	-0.013	n2	p<0.01
AT1G27080	NPF2.12	leaf	regulation of secondary cell wall biogenesis	16	15	0.56	0.22	0.492	-0.282	n2	p<0.01
AT1G27080	NPF2.12	leaf	sepal development	78	75	0.48	0.22	0.274	-0.008	n2	p<0.01
AT1G27080	NPF2.12	leaf	sepal formation	72	72	0.5	0.22	0.294	-0.004	n2	p<0.01
AT1G27080	NPF2.12	leaf	sepal morphogenesis	72	72	0.5	0.22	0.294	-0.004	n2	p<0.01
AT1G27080	NPF2.12	leaf	specification of organ identity	34	33	0.55	0.2	0.344	-0.125	n2	p<0.01
AT1G27080	NPF2.12	root	carpel morphogenesis	36	34	0.32	0.24	0.216	-0.15	n2	p<0.01
AT1G27080	NPF2.12	root	cell wall disassembly	15	15	-0.37	0.24	0.22	-0.226	n2	p<0.01
AT1G27080	NPF2.12	root	cell wall macromolecule biosynthetic process	195	194	-0.38	0.27	0.073	-0.071	n2	p<0.01
AT1G27080	NPF2.12	root	cell wall polysaccharide metabolic process	238	237	-0.33	0.3	0.062	-0.054	n2	p<0.01
AT1G27080	NPF2.12	root	chloroplast organization	252	231	0.31	0.42	0.086	-0.046	n2	p<0.01
AT1G27080	NPF2.12	root	establishment of protein localization to vacuole	118	117	-0.38	0.24	0.117	-0.075	n2	p<0.01
AT1G27080	NPF2.12	root	glyceraldehyde-3-phosphate metabolic process	232	230	0.3	0.43	0.092	-0.05	n2	p<0.01
AT1G27080	NPF2.12	root	imidazole-containing compound metabolic process	11	9	0.42	0.3	0.324	-0.299	n2	p<0.01
AT1G27080	NPF2.12	root	metallo-sulfur cluster assembly	103	99	0.31	0.39	0.11	-0.079	n2	p<0.01
AT1G27080	NPF2.12	root	nitrate transport	207	206	-0.49	0.21	0.071	-0.036	n2	p<0.01
AT1G27080	NPF2.12	root	oxidative phosphorylation	34	18	-0.34	0.41	0.251	-0.129	n2	p<0.01
AT1G27080	NPF2.12	root	photosynthesis, light reaction	334	275	0.28	0.49	0.062	-0.041	n2	p<0.01
AT1G27080	NPF2.12	root	plastid fission	20	20	0.35	0.39	0.228	-0.167	n2	p<0.01
AT1G27080	NPF2.12	root	plastid translation	10	10	0.31	0.5	0.313	-0.271	n2	p>0.01
AT1G27080	NPF2.12	root	postreplication repair	36	36	-0.32	0.29	0.186	-0.149	n2	p<0.01
AT1G27080	NPF2.12	root	regulation of secondary cell wall biogenesis	16	15	-0.35	0.29	0.275	-0.221	n2	p<0.01
AT1G27080	NPF2.12	root	regulation of transmembrane transport	35	35	-0.29	0.3	0.212	-0.127	n2	p<0.01
AT1G27080	NPF2.12	root	response to nitrate	199	195	-0.52	0.2	0.076	-0.034	n2	p<0.01
AT1G27080	NPF2.12	root	thylakoid membrane organization	198	194	0.33	0.46	0.092	-0.042	n2	p<0.01
AT1G27080	NPF2.12	root	transcription from plastid promoter	72	71	0.34	0.46	0.17	-0.121	n2	p<0.01
AT1G27080	NPF2.12	seed	RNA export from nucleus	67	66	-0.4	0.27	0.135	-0.112	n6	p<0.01
AT1G27080	NPF2.12	seed	RNA methylation	185	177	-0.46	0.32	0.081	-0.074	n6	p<0.01
AT1G27080	NPF2.12	seed	anther dehiscence	18	16	0.3	0.32	0.213	-0.203	n6	p<0.01
AT1G27080	NPF2.12	seed	carpel morphogenesis	36	34	0.26	0.3	0.164	-0.086	n6	p<0.01
AT1G27080	NPF2.12	seed	cell cycle phase transition	83	80	-0.41	0.35	0.109	-0.046	n6	p<0.01
AT1G27080	NPF2.12	seed	establishment of protein localization to vacuole	118	117	0.21	0.36	0.102	-0.048	n6	p<0.01
AT1G27080	NPF2.12	seed	female gamete generation	141	139	-0.42	0.28	0.11	-0.052	n6	p<0.01
AT1G27080	NPF2.12	seed	histone methylation	299	292	-0.37	0.33	0.054	-0.023	n6	p<0.01
AT1G27080	NPF2.12	seed	histone phosphorylation	62	61	-0.41	0.36	0.147	-0.071	n6	p<0.01
AT1G27080	NPF2.12	seed	mRNA transport	61	60	-0.41	0.26	0.155	-0.116	n6	p<0.01
AT1G27080	NPF2.12	seed	phenol-containing compound metabolic process	15	13	0.34	0.29	0.263	-0.196	n6	p<0.01
AT1G27080	NPF2.12	seed	plastid translation	10	10	-0.44	0.47	0.233	-0.187	n6	p<0.01
AT1G27080	NPF2.12	seed	pollen exine formation	59	57	0.22	0.34	0.124	-0.086	n6	p<0.01
AT1G27080	NPF2.12	seed	ribosomal small subunit biogenesis	18	16	-0.45	0.35	0.205	-0.222	n6	p<0.01
AT1G27080	NPF2.12	seed	transcription from plastid promoter	72	71	-0.4	0.45	0.107	-0.093	n6	p<0.01
AT1G27080	NPF2.12	seedling	RNA methylation	185	177	0.4	0.41	0.144	0.014	n2	p<0.01
AT1G27080	NPF2.12	seedling	cell cycle phase transition	83	80	0.39	0.36	0.15	-0.053	n2	p<0.01
AT1G27080	NPF2.12	seedling	cofactor catabolic process	63	63	-0.25	0.35	0.148	-0.057	n2	p<0.01
AT1G27080	NPF2.12	seedling	detection of light stimulus	22	19	-0.25	0.28	0.248	-0.144	n2	p<0.01
AT1G27080	NPF2.12	seedling	establishment of protein localization to peroxisome	96	94	-0.32	0.29	0.205	-0.012	n2	p<0.01
AT1G27080	NPF2.12	seedling	establishment of protein localization to vacuole	118	117	-0.3	0.28	0.179	-0.032	n2	p<0.01
AT1G27080	NPF2.12	seedling	flower calyx development	78	75	0.38	0.27	0.163	-0.019	n2	p<0.01
AT1G27080	NPF2.12	seedling	imidazole-containing compound metabolic process	11	9	0.38	0.29	0.338	-0.188	n2	p<0.01
AT1G27080	NPF2.12	seedling	petal formation	73	72	0.39	0.27	0.17	-0.031	n2	p<0.01
AT1G27080	NPF2.12	seedling	pigment catabolic process	59	59	-0.25	0.35	0.17	-0.079	n2	p<0.01
AT1G27080	NPF2.12	seedling	plastid localization	105	103	-0.25	0.34	0.148	-0.023	n2	p<0.01
AT1G27080	NPF2.12	seedling	protein N-linked glycosylation	106	100	-0.34	0.24	0.153	-0.032	n2	p<0.01
AT1G27080	NPF2.12	seedling	protein targeting to mitochondrion	106	103	0.38	0.39	0.148	-0.011	n2	p<0.01
AT1G27080	NPF2.12	seedling	regulation of photosynthesis	29	27	-0.25	0.37	0.183	-0.097	n2	p<0.01
AT1G27080	NPF2.12	seedling	regulation of protein localization	48	44	-0.25	0.29	0.233	-0.084	n2	p<0.01
AT1G27080	NPF2.12	seedling	ribosomal small subunit biogenesis	18	16	0.42	0.36	0.262	-0.085	n2	p<0.01
AT1G27080	NPF2.12	seedling	sepal development	78	75	0.38	0.27	0.163	-0.019	n2	p<0.01
AT1G27080	NPF2.12	seedling	sepal formation	72	72	0.39	0.27	0.17	-0.031	n2	p<0.01
AT1G27080	NPF2.12	seedling	sepal morphogenesis	72	72	0.39	0.27	0.17	-0.031	n2	p<0.01
AT1G27080	NPF2.12	seedling	sulfur compound catabolic process	22	18	-0.26	0.24	0.282	-0.161	n2	p<0.01
AT1G27080	NPF2.12	shoot	RNA methylation	185	177	-0.51	0	0.193	0.032	n1	p<0.01
AT1G27080	NPF2.12	shoot	carpel morphogenesis	36	34	0.43	0	0.283	-0.092	n1	p<0.01
AT1G27080	NPF2.12	shoot	cell wall modification involved in multidimensional cell growth	28	26	0.38	0	0.416	-0.126	n1	p>0.01
AT1G27080	NPF2.12	shoot	cellular metabolic compound salvage	185	181	-0.48	0	0.225	-0.007	n1	p<0.01
AT1G27080	NPF2.12	shoot	cellular response to hypoxia	24	23	0.44	0	0.392	-0.109	n1	p<0.01
AT1G27080	NPF2.12	shoot	cellular response to oxygen levels	26	25	0.4	0	0.358	-0.091	n1	p<0.01
AT1G27080	NPF2.12	shoot	establishment of protein localization to vacuole	118	117	-0.51	0	0.221	-0.025	n1	p<0.01
AT1G27080	NPF2.12	shoot	formation of organ boundary	17	13	0.47	0	0.407	-0.274	n1	p<0.01
AT1G27080	NPF2.12	shoot	guard cell differentiation	10	7	0.54	0	0.664	-0.311	n1	p>0.01
AT1G27080	NPF2.12	shoot	oxidative phosphorylation	34	18	-0.48	0	0.392	-0.096	n1	p<0.01
AT1G27080	NPF2.12	shoot	phenol-containing compound metabolic process	15	13	0.36	0	0.421	-0.232	n1	p>0.01
AT1G27080	NPF2.12	shoot	pollen exine formation	59	57	0.45	0	0.251	-0.028	n1	p<0.01
AT1G27080	NPF2.12	shoot	protein maturation	79	74	-0.46	0	0.223	-0.018	n1	p<0.01
AT1G27080	NPF2.12	shoot	regulation of translational initiation	16	14	-0.45	0	0.401	-0.212	n1	p<0.01
AT1G27080	NPF2.12	shoot	response to misfolded protein	182	181	-0.47	0	0.207	0.019	n1	p<0.01
AT1G27080	NPF2.12	shoot	ribonucleoprotein complex assembly	19	15	-0.45	0	0.391	-0.232	n1	p<0.01
AT1G27080	NPF2.12	shoot	ribosomal small subunit biogenesis	18	16	-0.58	0	0.403	-0.189	n1	p<0.01
AT1G27080	NPF2.12	shoot	somatic embryogenesis	10	10	0.48	0	0.52	-0.31	n1	p>0.01
AT1G27080	NPF2.12	shoot	specification of organ identity	34	33	0.48	0	0.302	-0.115	n1	p<0.01
AT1G27080	NPF2.12	shoot	sulfate assimilation	11	9	-0.5	0	0.407	-0.34	n1	p<0.01
AT1G32450	NPF7.3	flower	RNA export from nucleus	67	66	-0.28	0.32	0.059	-0.077	n6	p<0.01
AT1G32450	NPF7.3	flower	RNA methylation	185	177	-0.42	0.31	0.034	-0.069	n6	p<0.01
AT1G32450	NPF7.3	flower	amino acid activation	69	54	-0.29	0.3	0.071	-0.08	n6	p<0.01
AT1G32450	NPF7.3	flower	autophagy	74	71	0.25	0.33	0.052	-0.088	n6	p<0.01
AT1G32450	NPF7.3	flower	cell wall disassembly	15	15	0.27	0.38	0.124	-0.148	n6	p<0.01
AT1G32450	NPF7.3	flower	cofactor catabolic process	63	63	0.26	0.38	0.048	-0.108	n6	p<0.01
AT1G32450	NPF7.3	flower	establishment of protein localization to mitochondrion	106	103	-0.29	0.33	0.046	-0.063	n6	p<0.01
AT1G32450	NPF7.3	flower	establishment of protein localization to vacuole	118	117	0.22	0.33	0.06	-0.057	n6	p<0.01
AT1G32450	NPF7.3	flower	female gamete generation	141	139	-0.29	0.34	0.035	-0.051	n6	p<0.01
AT1G32450	NPF7.3	flower	karyogamy	56	49	-0.29	0.34	0.06	-0.078	n6	p<0.01
AT1G32450	NPF7.3	flower	pigment catabolic process	59	59	0.25	0.39	0.042	-0.109	n6	p<0.01
AT1G32450	NPF7.3	flower	protein targeting to mitochondrion	106	103	-0.29	0.33	0.046	-0.063	n6	p<0.01
AT1G32450	NPF7.3	flower	pyrimidine-containing compound metabolic process	184	178	-0.31	0.34	0.035	-0.071	n6	p<0.01
AT1G32450	NPF7.3	flower	regulation of pollen tube growth	17	16	0.25	0.39	0.152	-0.143	n6	p<0.01
AT1G32450	NPF7.3	flower	regulation of secondary cell wall biogenesis	16	15	0.22	0.3	0.145	-0.17	n6	p<0.01
AT1G32450	NPF7.3	flower	ribosomal small subunit biogenesis	18	16	-0.42	0.27	0.154	-0.178	n6	p<0.01
AT1G32450	NPF7.3	flower	ribosome biogenesis	125	52	-0.29	0.35	0.092	-0.104	n6	p<0.01
AT1G32450	NPF7.3	flower	vesicle coating	14	12	0.23	0.34	0.127	-0.17	n6	p<0.01
AT1G32450	NPF7.3	leaf	cofactor catabolic process	63	63	0.32	0.5	0.077	-0.055	n27	p<0.01
AT1G32450	NPF7.3	leaf	nitrate assimilation	11	10	0.21	0.48	0.203	-0.141	n27	p<0.01
AT1G32450	NPF7.3	leaf	photosynthesis, light harvesting	41	31	0.24	0.56	0.116	-0.063	n27	p<0.01
AT1G32450	NPF7.3	leaf	pigment catabolic process	59	59	0.32	0.51	0.081	-0.056	n27	p<0.01
AT1G32450	NPF7.3	leaf	regulation of chlorophyll biosynthetic process	14	14	0.26	0.49	0.122	-0.08	n27	p<0.01
AT1G32450	NPF7.3	leaf	stomatal closure	19	17	0.21	0.49	0.135	-0.107	n27	p<0.01
AT1G32450	NPF7.3	leaf	sulfate assimilation	11	9	0.36	0.5	0.229	-0.138	n27	p<0.01
AT1G32450	NPF7.3	root	cell wall macromolecule biosynthetic process	195	194	0.22	0.45	0.033	-0.028	n18	p<0.01
AT1G32450	NPF7.3	root	imidazole-containing compound metabolic process	11	9	-0.27	0.4	0.144	-0.133	n18	p<0.01
AT1G32450	NPF7.3	root	nitrate transport	207	206	0.22	0.48	0.037	-0.028	n18	p<0.01
AT1G32450	NPF7.3	root	primary meristem tissue development	12	9	0.26	0.49	0.177	-0.147	n18	p<0.01
AT1G32450	NPF7.3	root	protein N-linked glycosylation	106	100	0.21	0.41	0.048	-0.054	n18	p<0.01
AT1G32450	NPF7.3	root	response to nitrate	199	195	0.23	0.49	0.038	-0.033	n18	p<0.01
AT1G32450	NPF7.3	seed	RNA export from nucleus	67	66	-0.25	0.34	0.05	-0.093	n9	p<0.01
AT1G32450	NPF7.3	seed	RNA methylation	185	177	-0.39	0.29	0.016	-0.064	n9	p<0.01
AT1G32450	NPF7.3	seed	amino acid activation	69	54	-0.26	0.39	0.061	-0.115	n9	p<0.01
AT1G32450	NPF7.3	seed	cofactor catabolic process	63	63	0.22	0.41	0.061	-0.087	n9	p<0.01
AT1G32450	NPF7.3	seed	establishment of protein localization to mitochondrion	106	103	-0.27	0.3	0.054	-0.074	n9	p<0.01
AT1G32450	NPF7.3	seed	female gamete generation	141	139	-0.27	0.34	0.031	-0.069	n9	p<0.01
AT1G32450	NPF7.3	seed	mRNA transport	61	60	-0.24	0.33	0.049	-0.101	n9	p<0.01
AT1G32450	NPF7.3	seed	pigment catabolic process	59	59	0.22	0.41	0.057	-0.084	n9	p<0.01
AT1G32450	NPF7.3	seed	protein targeting to mitochondrion	106	103	-0.27	0.3	0.054	-0.074	n9	p<0.01
AT1G32450	NPF7.3	seed	pyrimidine-containing compound metabolic process	184	178	-0.29	0.33	0.014	-0.048	n9	p<0.01
AT1G32450	NPF7.3	seed	ribosomal small subunit biogenesis	18	16	-0.42	0.3	0.135	-0.155	n9	p<0.01
AT1G32450	NPF7.3	seed	ribosome biogenesis	125	52	-0.28	0.33	0.098	-0.089	n9	p<0.01
AT1G32450	NPF7.3	seedling	acyl-CoA metabolic process	92	92	0.3	0.51	0.078	-0.032	n29	p<0.01
AT1G32450	NPF7.3	seedling	asymmetric cell division	24	23	0.26	0.5	0.105	-0.067	n29	p<0.01
AT1G32450	NPF7.3	seedling	brassinosteroid biosynthetic process	120	118	0.32	0.51	0.082	-0.037	n29	p<0.01
AT1G32450	NPF7.3	seedling	defense response by callose deposition	63	63	-0.21	0.5	0.08	-0.052	n29	p<0.01
AT1G32450	NPF7.3	seedling	establishment of protein localization to mitochondrion	106	103	-0.25	0.48	0.088	-0.027	n29	p<0.01
AT1G32450	NPF7.3	seedling	photosynthesis, dark reaction	12	12	0.31	0.52	0.158	-0.131	n29	p<0.01
AT1G32450	NPF7.3	seedling	plastid translation	10	10	0.3	0.51	0.171	-0.173	n29	p<0.01
AT1G32450	NPF7.3	seedling	primary meristem tissue development	12	9	0.3	0.48	0.218	-0.162	n29	p<0.01
AT1G32450	NPF7.3	seedling	protein targeting to mitochondrion	106	103	-0.25	0.48	0.088	-0.027	n29	p<0.01
AT1G32450	NPF7.3	seedling	reductive pentose-phosphate cycle	11	11	0.3	0.53	0.15	-0.129	n29	p<0.01
AT1G32450	NPF7.3	seedling	regulation of cell size	55	53	0.27	0.49	0.117	-0.052	n29	p<0.01
AT1G32450	NPF7.3	seedling	regulation of meristem growth	172	167	0.29	0.5	0.062	-0.012	n29	p<0.01
AT1G32450	NPF7.3	seedling	response to nitrate	199	195	0.25	0.5	0.061	-0.017	n29	p<0.01
AT1G32450	NPF7.3	shoot	RNA export from nucleus	67	66	-0.25	0.48	0.079	-0.085	n5	p<0.01
AT1G32450	NPF7.3	shoot	actin filament bundle assembly	13	12	0.23	0.38	0.228	-0.21	n5	p<0.01
AT1G32450	NPF7.3	shoot	defense response by callose deposition	63	63	-0.22	0.49	0.056	-0.091	n5	p<0.01
AT1G32450	NPF7.3	shoot	establishment of protein localization to mitochondrion	106	103	-0.26	0.46	0.056	-0.08	n5	p<0.01
AT1G32450	NPF7.3	shoot	female gamete generation	141	139	-0.26	0.52	0.053	-0.074	n5	p<0.01
AT1G32450	NPF7.3	shoot	mRNA transport	61	60	-0.26	0.49	0.084	-0.096	n5	p<0.01
AT1G32450	NPF7.3	shoot	negative regulation of cytoskeleton organization	11	10	0.27	0.4	0.217	-0.229	n5	p<0.01
AT1G32450	NPF7.3	shoot	nuclear transport	211	204	-0.21	0.46	0.033	-0.05	n5	p<0.01
AT1G32450	NPF7.3	shoot	photosynthesis, dark reaction	12	12	0.32	0.43	0.197	-0.207	n5	p<0.01
AT1G32450	NPF7.3	shoot	photosynthesis, light harvesting	41	31	0.35	0.42	0.107	-0.113	n5	p<0.01
AT1G32450	NPF7.3	shoot	postreplication repair	36	36	0.34	0.37	0.07	-0.107	n5	p<0.01
AT1G32450	NPF7.3	shoot	protein targeting to mitochondrion	106	103	-0.26	0.46	0.056	-0.08	n5	p<0.01
AT1G32450	NPF7.3	shoot	pyrimidine-containing compound metabolic process	184	178	-0.26	0.46	0.036	-0.06	n5	p<0.01
AT1G32450	NPF7.3	shoot	reductive pentose-phosphate cycle	11	11	0.31	0.44	0.195	-0.218	n5	p<0.01
AT1G32450	NPF7.3	shoot	regulation of protein complex disassembly	17	15	0.23	0.43	0.171	-0.276	n5	p<0.01
AT1G32450	NPF7.3	shoot	regulation of secondary cell wall biogenesis	16	15	0.26	0.4	0.165	-0.127	n5	p<0.01
AT1G32450	NPF7.3	shoot	response to chitin	421	411	-0.21	0.5	0.02	-0.05	n5	p<0.01
AT1G32450	NPF7.3	shoot	response to desiccation	39	38	0.24	0.48	0.099	-0.112	n5	p<0.01
AT1G32450	NPF7.3	shoot	sulfur amino acid metabolic process	304	298	0.23	0.46	0.036	-0.044	n5	p<0.01
AT1G69850	NPF4.6	flower	RNA methylation	185	177	-0.25	0.37	0.042	-0.047	n4	p<0.01
AT1G69850	NPF4.6	flower	autophagy	74	71	0.23	0.39	0.069	-0.096	n4	p<0.01
AT1G69850	NPF4.6	flower	camalexin metabolic process	12	11	0.21	0.33	0.21	-0.181	n4	p<0.01
AT1G69850	NPF4.6	flower	cell cycle phase transition	83	80	-0.26	0.35	0.118	-0.086	n4	p<0.01
AT1G69850	NPF4.6	flower	cofactor catabolic process	63	63	0.21	0.35	0.083	-0.091	n4	p<0.01
AT1G69850	NPF4.6	flower	establishment of protein localization to peroxisome	96	94	0.3	0.39	0.076	-0.072	n4	p<0.01
AT1G69850	NPF4.6	flower	female gamete generation	141	139	-0.27	0.38	0.07	-0.076	n4	p<0.01
AT1G69850	NPF4.6	flower	histone methylation	299	292	-0.27	0.35	0.051	-0.039	n4	p<0.01
AT1G69850	NPF4.6	flower	histone phosphorylation	62	61	-0.3	0.34	0.084	-0.092	n4	p<0.01
AT1G69850	NPF4.6	flower	nucleolus organization	24	24	-0.28	0.33	0.15	-0.192	n4	p<0.01
AT1G69850	NPF4.6	flower	pigment catabolic process	59	59	0.23	0.36	0.093	-0.089	n4	p<0.01
AT1G69850	NPF4.6	flower	positive regulation of cell communication	35	34	0.23	0.36	0.134	-0.125	n4	p<0.01
AT1G69850	NPF4.6	flower	positive regulation of chromosome organization	11	9	-0.25	0.38	0.218	-0.208	n4	p<0.01
AT1G69850	NPF4.6	flower	positive regulation of signal transduction	31	30	0.23	0.37	0.155	-0.13	n4	p<0.01
AT1G69850	NPF4.6	flower	protein methylation	308	301	-0.26	0.36	0.051	-0.034	n4	p<0.01
AT1G69850	NPF4.6	flower	ribosomal small subunit biogenesis	18	16	-0.26	0.37	0.166	-0.174	n4	p<0.01
AT1G69850	NPF4.6	flower	thioester biosynthetic process	16	16	-0.28	0.36	0.123	-0.16	n4	p<0.01
AT1G69850	NPF4.6	leaf	RNA methylation	185	177	-0.34	0.48	0.04	-0.039	n16	p<0.01
AT1G69850	NPF4.6	leaf	cell cycle phase transition	83	80	-0.26	0.42	0.052	-0.063	n16	p<0.01
AT1G69850	NPF4.6	leaf	establishment of protein localization to peroxisome	96	94	0.22	0.45	0.052	-0.055	n16	p<0.01
AT1G69850	NPF4.6	leaf	establishment of protein localization to vacuole	118	117	0.23	0.46	0.061	-0.066	n16	p<0.01
AT1G69850	NPF4.6	leaf	flavone metabolic process	10	10	-0.25	0.43	0.157	-0.127	n16	p<0.01
AT1G69850	NPF4.6	leaf	flower calyx development	78	75	-0.24	0.4	0.061	-0.084	n16	p<0.01
AT1G69850	NPF4.6	leaf	membrane budding	17	15	0.21	0.46	0.121	-0.159	n16	p<0.01
AT1G69850	NPF4.6	leaf	peroxisome fission	10	10	0.24	0.46	0.204	-0.207	n16	p<0.01
AT1G69850	NPF4.6	leaf	petal formation	73	72	-0.24	0.39	0.057	-0.088	n16	p<0.01
AT1G69850	NPF4.6	leaf	phototropism	14	12	0.28	0.43	0.116	-0.15	n16	p<0.01
AT1G69850	NPF4.6	leaf	positive regulation of chromosome organization	11	9	-0.22	0.45	0.179	-0.168	n16	p<0.01
AT1G69850	NPF4.6	leaf	protein N-linked glycosylation	106	100	0.24	0.45	0.059	-0.071	n16	p<0.01
AT1G69850	NPF4.6	leaf	ribosomal small subunit biogenesis	18	16	-0.32	0.48	0.092	-0.169	n16	p<0.01
AT1G69850	NPF4.6	leaf	sepal development	78	75	-0.24	0.4	0.061	-0.084	n16	p<0.01
AT1G69850	NPF4.6	leaf	sepal formation	72	72	-0.24	0.39	0.057	-0.088	n16	p<0.01
AT1G69850	NPF4.6	leaf	sepal morphogenesis	72	72	-0.24	0.39	0.057	-0.088	n16	p<0.01
AT1G69850	NPF4.6	leaf	vesicle coating	14	12	0.21	0.46	0.119	-0.155	n16	p<0.01
AT1G69850	NPF4.6	root	RNA methylation	185	177	-0.3	0.51	0.026	-0.062	n15	p<0.01
AT1G69850	NPF4.6	root	asymmetric cell division	24	23	-0.24	0.45	0.122	-0.141	n15	p<0.01
AT1G69850	NPF4.6	root	cell cycle checkpoint	11	11	-0.23	0.43	0.175	-0.173	n15	p<0.01
AT1G69850	NPF4.6	root	cell cycle phase transition	83	80	-0.26	0.44	0.065	-0.07	n15	p<0.01
AT1G69850	NPF4.6	root	cellular response to inorganic substance	45	40	0.21	0.47	0.121	-0.104	n15	p<0.01
AT1G69850	NPF4.6	root	establishment of protein localization to mitochondrion	106	103	-0.25	0.46	0.034	-0.074	n15	p<0.01
AT1G69850	NPF4.6	root	establishment of protein localization to vacuole	118	117	0.22	0.44	0.029	-0.076	n15	p<0.01
AT1G69850	NPF4.6	root	female gamete generation	141	139	-0.23	0.43	0.038	-0.064	n15	p<0.01
AT1G69850	NPF4.6	root	flavonoid biosynthetic process	225	215	0.21	0.47	0.02	-0.066	n15	p<0.01
AT1G69850	NPF4.6	root	imidazole-containing compound metabolic process	11	9	-0.35	0.48	0.126	-0.232	n15	p<0.01
AT1G69850	NPF4.6	root	nitrate transport	207	206	0.33	0.52	0.019	-0.069	n15	p<0.01
AT1G69850	NPF4.6	root	protein targeting to mitochondrion	106	103	-0.25	0.46	0.034	-0.074	n15	p<0.01
AT1G69850	NPF4.6	root	pyrimidine-containing compound metabolic process	184	178	-0.24	0.46	0.023	-0.066	n15	p<0.01
AT1G69850	NPF4.6	root	response to nitrate	199	195	0.36	0.53	0.024	-0.066	n15	p<0.01
AT1G69850	NPF4.6	root	ribosomal small subunit biogenesis	18	16	-0.29	0.54	0.128	-0.21	n15	p<0.01
AT1G69850	NPF4.6	root	sulfate assimilation	11	9	0.21	0.48	0.15	-0.213	n15	p<0.01
AT1G69850	NPF4.6	seed	cell cycle phase transition	83	80	-0.26	0.39	0.04	-0.105	n9	p<0.01
AT1G69850	NPF4.6	seed	defense response by callose deposition in cell wall	16	16	0.22	0.41	0.147	-0.194	n9	p<0.01
AT1G69850	NPF4.6	seed	defense response by cell wall thickening	16	16	0.22	0.41	0.147	-0.194	n9	p<0.01
AT1G69850	NPF4.6	seed	establishment of protein localization to chloroplast	71	69	-0.3	0.54	0.06	-0.121	n9	p<0.01
AT1G69850	NPF4.6	seed	histone phosphorylation	62	61	-0.26	0.41	0.054	-0.129	n9	p<0.01
AT1G69850	NPF4.6	seed	photosynthesis, light harvesting	41	31	-0.33	0.45	0.098	-0.14	n9	p<0.01
AT1G69850	NPF4.6	seed	plastid localization	105	103	-0.29	0.5	0.012	-0.118	n9	p<0.01
AT1G69850	NPF4.6	seed	plastid translation	10	10	-0.31	0.54	0.278	-0.292	n9	p<0.01
AT1G69850	NPF4.6	seed	primary meristem tissue development	12	9	0.31	0.38	0.177	-0.257	n9	p<0.01
AT1G69850	NPF4.6	seed	regulation of cell size	55	53	0.21	0.42	0.055	-0.134	n9	p<0.01
AT1G69850	NPF4.6	seed	regulation of root meristem growth	18	15	0.21	0.47	0.175	-0.233	n9	p<0.01
AT1G69850	NPF4.6	seed	ribosomal small subunit biogenesis	18	16	-0.34	0.64	0.15	-0.198	n9	p<0.01
AT1G69850	NPF4.6	seed	ribosome biogenesis	125	52	-0.29	0.53	0.061	-0.161	n9	p<0.01
AT1G69850	NPF4.6	seed	somatic embryogenesis	10	10	-0.3	0.38	0.199	-0.24	n9	p<0.01
AT1G69850	NPF4.6	seed	sulfate assimilation	11	9	0.28	0.41	0.169	-0.232	n9	p<0.01
AT1G69850	NPF4.6	seed	transcription from plastid promoter	72	71	-0.3	0.53	0.041	-0.144	n9	p<0.01
AT1G69850	NPF4.6	seedling	ER-nucleus signaling pathway	193	190	0.27	0.43	0.055	-0.051	n18	p<0.01
AT1G69850	NPF4.6	seedling	RNA methylation	185	177	-0.4	0.47	0.062	-0.04	n18	p<0.01
AT1G69850	NPF4.6	seedling	autophagy	74	71	0.29	0.45	0.09	-0.086	n18	p<0.01
AT1G69850	NPF4.6	seedling	camalexin metabolic process	12	11	0.26	0.46	0.16	-0.195	n18	p<0.01
AT1G69850	NPF4.6	seedling	cellular response to topologically incorrect protein	187	184	0.27	0.43	0.053	-0.057	n18	p<0.01
AT1G69850	NPF4.6	seedling	diaminopimelate metabolic process	15	13	-0.31	0.43	0.202	-0.192	n18	p<0.01
AT1G69850	NPF4.6	seedling	establishment of protein localization to chloroplast	71	69	-0.31	0.44	0.085	-0.062	n18	p<0.01
AT1G69850	NPF4.6	seedling	establishment of protein localization to peroxisome	96	94	0.33	0.44	0.073	-0.063	n18	p<0.01
AT1G69850	NPF4.6	seedling	glyceraldehyde-3-phosphate metabolic process	232	230	-0.3	0.5	0.037	-0.056	n18	p<0.01
AT1G69850	NPF4.6	seedling	imidazole-containing compound metabolic process	11	9	-0.52	0.44	0.291	-0.183	n18	p<0.01
AT1G69850	NPF4.6	seedling	negative regulation of cell death	174	173	0.29	0.44	0.052	-0.057	n18	p<0.01
AT1G69850	NPF4.6	seedling	nucleobase biosynthetic process	19	17	-0.31	0.46	0.161	-0.161	n18	p<0.01
AT1G69850	NPF4.6	seedling	nucleolus organization	24	24	-0.3	0.45	0.14	-0.126	n18	p<0.01
AT1G69850	NPF4.6	seedling	photoperiodism, flowering	167	161	0.3	0.43	0.061	-0.051	n18	p<0.01
AT1G69850	NPF4.6	seedling	plastid translation	10	10	-0.43	0.49	0.251	-0.221	n18	p<0.01
AT1G69850	NPF4.6	seedling	protein N-linked glycosylation	106	100	0.3	0.43	0.062	-0.073	n18	p<0.01
AT1G69850	NPF4.6	seedling	pyrimidine-containing compound metabolic process	184	178	-0.3	0.46	0.043	-0.041	n18	p<0.01
AT1G69850	NPF4.6	seedling	response to chitin	421	411	0.26	0.45	0.036	-0.033	n18	p<0.01
AT1G69850	NPF4.6	seedling	response to unfolded protein	187	184	0.27	0.43	0.053	-0.057	n18	p<0.01
AT1G69850	NPF4.6	seedling	ribosomal small subunit biogenesis	18	16	-0.37	0.46	0.184	-0.176	n18	p<0.01
AT1G69850	NPF4.6	shoot	RNA export from nucleus	67	66	-0.22	0.47	0.046	-0.116	n6	p<0.01
AT1G69850	NPF4.6	shoot	RNA methylation	185	177	-0.24	0.5	0.014	-0.09	n6	p<0.01
AT1G69850	NPF4.6	shoot	amino acid activation	69	54	-0.21	0.4	0.045	-0.152	n6	p<0.01
AT1G69850	NPF4.6	shoot	carpel morphogenesis	36	34	-0.25	0.28	0.079	-0.162	n6	p<0.01
AT1G69850	NPF4.6	shoot	cell cycle checkpoint	11	11	-0.22	0.4	0.214	-0.25	n6	p>0.01
AT1G69850	NPF4.6	shoot	cofactor catabolic process	63	63	0.22	0.41	0.051	-0.131	n6	p<0.01
AT1G69850	NPF4.6	shoot	mRNA transport	61	60	-0.22	0.47	0.048	-0.119	n6	p<0.01
AT1G69850	NPF4.6	shoot	nitrate assimilation	11	10	0.22	0.41	0.157	-0.248	n6	p<0.01
AT1G69850	NPF4.6	shoot	nucleolus organization	24	24	-0.23	0.41	0.047	-0.194	n6	p<0.01
AT1G69850	NPF4.6	shoot	photosynthesis, light harvesting	41	31	0.44	0.38	0.044	-0.156	n6	p<0.01
AT1G69850	NPF4.6	shoot	photosynthesis, light reaction	334	275	0.23	0.38	-0.012	-0.084	n6	p<0.01
AT1G69850	NPF4.6	shoot	pigment catabolic process	59	59	0.22	0.41	0.052	-0.134	n6	p<0.01
AT1G69850	NPF4.6	shoot	positive regulation of chromosome organization	11	9	-0.26	0.41	0.148	-0.275	n6	p>0.01
AT1G69850	NPF4.6	shoot	regulation of generation of precursor metabolites and energy	20	19	0.22	0.35	0.119	-0.171	n6	p<0.01
AT1G69850	NPF4.6	shoot	regulation of photosynthesis	29	27	0.24	0.35	0.1	-0.17	n6	p<0.01
AT1G69850	NPF4.6	shoot	regulation of telomere maintenance	55	54	-0.22	0.4	0.045	-0.137	n6	p<0.01
AT1G69850	NPF4.6	shoot	response to desiccation	39	38	0.22	0.43	0.057	-0.143	n6	p<0.01
AT1G69850	NPF4.6	shoot	response to symbiotic fungus	38	37	0.23	0.38	0.101	-0.137	n6	p<0.01
AT1G69850	NPF4.6	shoot	ribosomal small subunit biogenesis	18	16	-0.27	0.46	0.114	-0.21	n6	p<0.01
AT1G69850	NPF4.6	shoot	sulfate assimilation	11	9	0.28	0.39	0.168	-0.229	n6	p<0.01
AT1G69870	NPF2.13	flower	DNA methylation	179	171	-0.36	0.32	-0.01	-0.111	n5	p<0.01
AT1G69870	NPF2.13	flower	cell cycle phase transition	83	80	-0.41	0.32	0.021	-0.116	n5	p<0.01
AT1G69870	NPF2.13	flower	flower calyx development	78	75	-0.36	0.32	0.009	-0.117	n5	p<0.01
AT1G69870	NPF2.13	flower	histone methylation	299	292	-0.34	0.33	-0.006	-0.097	n5	p<0.01
AT1G69870	NPF2.13	flower	histone phosphorylation	62	61	-0.4	0.3	0.015	-0.132	n5	p<0.01
AT1G69870	NPF2.13	flower	petal formation	73	72	-0.37	0.32	0.008	-0.119	n5	p<0.01
AT1G69870	NPF2.13	flower	phototropism	14	12	0.22	0.34	0.163	-0.194	n5	p<0.01
AT1G69870	NPF2.13	flower	protein methylation	308	301	-0.34	0.33	-0.002	-0.095	n5	p<0.01
AT1G69870	NPF2.13	flower	response to desiccation	39	38	0.24	0.41	0.089	-0.143	n5	p<0.01
AT1G69870	NPF2.13	flower	sepal development	78	75	-0.36	0.32	0.009	-0.117	n5	p<0.01
AT1G69870	NPF2.13	flower	sepal formation	72	72	-0.37	0.32	0.008	-0.119	n5	p<0.01
AT1G69870	NPF2.13	flower	sepal morphogenesis	72	72	-0.37	0.32	0.008	-0.119	n5	p<0.01
AT1G69870	NPF2.13	leaf	ER-nucleus signaling pathway	193	190	0.41	0.44	0.02	-0.108	n21	p<0.01
AT1G69870	NPF2.13	leaf	acyl-CoA metabolic process	92	92	-0.35	0.48	0.037	-0.125	n21	p<0.01
AT1G69870	NPF2.13	leaf	ammonium transport	30	29	0.38	0.44	0.102	-0.151	n21	p<0.01
AT1G69870	NPF2.13	leaf	asymmetric cell division	24	23	-0.36	0.48	0.262	-0.209	n21	p<0.01
AT1G69870	NPF2.13	leaf	cellular response to topologically incorrect protein	187	184	0.41	0.45	0.016	-0.108	n21	p<0.01
AT1G69870	NPF2.13	leaf	defense response by callose deposition	63	63	0.43	0.47	0.054	-0.122	n21	p<0.01
AT1G69870	NPF2.13	leaf	detection of bacterium	17	16	0.44	0.46	0.199	-0.211	n21	p<0.01
AT1G69870	NPF2.13	leaf	glyceraldehyde-3-phosphate metabolic process	232	230	-0.36	0.51	0.028	-0.094	n21	p<0.01
AT1G69870	NPF2.13	leaf	guard cell differentiation	10	7	-0.34	0.47	0.236	-0.277	n21	p<0.01
AT1G69870	NPF2.13	leaf	negative regulation of cell death	174	173	0.47	0.44	0.032	-0.115	n21	p<0.01
AT1G69870	NPF2.13	leaf	phytoalexin metabolic process	14	12	0.37	0.46	0.152	-0.259	n21	p<0.01
AT1G69870	NPF2.13	leaf	plastid localization	105	103	-0.37	0.53	0.049	-0.1	n21	p<0.01
AT1G69870	NPF2.13	leaf	plastid translation	10	10	-0.46	0.49	0.228	-0.272	n21	p<0.01
AT1G69870	NPF2.13	leaf	protein N-linked glycosylation	106	100	0.4	0.44	0.052	-0.108	n21	p<0.01
AT1G69870	NPF2.13	leaf	regulation of cell size	55	53	-0.33	0.51	0.098	-0.152	n21	p<0.01
AT1G69870	NPF2.13	leaf	regulation of meristem growth	172	167	-0.33	0.49	0.006	-0.09	n21	p<0.01
AT1G69870	NPF2.13	leaf	response to symbiotic fungus	38	37	0.43	0.45	0.071	-0.14	n21	p<0.01
AT1G69870	NPF2.13	leaf	response to unfolded protein	187	184	0.41	0.45	0.016	-0.108	n21	p<0.01
AT1G69870	NPF2.13	leaf	thylakoid membrane organization	198	194	-0.37	0.52	0.008	-0.086	n21	p<0.01
AT1G69870	NPF2.13	leaf	transcription from plastid promoter	72	71	-0.35	0.52	0.052	-0.147	n21	p<0.01
AT1G69870	NPF2.13	root	RNA export from nucleus	67	66	-0.34	0.38	0.09	-0.118	n8	p<0.01
AT1G69870	NPF2.13	root	RNA methylation	185	177	-0.33	0.41	0.058	-0.081	n8	p<0.01
AT1G69870	NPF2.13	root	cell cycle checkpoint	11	11	-0.35	0.38	0.259	-0.271	n8	p<0.01
AT1G69870	NPF2.13	root	cofactor catabolic process	63	63	0.31	0.46	0.072	-0.09	n8	p<0.01
AT1G69870	NPF2.13	root	establishment of protein localization to mitochondrion	106	103	-0.41	0.36	0.064	-0.077	n8	p<0.01
AT1G69870	NPF2.13	root	female gamete generation	141	139	-0.36	0.36	0.058	-0.062	n8	p<0.01
AT1G69870	NPF2.13	root	heat acclimation	84	81	-0.31	0.47	0.092	-0.094	n8	p<0.01
AT1G69870	NPF2.13	root	karyogamy	56	49	-0.33	0.39	0.114	-0.107	n8	p<0.01
AT1G69870	NPF2.13	root	lipoate metabolic process	45	43	0.29	0.52	0.104	-0.112	n8	p<0.01
AT1G69870	NPF2.13	root	mRNA transport	61	60	-0.35	0.38	0.072	-0.112	n8	p<0.01
AT1G69870	NPF2.13	root	photosynthesis, light harvesting	41	31	0.43	0.5	0.129	-0.16	n8	p<0.01
AT1G69870	NPF2.13	root	photosynthesis, light reaction	334	275	0.34	0.5	0.035	-0.054	n8	p<0.01
AT1G69870	NPF2.13	root	phototropism	14	12	0.32	0.45	0.177	-0.242	n8	p<0.01
AT1G69870	NPF2.13	root	pigment catabolic process	59	59	0.31	0.47	0.069	-0.099	n8	p<0.01
AT1G69870	NPF2.13	root	positive regulation of catalytic activity	122	120	0.31	0.48	0.071	-0.092	n8	p<0.01
AT1G69870	NPF2.13	root	protein targeting to mitochondrion	106	103	-0.41	0.36	0.064	-0.077	n8	p<0.01
AT1G69870	NPF2.13	root	regulation of generation of precursor metabolites and energy	20	19	0.34	0.48	0.182	-0.201	n8	p<0.01
AT1G69870	NPF2.13	root	regulation of photosynthesis	29	27	0.34	0.48	0.131	-0.134	n8	p<0.01
AT1G69870	NPF2.13	root	regulation of translational initiation	16	14	-0.29	0.42	0.216	-0.207	n8	p<0.01
AT1G69870	NPF2.13	root	tetrapyrrole metabolic process	230	225	0.28	0.5	0.046	-0.061	n8	p<0.01
AT1G69870	NPF2.13	seed	RNA methylation	185	177	-0.28	0.51	0.054	-0.029	n10	p<0.01
AT1G69870	NPF2.13	seed	ammonium transport	30	29	0.21	0.42	0.101	-0.063	n10	p<0.01
AT1G69870	NPF2.13	seed	cell cycle checkpoint	11	11	-0.29	0.39	0.162	-0.24	n10	p<0.01
AT1G69870	NPF2.13	seed	cell cycle phase transition	83	80	-0.32	0.37	0.068	-0.054	n10	p<0.01
AT1G69870	NPF2.13	seed	glyceraldehyde-3-phosphate metabolic process	232	230	-0.28	0.41	0.05	-0.045	n10	p<0.01
AT1G69870	NPF2.13	seed	histone phosphorylation	62	61	-0.34	0.37	0.069	-0.053	n10	p<0.01
AT1G69870	NPF2.13	seed	imidazole-containing compound metabolic process	11	9	-0.29	0.41	0.247	-0.184	n10	p<0.01
AT1G69870	NPF2.13	seed	membrane budding	17	15	0.21	0.35	0.218	-0.178	n10	p>0.01
AT1G69870	NPF2.13	seed	plastid translation	10	10	-0.31	0.37	0.256	-0.18	n10	p<0.01
AT1G69870	NPF2.13	seed	response to symbiotic fungus	38	37	0.22	0.43	0.103	-0.094	n10	p<0.01
AT1G69870	NPF2.13	seed	ribosomal small subunit biogenesis	18	16	-0.32	0.47	0.122	-0.176	n10	p<0.01
AT1G69870	NPF2.13	seed	thylakoid membrane organization	198	194	-0.3	0.41	0.043	-0.035	n10	p<0.01
AT1G69870	NPF2.13	seed	transcription from plastid promoter	72	71	-0.29	0.4	0.057	-0.073	n10	p<0.01
AT1G69870	NPF2.13	seedling	acyl-CoA metabolic process	92	92	-0.28	0.48	0.03	-0.074	n29	p<0.01
AT1G69870	NPF2.13	seedling	ammonium transport	30	29	0.22	0.49	0.08	-0.11	n29	p<0.01
AT1G69870	NPF2.13	seedling	defense response by callose deposition	63	63	0.27	0.51	0.039	-0.091	n29	p<0.01
AT1G69870	NPF2.13	seedling	defense response by callose deposition in cell wall	16	16	0.24	0.52	0.079	-0.176	n29	p<0.01
AT1G69870	NPF2.13	seedling	defense response by cell wall thickening	16	16	0.24	0.52	0.079	-0.176	n29	p<0.01
AT1G69870	NPF2.13	seedling	detection of bacterium	17	16	0.26	0.52	0.12	-0.165	n29	p<0.01
AT1G69870	NPF2.13	seedling	flavone metabolic process	10	10	0.29	0.51	0.12	-0.182	n29	p<0.01
AT1G69870	NPF2.13	seedling	glyceraldehyde-3-phosphate metabolic process	232	230	-0.28	0.52	0.007	-0.059	n29	p<0.01
AT1G69870	NPF2.13	seedling	heat acclimation	84	81	0.24	0.49	0.07	-0.091	n29	p<0.01
AT1G69870	NPF2.13	seedling	histone phosphorylation	62	61	-0.26	0.44	0.031	-0.092	n29	p<0.01
AT1G69870	NPF2.13	seedling	negative regulation of cell death	174	173	0.24	0.51	0.009	-0.072	n29	p<0.01
AT1G69870	NPF2.13	seedling	photosynthesis, dark reaction	12	12	-0.3	0.51	0.102	-0.156	n29	p<0.01
AT1G69870	NPF2.13	seedling	photosynthesis, light harvesting	41	31	-0.33	0.51	0.058	-0.124	n29	p<0.01
AT1G69870	NPF2.13	seedling	photosynthesis, light reaction	334	275	-0.29	0.51	0.006	-0.05	n29	p<0.01
AT1G69870	NPF2.13	seedling	plastid localization	105	103	-0.28	0.51	0.032	-0.087	n29	p<0.01
AT1G69870	NPF2.13	seedling	plastid translation	10	10	-0.43	0.53	0.148	-0.198	n29	p<0.01
AT1G69870	NPF2.13	seedling	reductive pentose-phosphate cycle	11	11	-0.31	0.51	0.111	-0.155	n29	p<0.01
AT1G69870	NPF2.13	seedling	response to endoplasmic reticulum stress	352	347	0.21	0.49	0.001	-0.052	n29	p<0.01
AT1G69870	NPF2.13	seedling	response to symbiotic fungus	38	37	0.28	0.48	0.057	-0.111	n29	p<0.01
AT1G69870	NPF2.13	seedling	thylakoid membrane organization	198	194	-0.29	0.52	0.022	-0.067	n29	p<0.01
AT1G69870	NPF2.13	shoot	axis specification	92	90	0.22	0.39	0.057	-0.049	n6	p<0.01
AT1G69870	NPF2.13	shoot	cellular response to hypoxia	24	23	-0.21	0.33	0.121	-0.115	n6	p<0.01
AT1G69870	NPF2.13	shoot	flavone metabolic process	10	10	0.25	0.34	0.185	-0.15	n6	p<0.01
AT1G69870	NPF2.13	shoot	photosynthesis, light harvesting	41	31	0.3	0.51	0.068	-0.113	n6	p<0.01
AT1G69870	NPF2.13	shoot	specification of axis polarity	81	79	0.23	0.39	0.073	-0.058	n6	p<0.01
AT1G69870	NPF2.13	shoot	specification of symmetry	125	123	0.23	0.37	0.03	-0.048	n6	p<0.01
AT2G26690	NPF6.2	flower	autophagy	74	71	0.29	0.38	0.075	-0.085	n5	p<0.01
AT2G26690	NPF6.2	flower	cell cycle checkpoint	11	11	-0.41	0.28	0.225	-0.186	n5	p<0.01
AT2G26690	NPF6.2	flower	cell cycle phase transition	83	80	-0.51	0.3	0.083	-0.078	n5	p<0.01
AT2G26690	NPF6.2	flower	cofactor catabolic process	63	63	0.38	0.35	0.11	-0.101	n5	p<0.01
AT2G26690	NPF6.2	flower	cytokinesis	201	195	-0.4	0.31	0.07	-0.045	n5	p<0.01
AT2G26690	NPF6.2	flower	cytokinetic process	210	204	-0.41	0.32	0.065	-0.055	n5	p<0.01
AT2G26690	NPF6.2	flower	establishment of protein localization to peroxisome	96	94	0.25	0.42	0.1	-0.085	n5	p<0.01
AT2G26690	NPF6.2	flower	flower calyx development	78	75	-0.4	0.35	0.075	-0.094	n5	p<0.01
AT2G26690	NPF6.2	flower	histone phosphorylation	62	61	-0.49	0.32	0.076	-0.06	n5	p<0.01
AT2G26690	NPF6.2	flower	nucleolus organization	24	24	-0.4	0.29	0.138	-0.15	n5	p<0.01
AT2G26690	NPF6.2	flower	organ senescence	104	96	0.23	0.38	0.087	-0.064	n5	p<0.01
AT2G26690	NPF6.2	flower	petal formation	73	72	-0.42	0.35	0.081	-0.098	n5	p<0.01
AT2G26690	NPF6.2	flower	phototropism	14	12	0.31	0.33	0.224	-0.247	n5	p<0.01
AT2G26690	NPF6.2	flower	pigment catabolic process	59	59	0.39	0.36	0.099	-0.103	n5	p<0.01
AT2G26690	NPF6.2	flower	positive regulation of seed germination	15	15	0.26	0.36	0.216	-0.173	n5	p<0.01
AT2G26690	NPF6.2	flower	regulation of generation of precursor metabolites and energy	20	19	0.23	0.34	0.195	-0.134	n5	p<0.01
AT2G26690	NPF6.2	flower	regulation of photosynthesis	29	27	0.24	0.34	0.173	-0.149	n5	p<0.01
AT2G26690	NPF6.2	flower	response to symbiotic fungus	38	37	0.27	0.39	0.135	-0.115	n5	p<0.01
AT2G26690	NPF6.2	flower	sepal formation	72	72	-0.42	0.35	0.081	-0.098	n5	p<0.01
AT2G26690	NPF6.2	flower	sepal morphogenesis	72	72	-0.42	0.35	0.081	-0.098	n5	p<0.01
AT2G26690	NPF6.2	leaf	ER-nucleus signaling pathway	193	190	-0.27	0.44	0.081	-0.003	n21	p<0.01
AT2G26690	NPF6.2	leaf	MAPK cascade	23	23	-0.25	0.43	0.137	-0.084	n21	p<0.01
AT2G26690	NPF6.2	leaf	ammonium transport	30	29	-0.23	0.43	0.164	-0.083	n21	p<0.01
AT2G26690	NPF6.2	leaf	camalexin metabolic process	12	11	-0.24	0.44	0.275	-0.19	n21	p<0.01
AT2G26690	NPF6.2	leaf	cellular response to topologically incorrect protein	187	184	-0.27	0.44	0.088	-0.003	n21	p<0.01
AT2G26690	NPF6.2	leaf	detection of bacterium	17	16	-0.38	0.47	0.164	-0.106	n21	p<0.01
AT2G26690	NPF6.2	leaf	glyceraldehyde-3-phosphate metabolic process	232	230	0.3	0.51	0.078	-0.005	n21	p<0.01
AT2G26690	NPF6.2	leaf	negative regulation of cell death	174	173	-0.32	0.44	0.082	-0.004	n21	p<0.01
AT2G26690	NPF6.2	leaf	negative regulation of defense response	277	274	-0.24	0.46	0.077	-0.005	n21	p<0.01
AT2G26690	NPF6.2	leaf	photosynthesis, dark reaction	12	12	0.28	0.52	0.257	-0.107	n21	p<0.01
AT2G26690	NPF6.2	leaf	photosynthesis, light harvesting	41	31	0.35	0.5	0.145	-0.065	n21	p<0.01
AT2G26690	NPF6.2	leaf	photosynthesis, light reaction	334	275	0.29	0.51	0.095	-0.004	n21	p<0.01
AT2G26690	NPF6.2	leaf	pigment biosynthetic process	284	272	0.29	0.49	0.073	-0.016	n21	p<0.01
AT2G26690	NPF6.2	leaf	plastid localization	105	103	0.33	0.52	0.097	-0.046	n21	p<0.01
AT2G26690	NPF6.2	leaf	reductive pentose-phosphate cycle	11	11	0.28	0.52	0.245	-0.117	n21	p<0.01
AT2G26690	NPF6.2	leaf	regulation of generation of precursor metabolites and energy	20	19	0.29	0.48	0.198	-0.086	n21	p<0.01
AT2G26690	NPF6.2	leaf	response to endoplasmic reticulum stress	352	347	-0.25	0.47	0.058	-0.002	n21	p<0.01
AT2G26690	NPF6.2	leaf	response to unfolded protein	187	184	-0.27	0.44	0.088	-0.003	n21	p<0.01
AT2G26690	NPF6.2	leaf	tetrapyrrole metabolic process	230	225	0.27	0.5	0.072	-0.007	n21	p<0.01
AT2G26690	NPF6.2	leaf	thylakoid membrane organization	198	194	0.3	0.51	0.071	-0.014	n21	p<0.01
AT2G26690	NPF6.2	root	RNA export from nucleus	67	66	-0.36	0.38	0.071	-0.077	n20	p<0.01
AT2G26690	NPF6.2	root	RNA methylation	185	177	-0.39	0.43	0.034	-0.063	n20	p<0.01
AT2G26690	NPF6.2	root	actin filament bundle assembly	13	12	0.28	0.43	0.19	-0.168	n20	p<0.01
AT2G26690	NPF6.2	root	cell cycle phase transition	83	80	-0.32	0.41	0.05	-0.055	n20	p<0.01
AT2G26690	NPF6.2	root	cofactor catabolic process	63	63	0.33	0.45	0.079	-0.081	n20	p<0.01
AT2G26690	NPF6.2	root	establishment of protein localization to mitochondrion	106	103	-0.42	0.36	0.054	-0.09	n20	p<0.01
AT2G26690	NPF6.2	root	female gamete generation	141	139	-0.42	0.35	0.047	-0.071	n20	p<0.01
AT2G26690	NPF6.2	root	karyogamy	56	49	-0.32	0.37	0.075	-0.091	n20	p<0.01
AT2G26690	NPF6.2	root	mRNA transport	61	60	-0.37	0.37	0.079	-0.084	n20	p<0.01
AT2G26690	NPF6.2	root	photosynthesis, dark reaction	12	12	0.28	0.43	0.176	-0.175	n20	p<0.01
AT2G26690	NPF6.2	root	photosynthesis, light harvesting	41	31	0.45	0.35	0.082	-0.133	n20	p<0.01
AT2G26690	NPF6.2	root	photosynthesis, light reaction	334	275	0.29	0.4	0.027	-0.032	n20	p<0.01
AT2G26690	NPF6.2	root	phototropism	14	12	0.34	0.45	0.206	-0.198	n20	p<0.01
AT2G26690	NPF6.2	root	pigment catabolic process	59	59	0.34	0.46	0.096	-0.089	n20	p<0.01
AT2G26690	NPF6.2	root	protein targeting to mitochondrion	106	103	-0.42	0.36	0.054	-0.09	n20	p<0.01
AT2G26690	NPF6.2	root	pyrimidine-containing compound metabolic process	184	178	-0.32	0.4	0.032	-0.043	n20	p<0.01
AT2G26690	NPF6.2	root	regulation of generation of precursor metabolites and energy	20	19	0.34	0.38	0.173	-0.134	n20	p<0.01
AT2G26690	NPF6.2	root	regulation of photosynthesis	29	27	0.33	0.4	0.122	-0.139	n20	p<0.01
AT2G26690	NPF6.2	root	regulation of translational initiation	16	14	-0.31	0.43	0.159	-0.207	n20	p<0.01
AT2G26690	NPF6.2	root	response to desiccation	39	38	0.27	0.49	0.108	-0.091	n20	p<0.01
AT2G26690	NPF6.2	seed	actin filament bundle assembly	13	12	0.26	0.44	0.218	-0.261	n3	p<0.01
AT2G26690	NPF6.2	seed	amino acid activation	69	54	-0.36	0.29	0.156	-0.07	n3	p<0.01
AT2G26690	NPF6.2	seed	autophagy	74	71	0.24	0.32	0.153	-0.034	n3	p<0.01
AT2G26690	NPF6.2	seed	establishment of protein localization to chloroplast	71	69	-0.39	0.25	0.181	-0.063	n3	p<0.01
AT2G26690	NPF6.2	seed	glyceraldehyde-3-phosphate metabolic process	232	230	-0.35	0.28	0.09	-0.011	n3	p<0.01
AT2G26690	NPF6.2	seed	imidazole-containing compound metabolic process	11	9	-0.45	0.37	0.3	-0.179	n3	p<0.01
AT2G26690	NPF6.2	seed	membrane budding	17	15	0.3	0.38	0.219	-0.186	n3	p<0.01
AT2G26690	NPF6.2	seed	metallo-sulfur cluster assembly	103	99	-0.36	0.25	0.12	-0.054	n3	p<0.01
AT2G26690	NPF6.2	seed	nitrate transport	207	206	0.22	0.33	0.095	-0.021	n3	p<0.01
AT2G26690	NPF6.2	seed	phototransduction	21	18	0.22	0.33	0.236	-0.175	n3	p>0.01
AT2G26690	NPF6.2	seed	plastid localization	105	103	-0.36	0.25	0.116	-0.053	n3	p<0.01
AT2G26690	NPF6.2	seed	plastid translation	10	10	-0.4	0.33	0.274	-0.195	n3	p<0.01
AT2G26690	NPF6.2	seed	postreplication repair	36	36	0.23	0.33	0.158	-0.132	n3	p<0.01
AT2G26690	NPF6.2	seed	regulation of pollen tube growth	17	16	0.21	0.38	0.281	-0.219	n3	p>0.01
AT2G26690	NPF6.2	seed	regulation of sulfur metabolic process	17	16	0.22	0.3	0.225	-0.154	n3	p>0.01
AT2G26690	NPF6.2	seed	response to nitrate	199	195	0.23	0.33	0.091	-0.015	n3	p<0.01
AT2G26690	NPF6.2	seed	thioester biosynthetic process	16	16	-0.37	0.29	0.224	-0.197	n3	p<0.01
AT2G26690	NPF6.2	seed	thylakoid membrane organization	198	194	-0.39	0.26	0.12	-0.01	n3	p<0.01
AT2G26690	NPF6.2	seed	transcription from plastid promoter	72	71	-0.44	0.22	0.147	-0.068	n3	p<0.01
AT2G26690	NPF6.2	seed	vesicle coating	14	12	0.35	0.38	0.25	-0.222	n3	p<0.01
AT2G26690	NPF6.2	seedling	cellular response to hypoxia	24	23	-0.22	0.42	0.145	-0.103	n25	p<0.01
AT2G26690	NPF6.2	seedling	cofactor catabolic process	63	63	0.24	0.51	0.089	-0.029	n25	p<0.01
AT2G26690	NPF6.2	seedling	defense response by callose deposition	63	63	-0.22	0.5	0.081	-0.043	n25	p<0.01
AT2G26690	NPF6.2	seedling	defense response by callose deposition in cell wall	16	16	-0.21	0.51	0.182	-0.102	n25	p<0.01
AT2G26690	NPF6.2	seedling	defense response by cell wall thickening	16	16	-0.21	0.51	0.182	-0.102	n25	p<0.01
AT2G26690	NPF6.2	seedling	detection of bacterium	17	16	-0.26	0.48	0.198	-0.088	n25	p<0.01
AT2G26690	NPF6.2	seedling	negative regulation of cell death	174	173	-0.22	0.49	0.065	-0.016	n25	p<0.01
AT2G26690	NPF6.2	seedling	photosynthesis, dark reaction	12	12	0.29	0.53	0.155	-0.166	n25	p<0.01
AT2G26690	NPF6.2	seedling	photosynthesis, light harvesting	41	31	0.33	0.5	0.142	-0.06	n25	p<0.01
AT2G26690	NPF6.2	seedling	phototropism	14	12	0.3	0.48	0.172	-0.128	n25	p<0.01
AT2G26690	NPF6.2	seedling	pigment catabolic process	59	59	0.24	0.52	0.085	-0.029	n25	p<0.01
AT2G26690	NPF6.2	seedling	plastid localization	105	103	0.23	0.53	0.058	-0.043	n25	p<0.01
AT2G26690	NPF6.2	seedling	reductive pentose-phosphate cycle	11	11	0.3	0.53	0.175	-0.164	n25	p<0.01
AT2G26690	NPF6.2	seedling	regulation of chlorophyll biosynthetic process	14	14	0.24	0.49	0.158	-0.135	n25	p<0.01
AT2G26690	NPF6.2	seedling	regulation of generation of precursor metabolites and energy	20	19	0.26	0.49	0.147	-0.084	n25	p<0.01
AT2G26690	NPF6.2	seedling	regulation of photosynthesis	29	27	0.23	0.5	0.125	-0.095	n25	p<0.01
AT2G26690	NPF6.2	shoot	NADPH regeneration	201	199	0.37	0.42	0.073	-0.023	n6	p<0.01
AT2G26690	NPF6.2	shoot	actin filament bundle assembly	13	12	0.41	0.4	0.221	-0.16	n6	p<0.01
AT2G26690	NPF6.2	shoot	cellular response to hypoxia	24	23	-0.21	0.39	0.193	-0.125	n6	p<0.01
AT2G26690	NPF6.2	shoot	photosynthesis, dark reaction	12	12	0.35	0.41	0.293	-0.105	n6	p<0.01
AT2G26690	NPF6.2	shoot	photosynthesis, light harvesting	41	31	0.52	0.43	0.144	-0.095	n6	p<0.01
AT2G26690	NPF6.2	shoot	photosynthesis, light reaction	334	275	0.38	0.42	0.057	-0.009	n6	p<0.01
AT2G26690	NPF6.2	shoot	plastid localization	105	103	0.39	0.4	0.104	-0.032	n6	p<0.01
AT2G26690	NPF6.2	shoot	pyridine-containing compound metabolic process	223	219	0.35	0.42	0.073	-0.033	n6	p<0.01
AT2G26690	NPF6.2	shoot	regulation of generation of precursor metabolites and energy	20	19	0.34	0.42	0.198	-0.143	n6	p<0.01
AT2G26690	NPF6.2	shoot	regulation of photosynthesis	29	27	0.35	0.42	0.172	-0.116	n6	p<0.01
AT2G26690	NPF6.2	shoot	transcription from plastid promoter	72	71	0.36	0.43	0.099	-0.046	n6	p<0.01
AT3G21670	NRT1.3	flower	DNA methylation	179	171	-0.28	0.35	0.046	-0.053	n6	p<0.01
AT3G21670	NRT1.3	flower	NADPH regeneration	201	199	0.31	0.36	0.034	-0.048	n6	p<0.01
AT3G21670	NRT1.3	flower	cell cycle checkpoint	11	11	-0.28	0.37	0.352	-0.14	n6	p<0.01
AT3G21670	NRT1.3	flower	cell cycle phase transition	83	80	-0.33	0.34	0.079	-0.065	n6	p<0.01
AT3G21670	NRT1.3	flower	cofactor catabolic process	63	63	0.35	0.35	0.076	-0.079	n6	p<0.01
AT3G21670	NRT1.3	flower	histone methylation	299	292	-0.28	0.35	0.029	-0.031	n6	p<0.01
AT3G21670	NRT1.3	flower	histone phosphorylation	62	61	-0.35	0.36	0.066	-0.072	n6	p<0.01
AT3G21670	NRT1.3	flower	nucleolus organization	24	24	-0.28	0.34	0.119	-0.154	n6	p<0.01
AT3G21670	NRT1.3	flower	petal formation	73	72	-0.27	0.35	0.07	-0.055	n6	p<0.01
AT3G21670	NRT1.3	flower	photosynthesis, dark reaction	12	12	0.31	0.36	0.12	-0.141	n6	p<0.01
AT3G21670	NRT1.3	flower	photosynthesis, light harvesting	41	31	0.43	0.31	0.124	-0.122	n6	p<0.01
AT3G21670	NRT1.3	flower	photosynthesis, light reaction	334	275	0.31	0.33	0.041	-0.04	n6	p<0.01
AT3G21670	NRT1.3	flower	pigment catabolic process	59	59	0.37	0.35	0.073	-0.094	n6	p<0.01
AT3G21670	NRT1.3	flower	plastid localization	105	103	0.31	0.33	0.05	-0.087	n6	p<0.01
AT3G21670	NRT1.3	flower	positive regulation of chromosome organization	11	9	-0.3	0.37	0.149	-0.147	n6	p<0.01
AT3G21670	NRT1.3	flower	protein methylation	308	301	-0.27	0.35	0.028	-0.034	n6	p<0.01
AT3G21670	NRT1.3	flower	reductive pentose-phosphate cycle	11	11	0.3	0.35	0.152	-0.149	n6	p<0.01
AT3G21670	NRT1.3	flower	regulation of generation of precursor metabolites and energy	20	19	0.34	0.34	0.181	-0.125	n6	p<0.01
AT3G21670	NRT1.3	flower	regulation of photosynthesis	29	27	0.38	0.33	0.149	-0.118	n6	p<0.01
AT3G21670	NRT1.3	flower	sepal formation	72	72	-0.27	0.35	0.07	-0.055	n6	p<0.01
AT3G21670	NRT1.3	leaf	ER-nucleus signaling pathway	193	190	-0.23	0.48	0.062	-0.039	n23	p<0.01
AT3G21670	NRT1.3	leaf	cell plate assembly	11	9	-0.23	0.44	0.237	-0.209	n23	p<0.01
AT3G21670	NRT1.3	leaf	cellular response to topologically incorrect protein	187	184	-0.22	0.48	0.066	-0.045	n23	p<0.01
AT3G21670	NRT1.3	leaf	detection of bacterium	17	16	-0.27	0.5	0.184	-0.139	n23	p<0.01
AT3G21670	NRT1.3	leaf	glyceraldehyde-3-phosphate metabolic process	232	230	0.36	0.52	0.062	-0.033	n23	p<0.01
AT3G21670	NRT1.3	leaf	heat acclimation	84	81	-0.23	0.5	0.096	-0.08	n23	p<0.01
AT3G21670	NRT1.3	leaf	negative regulation of cell death	174	173	-0.24	0.49	0.054	-0.037	n23	p<0.01
AT3G21670	NRT1.3	leaf	photosynthesis, dark reaction	12	12	0.38	0.47	0.183	-0.147	n23	p<0.01
AT3G21670	NRT1.3	leaf	photosynthesis, light harvesting	41	31	0.41	0.48	0.193	-0.101	n23	p<0.01
AT3G21670	NRT1.3	leaf	photosynthesis, light reaction	334	275	0.36	0.49	0.064	-0.036	n23	p<0.01
AT3G21670	NRT1.3	leaf	pigment biosynthetic process	284	272	0.35	0.48	0.044	-0.024	n23	p<0.01
AT3G21670	NRT1.3	leaf	plastid localization	105	103	0.43	0.49	0.072	-0.053	n23	p<0.01
AT3G21670	NRT1.3	leaf	reductive pentose-phosphate cycle	11	11	0.36	0.48	0.175	-0.148	n23	p<0.01
AT3G21670	NRT1.3	leaf	regulation of chlorophyll biosynthetic process	14	14	0.43	0.49	0.219	-0.154	n23	p<0.01
AT3G21670	NRT1.3	leaf	regulation of cofactor metabolic process	19	19	0.35	0.49	0.235	-0.121	n23	p<0.01
AT3G21670	NRT1.3	leaf	response to endoplasmic reticulum stress	352	347	-0.22	0.49	0.049	-0.034	n23	p<0.01
AT3G21670	NRT1.3	leaf	response to unfolded protein	187	184	-0.22	0.48	0.066	-0.045	n23	p<0.01
AT3G21670	NRT1.3	leaf	thylakoid membrane organization	198	194	0.35	0.51	0.06	-0.03	n23	p<0.01
AT3G21670	NRT1.3	root	RNA export from nucleus	67	66	-0.38	0.35	0.111	-0.057	n16	p<0.01
AT3G21670	NRT1.3	root	RNA methylation	185	177	-0.37	0.34	0.061	-0.032	n16	p<0.01
AT3G21670	NRT1.3	root	cell cycle checkpoint	11	11	-0.32	0.38	0.196	-0.198	n16	p<0.01
AT3G21670	NRT1.3	root	cofactor catabolic process	63	63	0.26	0.44	0.071	-0.064	n16	p<0.01
AT3G21670	NRT1.3	root	establishment of protein localization to mitochondrion	106	103	-0.4	0.33	0.054	-0.06	n16	p<0.01
AT3G21670	NRT1.3	root	female gamete generation	141	139	-0.41	0.33	0.052	-0.028	n16	p<0.01
AT3G21670	NRT1.3	root	flavone metabolic process	10	10	0.32	0.44	0.181	-0.217	n16	p<0.01
AT3G21670	NRT1.3	root	karyogamy	56	49	-0.33	0.35	0.08	-0.075	n16	p<0.01
AT3G21670	NRT1.3	root	mRNA transport	61	60	-0.39	0.35	0.119	-0.054	n16	p<0.01
AT3G21670	NRT1.3	root	photosynthesis, light harvesting	41	31	0.49	0.44	0.139	-0.074	n16	p<0.01
AT3G21670	NRT1.3	root	photosynthesis, light reaction	334	275	0.3	0.45	0.048	-0.032	n16	p<0.01
AT3G21670	NRT1.3	root	phototropism	14	12	0.37	0.41	0.194	-0.193	n16	p<0.01
AT3G21670	NRT1.3	root	pigment catabolic process	59	59	0.26	0.45	0.076	-0.057	n16	p<0.01
AT3G21670	NRT1.3	root	positive regulation of catalytic activity	122	120	0.23	0.46	0.058	-0.036	n16	p<0.01
AT3G21670	NRT1.3	root	protein targeting to mitochondrion	106	103	-0.4	0.33	0.054	-0.06	n16	p<0.01
AT3G21670	NRT1.3	root	reductive pentose-phosphate cycle	11	11	0.23	0.44	0.266	-0.186	n16	p>0.01
AT3G21670	NRT1.3	root	regulation of generation of precursor metabolites and energy	20	19	0.37	0.43	0.169	-0.171	n16	p<0.01
AT3G21670	NRT1.3	root	regulation of photosynthesis	29	27	0.32	0.44	0.126	-0.126	n16	p<0.01
AT3G21670	NRT1.3	root	ribonucleoprotein complex assembly	19	15	-0.34	0.38	0.157	-0.136	n16	p<0.01
AT3G21670	NRT1.3	root	ribonucleoprotein complex subunit organization	19	15	-0.34	0.38	0.157	-0.136	n16	p<0.01
AT3G21670	NRT1.3	seed	RNA export from nucleus	67	66	-0.43	0.35	0.044	-0.127	n7	p<0.01
AT3G21670	NRT1.3	seed	RNA methylation	185	177	-0.37	0.38	0.015	-0.08	n7	p<0.01
AT3G21670	NRT1.3	seed	anatomical structure homeostasis	67	63	-0.33	0.37	0.062	-0.098	n7	p<0.01
AT3G21670	NRT1.3	seed	establishment of protein localization to mitochondrion	106	103	-0.36	0.34	0.017	-0.09	n7	p<0.01
AT3G21670	NRT1.3	seed	female gamete generation	141	139	-0.48	0.33	0.033	-0.077	n7	p<0.01
AT3G21670	NRT1.3	seed	flavone metabolic process	10	10	0.21	0.51	0.199	-0.262	n7	p<0.01
AT3G21670	NRT1.3	seed	karyogamy	56	49	-0.36	0.34	0.072	-0.138	n7	p<0.01
AT3G21670	NRT1.3	seed	mRNA transport	61	60	-0.45	0.35	0.053	-0.145	n7	p<0.01
AT3G21670	NRT1.3	seed	nuclear transport	211	204	-0.35	0.35	0.01	-0.075	n7	p<0.01
AT3G21670	NRT1.3	seed	photosynthesis, dark reaction	12	12	0.22	0.44	0.173	-0.219	n7	p<0.01
AT3G21670	NRT1.3	seed	photosynthesis, light harvesting	41	31	0.24	0.46	0.109	-0.136	n7	p<0.01
AT3G21670	NRT1.3	seed	protein targeting to mitochondrion	106	103	-0.36	0.34	0.017	-0.09	n7	p<0.01
AT3G21670	NRT1.3	seed	reductive pentose-phosphate cycle	11	11	0.24	0.44	0.182	-0.202	n7	p<0.01
AT3G21670	NRT1.3	seed	response to ionizing radiation	96	91	-0.34	0.36	0.042	-0.116	n7	p<0.01
AT3G21670	NRT1.3	seedling	cofactor catabolic process	63	63	0.28	0.48	0.083	-0.042	n33	p<0.01
AT3G21670	NRT1.3	seedling	detection of bacterium	17	16	-0.24	0.48	0.142	-0.103	n33	p<0.01
AT3G21670	NRT1.3	seedling	negative regulation of cell death	174	173	-0.22	0.49	0.067	-0.008	n33	p<0.01
AT3G21670	NRT1.3	seedling	photosynthesis, dark reaction	12	12	0.35	0.47	0.151	-0.144	n33	p<0.01
AT3G21670	NRT1.3	seedling	photosynthesis, light harvesting	41	31	0.33	0.5	0.127	-0.067	n33	p<0.01
AT3G21670	NRT1.3	seedling	photosynthesis, light reaction	334	275	0.3	0.49	0.049	-0.011	n33	p<0.01
AT3G21670	NRT1.3	seedling	pigment catabolic process	59	59	0.29	0.48	0.087	-0.043	n33	p<0.01
AT3G21670	NRT1.3	seedling	plastid localization	105	103	0.32	0.49	0.071	-0.022	n33	p<0.01
AT3G21670	NRT1.3	seedling	reductive pentose-phosphate cycle	11	11	0.33	0.48	0.152	-0.131	n33	p<0.01
AT3G21670	NRT1.3	seedling	regulation of generation of precursor metabolites and energy	20	19	0.33	0.46	0.124	-0.072	n33	p<0.01
AT3G21670	NRT1.3	seedling	regulation of photosynthesis	29	27	0.31	0.48	0.141	-0.063	n33	p<0.01
AT3G21670	NRT1.3	seedling	thylakoid membrane organization	198	194	0.27	0.5	0.07	-0.012	n33	p<0.01
AT3G21670	NRT1.3	shoot	RNA methylation	185	177	-0.25	0.54	0.069	-0.031	n7	p<0.01
AT3G21670	NRT1.3	shoot	cofactor catabolic process	63	63	0.42	0.4	0.105	-0.071	n7	p<0.01
AT3G21670	NRT1.3	shoot	establishment of protein localization to endoplasmic reticulum	13	12	-0.22	0.5	0.244	-0.14	n7	p<0.01
AT3G21670	NRT1.3	shoot	oxidative phosphorylation	34	18	-0.24	0.46	0.161	-0.139	n7	p<0.01
AT3G21670	NRT1.3	shoot	photosynthesis, dark reaction	12	12	0.27	0.44	0.221	-0.217	n7	p<0.01
AT3G21670	NRT1.3	shoot	photosynthesis, light harvesting	41	31	0.43	0.4	0.161	-0.077	n7	p<0.01
AT3G21670	NRT1.3	shoot	photosynthesis, light reaction	334	275	0.29	0.42	0.065	-0.025	n7	p<0.01
AT3G21670	NRT1.3	shoot	phototropism	14	12	0.29	0.43	0.176	-0.147	n7	p<0.01
AT3G21670	NRT1.3	shoot	pigment catabolic process	59	59	0.43	0.4	0.112	-0.072	n7	p<0.01
AT3G21670	NRT1.3	shoot	plastid localization	105	103	0.27	0.44	0.101	-0.047	n7	p<0.01
AT3G21670	NRT1.3	shoot	positive regulation of catalytic activity	122	120	0.26	0.44	0.086	-0.057	n7	p<0.01
AT3G21670	NRT1.3	shoot	regulation of generation of precursor metabolites and energy	20	19	0.39	0.41	0.147	-0.132	n7	p<0.01
AT3G21670	NRT1.3	shoot	regulation of photosynthesis	29	27	0.34	0.41	0.169	-0.137	n7	p<0.01
AT3G21670	NRT1.3	shoot	ribosomal small subunit biogenesis	18	16	-0.38	0.54	0.192	-0.116	n7	p<0.01
AT3G45060	NRT2.6	flower	photosynthesis, light harvesting	41	31	-0.23	0.3	0.112	-0.029	n4	p<0.01
AT3G45060	NRT2.6	leaf	ER-nucleus signaling pathway	193	190	0.41	0.41	0.014	-0.088	n11	p<0.01
AT3G45060	NRT2.6	leaf	alkene biosynthetic process	120	117	0.38	0.38	0.034	-0.107	n11	p<0.01
AT3G45060	NRT2.6	leaf	ammonium transport	30	29	0.4	0.43	0.107	-0.129	n11	p<0.01
AT3G45060	NRT2.6	leaf	asymmetric cell division	24	23	-0.42	0.41	0.139	-0.216	n11	p<0.01
AT3G45060	NRT2.6	leaf	cellular response to topologically incorrect protein	187	184	0.42	0.41	0.009	-0.082	n11	p<0.01
AT3G45060	NRT2.6	leaf	chloroplast organization	252	231	-0.4	0.43	-0.003	-0.084	n11	p<0.01
AT3G45060	NRT2.6	leaf	defense response by callose deposition	63	63	0.46	0.41	0.065	-0.136	n11	p<0.01
AT3G45060	NRT2.6	leaf	ethylene metabolic process	120	117	0.38	0.38	0.034	-0.107	n11	p<0.01
AT3G45060	NRT2.6	leaf	glyceraldehyde-3-phosphate metabolic process	232	230	-0.42	0.45	0.016	-0.083	n11	p<0.01
AT3G45060	NRT2.6	leaf	imidazole-containing compound metabolic process	11	9	-0.4	0.42	0.136	-0.244	n11	p<0.01
AT3G45060	NRT2.6	leaf	metallo-sulfur cluster assembly	103	99	-0.39	0.43	0.035	-0.121	n11	p<0.01
AT3G45060	NRT2.6	leaf	negative regulation of cell death	174	173	0.44	0.43	0.015	-0.111	n11	p<0.01
AT3G45060	NRT2.6	leaf	olefin biosynthetic process	120	117	0.38	0.38	0.034	-0.107	n11	p<0.01
AT3G45060	NRT2.6	leaf	plastid fission	20	20	-0.4	0.41	0.104	-0.2	n11	p<0.01
AT3G45060	NRT2.6	leaf	plastid localization	105	103	-0.46	0.43	0.027	-0.124	n11	p<0.01
AT3G45060	NRT2.6	leaf	plastid translation	10	10	-0.43	0.46	0.233	-0.277	n11	p<0.01
AT3G45060	NRT2.6	leaf	response to chitin	421	411	0.42	0.39	-0.005	-0.079	n11	p<0.01
AT3G45060	NRT2.6	leaf	response to unfolded protein	187	184	0.42	0.41	0.009	-0.082	n11	p<0.01
AT3G45060	NRT2.6	leaf	thylakoid membrane organization	198	194	-0.45	0.44	0.013	-0.105	n11	p<0.01
AT3G45060	NRT2.6	leaf	transcription from plastid promoter	72	71	-0.45	0.42	0.043	-0.12	n11	p<0.01
AT3G45060	NRT2.6	root	RNA export from nucleus	67	66	-0.3	0.38	0.064	-0.066	n8	p<0.01
AT3G45060	NRT2.6	root	RNA methylation	185	177	-0.36	0.45	0.026	-0.047	n8	p<0.01
AT3G45060	NRT2.6	root	establishment of protein localization to mitochondrion	106	103	-0.32	0.4	0.036	-0.05	n8	p<0.01
AT3G45060	NRT2.6	root	female gamete generation	141	139	-0.3	0.37	0.034	-0.049	n8	p<0.01
AT3G45060	NRT2.6	root	karyogamy	56	49	-0.29	0.39	0.081	-0.081	n8	p<0.01
AT3G45060	NRT2.6	root	mRNA transport	61	60	-0.31	0.38	0.057	-0.072	n8	p<0.01
AT3G45060	NRT2.6	root	protein targeting to mitochondrion	106	103	-0.32	0.4	0.036	-0.05	n8	p<0.01
AT3G45060	NRT2.6	root	ribonucleoprotein complex assembly	19	15	-0.27	0.39	0.103	-0.108	n8	p<0.01
AT3G45060	NRT2.6	root	ribonucleoprotein complex subunit organization	19	15	-0.27	0.39	0.103	-0.108	n8	p<0.01
AT3G45060	NRT2.6	root	ribosomal small subunit biogenesis	18	16	-0.27	0.46	0.09	-0.128	n8	p<0.01
AT3G45060	NRT2.6	seed	amino acid transport	272	261	0.25	0.37	0.045	-0.048	n4	p<0.01
AT3G45060	NRT2.6	seed	ammonium transport	30	29	0.27	0.4	0.119	-0.172	n4	p<0.01
AT3G45060	NRT2.6	seed	defense response by callose deposition in cell wall	16	16	0.25	0.41	0.18	-0.178	n4	p<0.01
AT3G45060	NRT2.6	seed	defense response by cell wall thickening	16	16	0.25	0.41	0.18	-0.178	n4	p<0.01
AT3G45060	NRT2.6	seed	establishment of protein localization to mitochondrion	106	103	-0.31	0.41	0.088	-0.091	n4	p<0.01
AT3G45060	NRT2.6	seed	female gamete generation	141	139	-0.4	0.35	0.073	-0.065	n4	p<0.01
AT3G45060	NRT2.6	seed	flavone metabolic process	10	10	0.27	0.34	0.172	-0.251	n4	p<0.01
AT3G45060	NRT2.6	seed	mRNA transport	61	60	-0.3	0.36	0.103	-0.121	n4	p<0.01
AT3G45060	NRT2.6	seed	modulation of RNA levels in other organism involved in symbiotic interaction	102	102	-0.29	0.36	0.058	-0.058	n4	p<0.01
AT3G45060	NRT2.6	seed	nucleotide-sugar metabolic process	43	40	0.29	0.35	0.141	-0.109	n4	p<0.01
AT3G45060	NRT2.6	seed	organic anion transport	323	310	0.25	0.37	0.041	-0.043	n4	p<0.01
AT3G45060	NRT2.6	seed	organic cation transport	10	9	0.26	0.3	0.253	-0.296	n4	p<0.01
AT3G45060	NRT2.6	seed	oxidative phosphorylation	34	18	0.31	0.33	0.135	-0.185	n4	p<0.01
AT3G45060	NRT2.6	seed	pollen maturation	12	12	0.26	0.42	0.249	-0.206	n4	p<0.01
AT3G45060	NRT2.6	seed	production of small RNA involved in gene silencing by RNA	144	142	-0.28	0.38	0.041	-0.061	n4	p<0.01
AT3G45060	NRT2.6	seed	protein targeting to mitochondrion	106	103	-0.31	0.41	0.088	-0.091	n4	p<0.01
AT3G45060	NRT2.6	seed	response to dsRNA	144	142	-0.28	0.38	0.041	-0.061	n4	p<0.01
AT3G45060	NRT2.6	seed	ribosome biogenesis	125	52	-0.28	0.4	0.136	-0.089	n4	p<0.01
AT3G45060	NRT2.6	seed	vegetative phase change	70	70	-0.28	0.36	0.092	-0.102	n4	p<0.01
AT3G45060	NRT2.6	seed	virus induced gene silencing	102	102	-0.29	0.36	0.058	-0.058	n4	p<0.01
AT3G45060	NRT2.6	seedling	histone phosphorylation	62	61	-0.21	0.5	0.072	-0.06	n8	p<0.01
AT3G45060	NRT2.6	seedling	positive regulation of chromosome organization	11	9	-0.22	0.41	0.19	-0.153	n8	p<0.01
AT3G45060	NRT2.6	shoot	RNA methylation	185	177	0.44	0	0.095	-0.031	n1	p<0.01
AT3G45060	NRT2.6	shoot	amino acid activation	69	54	0.29	0	0.179	-0.137	n1	p<0.01
AT3G45060	NRT2.6	shoot	autophagy	74	71	-0.27	0	0.131	-0.075	n1	p<0.01
AT3G45060	NRT2.6	shoot	chromatin assembly	77	73	0.24	0	0.179	-0.072	n1	p<0.01
AT3G45060	NRT2.6	shoot	cortical cytoskeleton organization	24	24	-0.25	0	0.195	-0.14	n1	p<0.01
AT3G45060	NRT2.6	shoot	detection of light stimulus	22	19	-0.26	0	0.192	-0.167	n1	p<0.01
AT3G45060	NRT2.6	shoot	diaminopimelate metabolic process	15	13	0.32	0	0.257	-0.199	n1	p<0.01
AT3G45060	NRT2.6	shoot	embryo sac central cell differentiation	25	18	0.28	0	0.281	-0.188	n1	p>0.01
AT3G45060	NRT2.6	shoot	establishment of protein localization to peroxisome	96	94	-0.24	0	0.127	-0.056	n1	p<0.01
AT3G45060	NRT2.6	shoot	gravitropism	159	150	-0.23	0	0.144	-0.042	n1	p<0.01
AT3G45060	NRT2.6	shoot	imidazole-containing compound metabolic process	11	9	0.29	0	0.316	-0.228	n1	p>0.01
AT3G45060	NRT2.6	shoot	modification by symbiont of host morphology or physiology	114	112	-0.24	0	0.163	-0.055	n1	p<0.01
AT3G45060	NRT2.6	shoot	modulation of RNA levels in other organism involved in symbiotic interaction	102	102	-0.27	0	0.156	-0.062	n1	p<0.01
AT3G45060	NRT2.6	shoot	nucleobase biosynthetic process	19	17	0.36	0	0.335	-0.218	n1	p<0.01
AT3G45060	NRT2.6	shoot	phototransduction	21	18	-0.26	0	0.234	-0.156	n1	p<0.01
AT3G45060	NRT2.6	shoot	pollen exine formation	59	57	0.27	0	0.165	-0.085	n1	p<0.01
AT3G45060	NRT2.6	shoot	pyrimidine-containing compound metabolic process	184	178	0.32	0	0.103	-0.046	n1	p<0.01
AT3G45060	NRT2.6	shoot	ribosomal small subunit biogenesis	18	16	0.5	0	0.242	-0.149	n1	p<0.01
AT3G45060	NRT2.6	shoot	vegetative phase change	70	70	-0.28	0	0.153	-0.069	n1	p<0.01
AT3G45060	NRT2.6	shoot	virus induced gene silencing	102	102	-0.27	0	0.156	-0.062	n1	p<0.01
AT3G45650	NPF2.7	flower	RNA methylation	185	177	-0.22	0.37	0.18	0.032	n3	p<0.01
AT3G45650	NPF2.7	flower	alkaloid metabolic process	13	12	0.32	0.39	0.362	-0.092	n3	p>0.01
AT3G45650	NPF2.7	flower	ammonium transport	30	29	-0.3	0.36	0.294	-0.13	n3	p<0.01
AT3G45650	NPF2.7	flower	camalexin metabolic process	12	11	0.32	0.37	0.463	-0.155	n3	p>0.01
AT3G45650	NPF2.7	flower	cell wall disassembly	15	15	0.32	0.34	0.304	-0.228	n3	p<0.01
AT3G45650	NPF2.7	flower	cold acclimation	33	30	-0.22	0.37	0.246	-0.117	n3	p<0.01
AT3G45650	NPF2.7	flower	fruit dehiscence	10	10	0.3	0.25	0.469	-0.166	n3	p>0.01
AT3G45650	NPF2.7	flower	negative regulation of cytoskeleton organization	11	10	-0.27	0.46	0.347	-0.217	n3	p<0.01
AT3G45650	NPF2.7	flower	nucleotide-sugar metabolic process	43	40	-0.27	0.36	0.257	-0.044	n3	p<0.01
AT3G45650	NPF2.7	flower	phenol-containing compound metabolic process	15	13	0.31	0.37	0.429	-0.18	n3	p>0.01
AT3G45650	NPF2.7	flower	phloem or xylem histogenesis	110	104	0.32	0.33	0.21	-0.01	n3	p<0.01
AT3G45650	NPF2.7	flower	pollen exine formation	59	57	0.31	0.28	0.215	-0.056	n3	p<0.01
AT3G45650	NPF2.7	flower	protein-DNA complex subunit organization	70	66	-0.23	0.39	0.204	-0.046	n3	p<0.01
AT3G45650	NPF2.7	flower	regulation of secondary cell wall biogenesis	16	15	0.38	0.27	0.403	-0.178	n3	p>0.01
AT3G45650	NPF2.7	flower	regulation of secondary metabolic process	24	24	0.29	0.39	0.375	-0.104	n3	p>0.01
AT3G45650	NPF2.7	flower	response to desiccation	39	38	-0.23	0.4	0.249	-0.07	n3	p<0.01
AT3G45650	NPF2.7	flower	ribosomal small subunit biogenesis	18	16	-0.36	0.34	0.312	-0.114	n3	p<0.01
AT3G45650	NPF2.7	flower	specification of organ identity	34	33	0.31	0.3	0.292	-0.07	n3	p<0.01
AT3G45650	NPF2.7	flower	sulfate assimilation	11	9	-0.31	0.31	0.402	-0.243	n3	p<0.01
AT3G45650	NPF2.7	flower	thioester biosynthetic process	16	16	-0.33	0.36	0.316	-0.16	n3	p<0.01
AT3G45650	NPF2.7	leaf	ER-nucleus signaling pathway	193	190	0.35	0.36	0.003	-0.086	n5	p<0.01
AT3G45650	NPF2.7	leaf	ammonium transport	30	29	0.38	0.35	0.083	-0.175	n5	p<0.01
AT3G45650	NPF2.7	leaf	cellular response to topologically incorrect protein	187	184	0.35	0.36	0.007	-0.079	n5	p<0.01
AT3G45650	NPF2.7	leaf	chloroplast organization	252	231	-0.42	0.3	0.015	-0.085	n5	p<0.01
AT3G45650	NPF2.7	leaf	defense response by callose deposition	63	63	0.4	0.39	0.084	-0.165	n5	p<0.01
AT3G45650	NPF2.7	leaf	defense response by callose deposition in cell wall	16	16	0.29	0.37	0.143	-0.243	n5	p<0.01
AT3G45650	NPF2.7	leaf	defense response by cell wall thickening	16	16	0.29	0.37	0.143	-0.243	n5	p<0.01
AT3G45650	NPF2.7	leaf	establishment of protein localization to chloroplast	71	69	-0.42	0.28	0.028	-0.127	n5	p<0.01
AT3G45650	NPF2.7	leaf	glyceraldehyde-3-phosphate metabolic process	232	230	-0.42	0.29	0.011	-0.101	n5	p<0.01
AT3G45650	NPF2.7	leaf	imidazole-containing compound metabolic process	11	9	-0.45	0.24	0.237	-0.303	n5	p<0.01
AT3G45650	NPF2.7	leaf	metallo-sulfur cluster assembly	103	99	-0.41	0.29	0.03	-0.109	n5	p<0.01
AT3G45650	NPF2.7	leaf	negative regulation of cell death	174	173	0.34	0.37	0.01	-0.093	n5	p<0.01
AT3G45650	NPF2.7	leaf	photosynthesis, light harvesting	41	31	-0.4	0.28	0.087	-0.169	n5	p<0.01
AT3G45650	NPF2.7	leaf	plastid localization	105	103	-0.45	0.31	0.04	-0.1	n5	p<0.01
AT3G45650	NPF2.7	leaf	plastid translation	10	10	-0.46	0.26	0.214	-0.315	n5	p<0.01
AT3G45650	NPF2.7	leaf	response to chitin	421	411	0.29	0.39	-0.014	-0.074	n5	p<0.01
AT3G45650	NPF2.7	leaf	response to endoplasmic reticulum stress	352	347	0.31	0.37	-0.003	-0.084	n5	p<0.01
AT3G45650	NPF2.7	leaf	response to unfolded protein	187	184	0.35	0.36	0.007	-0.079	n5	p<0.01
AT3G45650	NPF2.7	leaf	thylakoid membrane organization	198	194	-0.45	0.29	0.013	-0.098	n5	p<0.01
AT3G45650	NPF2.7	leaf	transcription from plastid promoter	72	71	-0.47	0.3	0.039	-0.14	n5	p<0.01
AT3G45650	NPF2.7	root	RNA methylation	185	177	-0.29	0.54	0.046	-0.034	n16	p<0.01
AT3G45650	NPF2.7	root	amino acid activation	69	54	-0.23	0.43	0.087	-0.111	n16	p<0.01
AT3G45650	NPF2.7	root	defense response by callose deposition in cell wall	16	16	0.23	0.49	0.127	-0.126	n16	p<0.01
AT3G45650	NPF2.7	root	defense response by cell wall thickening	16	16	0.23	0.49	0.127	-0.126	n16	p<0.01
AT3G45650	NPF2.7	root	diaminopimelate metabolic process	15	13	-0.22	0.41	0.162	-0.151	n16	p<0.01
AT3G45650	NPF2.7	root	establishment of protein localization to chloroplast	71	69	-0.22	0.49	0.056	-0.07	n16	p<0.01
AT3G45650	NPF2.7	root	female gamete generation	141	139	-0.21	0.48	0.052	-0.061	n16	p<0.01
AT3G45650	NPF2.7	root	flavin-containing compound metabolic process	11	11	-0.24	0.44	0.18	-0.166	n16	p<0.01
AT3G45650	NPF2.7	root	imidazole-containing compound metabolic process	11	9	-0.3	0.46	0.172	-0.168	n16	p<0.01
AT3G45650	NPF2.7	root	nitrate transport	207	206	0.43	0.5	0.037	-0.032	n16	p<0.01
AT3G45650	NPF2.7	root	organic cation transport	10	9	0.23	0.42	0.199	-0.209	n16	p<0.01
AT3G45650	NPF2.7	root	plastid fission	20	20	-0.22	0.47	0.172	-0.106	n16	p<0.01
AT3G45650	NPF2.7	root	regulation of secondary cell wall biogenesis	16	15	0.23	0.4	0.157	-0.138	n16	p<0.01
AT3G45650	NPF2.7	root	regulation of transmembrane transport	35	35	0.29	0.52	0.143	-0.093	n16	p<0.01
AT3G45650	NPF2.7	root	regulation of transmembrane transporter activity	35	35	0.29	0.52	0.143	-0.093	n16	p<0.01
AT3G45650	NPF2.7	root	response to nitrate	199	195	0.45	0.51	0.036	-0.039	n16	p<0.01
AT3G45650	NPF2.7	root	response to nutrient levels	373	318	0.23	0.49	0.037	-0.036	n16	p<0.01
AT3G45650	NPF2.7	root	riboflavin biosynthetic process	10	10	-0.26	0.43	0.203	-0.203	n16	p<0.01
AT3G45650	NPF2.7	root	ribosomal small subunit biogenesis	18	16	-0.33	0.54	0.136	-0.213	n16	p<0.01
AT3G45650	NPF2.7	root	root epidermal cell differentiation	380	353	0.24	0.47	0.033	-0.041	n16	p<0.01
AT3G45650	NPF2.7	seed	RNA methylation	185	177	-0.47	0.37	0.123	-0.056	n2	p<0.01
AT3G45650	NPF2.7	seed	acyl-CoA metabolic process	92	92	-0.36	0.33	0.131	-0.09	n2	p<0.01
AT3G45650	NPF2.7	seed	cellular metabolic compound salvage	185	181	-0.44	0.31	0.125	-0.06	n2	p<0.01
AT3G45650	NPF2.7	seed	establishment of protein localization to peroxisome	96	94	0.44	0.26	0.153	-0.086	n2	p<0.01
AT3G45650	NPF2.7	seed	glyceraldehyde-3-phosphate metabolic process	232	230	-0.34	0.38	0.114	-0.057	n2	p<0.01
AT3G45650	NPF2.7	seed	glycoprotein metabolic process	234	222	0.38	0.29	0.097	-0.037	n2	p<0.01
AT3G45650	NPF2.7	seed	gravitropism	159	150	0.45	0.28	0.139	-0.057	n2	p<0.01
AT3G45650	NPF2.7	seed	mismatch repair	16	14	0.33	0.37	0.315	-0.215	n2	p<0.01
AT3G45650	NPF2.7	seed	oxidative phosphorylation	34	18	-0.36	0.32	0.393	-0.315	n2	p<0.01
AT3G45650	NPF2.7	seed	peptide metabolic process	37	22	-0.34	0.33	0.259	-0.214	n2	p<0.01
AT3G45650	NPF2.7	seed	plastid translation	10	10	-0.55	0.24	0.338	-0.264	n2	p<0.01
AT3G45650	NPF2.7	seed	primary meristem tissue development	12	9	-0.45	0.26	0.363	-0.294	n2	p<0.01
AT3G45650	NPF2.7	seed	protein N-linked glycosylation	106	100	0.49	0.28	0.159	-0.097	n2	p<0.01
AT3G45650	NPF2.7	seed	regulation of cell size	55	53	-0.34	0.27	0.184	-0.097	n2	p<0.01
AT3G45650	NPF2.7	seed	regulation of photoperiodism, flowering	15	14	0.31	0.33	0.327	-0.228	n2	p>0.01
AT3G45650	NPF2.7	seed	response to symbiotic fungus	38	37	0.31	0.27	0.259	-0.142	n2	p<0.01
AT3G45650	NPF2.7	seed	ribosomal small subunit biogenesis	18	16	-0.65	0.24	0.266	-0.276	n2	p<0.01
AT3G45650	NPF2.7	seed	sister chromatid cohesion	142	141	0.31	0.3	0.117	-0.063	n2	p<0.01
AT3G45650	NPF2.7	seed	vesicle coating	14	12	0.36	0.36	0.294	-0.297	n2	p<0.01
AT3G45650	NPF2.7	seed	vesicle docking	36	33	0.33	0.34	0.215	-0.193	n2	p<0.01
AT3G45650	NPF2.7	seedling	brassinosteroid biosynthetic process	120	118	0.28	0.49	0.065	-0.024	n15	p<0.01
AT3G45650	NPF2.7	seedling	defense response by callose deposition in cell wall	16	16	0.36	0.49	0.142	-0.108	n15	p<0.01
AT3G45650	NPF2.7	seedling	defense response by cell wall thickening	16	16	0.36	0.49	0.142	-0.108	n15	p<0.01
AT3G45650	NPF2.7	seedling	defense response to oomycetes	11	11	0.23	0.48	0.167	-0.153	n15	p<0.01
AT3G45650	NPF2.7	seedling	nitrate transport	207	206	0.29	0.5	0.054	-0.023	n15	p<0.01
AT3G45650	NPF2.7	seedling	regulation of cell size	55	53	0.24	0.48	0.087	-0.082	n15	p<0.01
AT3G45650	NPF2.7	seedling	regulation of sulfur metabolic process	17	16	0.22	0.49	0.182	-0.115	n15	p<0.01
AT3G45650	NPF2.7	seedling	response to nitrate	199	195	0.3	0.51	0.054	-0.028	n15	p<0.01
AT3G45650	NPF2.7	seedling	root hair cell development	203	195	0.23	0.49	0.05	-0.04	n15	p<0.01
AT3G45650	NPF2.7	seedling	root hair elongation	188	183	0.23	0.49	0.05	-0.042	n15	p<0.01
AT3G45650	NPF2.7	shoot	ER-nucleus signaling pathway	193	190	0.33	0.39	0.003	-0.094	n6	p<0.01
AT3G45650	NPF2.7	shoot	RNA methylation	185	177	-0.26	0.39	0.011	-0.089	n6	p<0.01
AT3G45650	NPF2.7	shoot	alkene biosynthetic process	120	117	0.38	0.41	0.037	-0.088	n6	p<0.01
AT3G45650	NPF2.7	shoot	asymmetric cell division	24	23	-0.23	0.39	0.065	-0.222	n6	p<0.01
AT3G45650	NPF2.7	shoot	camalexin metabolic process	12	11	0.34	0.42	0.143	-0.254	n6	p<0.01
AT3G45650	NPF2.7	shoot	cellular metabolic compound salvage	185	181	-0.21	0.39	-0.008	-0.09	n6	p<0.01
AT3G45650	NPF2.7	shoot	cellular response to topologically incorrect protein	187	184	0.33	0.39	0.002	-0.097	n6	p<0.01
AT3G45650	NPF2.7	shoot	chromatin assembly	77	73	-0.21	0.38	0.025	-0.106	n6	p<0.01
AT3G45650	NPF2.7	shoot	defense response by callose deposition	63	63	0.46	0.36	0.054	-0.116	n6	p<0.01
AT3G45650	NPF2.7	shoot	ethylene metabolic process	120	117	0.38	0.41	0.037	-0.088	n6	p<0.01
AT3G45650	NPF2.7	shoot	negative regulation of cell death	174	173	0.35	0.4	0.013	-0.08	n6	p<0.01
AT3G45650	NPF2.7	shoot	negative regulation of cytoskeleton organization	11	10	-0.25	0.44	0.174	-0.216	n6	p<0.01
AT3G45650	NPF2.7	shoot	nucleolus organization	24	24	-0.23	0.41	0.095	-0.165	n6	p<0.01
AT3G45650	NPF2.7	shoot	olefin biosynthetic process	120	117	0.38	0.41	0.037	-0.088	n6	p<0.01
AT3G45650	NPF2.7	shoot	postreplication repair	36	36	-0.27	0.4	0.061	-0.168	n6	p<0.01
AT3G45650	NPF2.7	shoot	regulation of protein complex disassembly	17	15	-0.27	0.44	0.154	-0.2	n6	p<0.01
AT3G45650	NPF2.7	shoot	response to chitin	421	411	0.44	0.41	-0.003	-0.074	n6	p<0.01
AT3G45650	NPF2.7	shoot	response to unfolded protein	187	184	0.33	0.39	0.002	-0.097	n6	p<0.01
AT3G45650	NPF2.7	shoot	ribosomal small subunit biogenesis	18	16	-0.33	0.4	0.173	-0.182	n6	p<0.01
AT4G21680	NPF7.2	flower	NADPH regeneration	201	199	-0.43	0.14	0.04	-0.04	n2	p<0.01
AT4G21680	NPF7.2	flower	cell wall disassembly	15	15	0.26	0.24	0.159	-0.192	n2	p<0.01
AT4G21680	NPF7.2	flower	glyceraldehyde-3-phosphate metabolic process	232	230	-0.48	0.13	0.053	-0.025	n2	p<0.01
AT4G21680	NPF7.2	flower	lipoate metabolic process	45	43	-0.4	0.16	0.103	-0.097	n2	p<0.01
AT4G21680	NPF7.2	flower	photosynthesis, dark reaction	12	12	-0.41	0.12	0.204	-0.145	n2	p<0.01
AT4G21680	NPF7.2	flower	photosynthesis, light harvesting	41	31	-0.5	0.14	0.118	-0.115	n2	p<0.01
AT4G21680	NPF7.2	flower	photosynthesis, light reaction	334	275	-0.47	0.13	0.044	-0.021	n2	p<0.01
AT4G21680	NPF7.2	flower	plastid localization	105	103	-0.51	0.13	0.097	-0.051	n2	p<0.01
AT4G21680	NPF7.2	flower	plastid translation	10	10	-0.56	0.08	0.251	-0.227	n2	p<0.01
AT4G21680	NPF7.2	flower	regulation of cell development	20	18	0.21	0.24	0.155	-0.214	n2	p<0.01
AT4G21680	NPF7.2	flower	regulation of pollen tube growth	17	16	0.23	0.22	0.16	-0.233	n2	p<0.01
AT4G21680	NPF7.2	flower	regulation of transmembrane transport	35	35	0.24	0.16	0.11	-0.113	n2	p<0.01
AT4G21680	NPF7.2	flower	regulation of transmembrane transporter activity	35	35	0.24	0.16	0.11	-0.113	n2	p<0.01
AT4G21680	NPF7.2	flower	thylakoid membrane organization	198	194	-0.5	0.11	0.052	-0.035	n2	p<0.01
AT4G21680	NPF7.2	flower	transcription from plastid promoter	72	71	-0.52	0.11	0.072	-0.056	n2	p<0.01
AT4G21680	NPF7.2	leaf	ER-nucleus signaling pathway	193	190	0.39	0.31	-0.006	-0.1	n13	p<0.01
AT4G21680	NPF7.2	leaf	NADPH regeneration	201	199	-0.38	0.37	0.006	-0.101	n13	p<0.01
AT4G21680	NPF7.2	leaf	asymmetric cell division	24	23	-0.46	0.34	0.11	-0.195	n13	p<0.01
AT4G21680	NPF7.2	leaf	camalexin metabolic process	12	11	0.37	0.38	0.151	-0.265	n13	p<0.01
AT4G21680	NPF7.2	leaf	cellular response to topologically incorrect protein	187	184	0.39	0.31	-0.004	-0.096	n13	p<0.01
AT4G21680	NPF7.2	leaf	defense response by callose deposition	63	63	0.46	0.33	0.042	-0.158	n13	p<0.01
AT4G21680	NPF7.2	leaf	ethylene metabolic process	120	117	0.36	0.32	0.014	-0.151	n13	p<0.01
AT4G21680	NPF7.2	leaf	glyceraldehyde-3-phosphate metabolic process	232	230	-0.41	0.36	0.005	-0.103	n13	p<0.01
AT4G21680	NPF7.2	leaf	imidazole-containing compound metabolic process	11	9	-0.39	0.38	0.282	-0.263	n13	p<0.01
AT4G21680	NPF7.2	leaf	negative regulation of cell death	174	173	0.38	0.32	-0.005	-0.111	n13	p<0.01
AT4G21680	NPF7.2	leaf	olefin biosynthetic process	120	117	0.36	0.32	0.014	-0.151	n13	p<0.01
AT4G21680	NPF7.2	leaf	photosynthesis, light harvesting	41	31	-0.42	0.39	0.06	-0.176	n13	p<0.01
AT4G21680	NPF7.2	leaf	photosynthesis, light reaction	334	275	-0.41	0.36	-0.014	-0.091	n13	p<0.01
AT4G21680	NPF7.2	leaf	plastid localization	105	103	-0.45	0.36	0.031	-0.137	n13	p<0.01
AT4G21680	NPF7.2	leaf	positive regulation of catalytic activity	122	120	-0.43	0.36	0.01	-0.109	n13	p<0.01
AT4G21680	NPF7.2	leaf	response to chitin	421	411	0.4	0.31	-0.024	-0.083	n13	p<0.01
AT4G21680	NPF7.2	leaf	response to symbiotic fungus	38	37	0.37	0.4	0.08	-0.18	n13	p<0.01
AT4G21680	NPF7.2	leaf	response to unfolded protein	187	184	0.39	0.31	-0.004	-0.096	n13	p<0.01
AT4G21680	NPF7.2	leaf	thylakoid membrane organization	198	194	-0.43	0.36	0.004	-0.107	n13	p<0.01
AT4G21680	NPF7.2	leaf	transcription from plastid promoter	72	71	-0.43	0.37	0.047	-0.127	n13	p<0.01
AT4G21680	NPF7.2	seed	RNA methylation	185	177	-0.21	0.41	0.063	-0.044	n7	p<0.01
AT4G21680	NPF7.2	seed	cell plate assembly	11	9	0.28	0.34	0.231	-0.159	n7	p<0.01
AT4G21680	NPF7.2	seed	cofactor catabolic process	63	63	0.21	0.43	0.083	-0.09	n7	p<0.01
AT4G21680	NPF7.2	seed	establishment of protein localization to mitochondrion	106	103	-0.25	0.38	0.083	-0.059	n7	p<0.01
AT4G21680	NPF7.2	seed	establishment of protein localization to peroxisome	96	94	0.22	0.4	0.068	-0.048	n7	p<0.01
AT4G21680	NPF7.2	seed	pigment catabolic process	59	59	0.23	0.43	0.085	-0.082	n7	p<0.01
AT4G21680	NPF7.2	seed	primary meristem tissue development	12	9	-0.31	0.37	0.212	-0.211	n7	p<0.01
AT4G21680	NPF7.2	seed	protein N-linked glycosylation	106	100	0.21	0.41	0.076	-0.067	n7	p<0.01
AT4G21680	NPF7.2	seed	protein targeting to mitochondrion	106	103	-0.25	0.38	0.083	-0.059	n7	p<0.01
AT4G21680	NPF7.2	seedling	ER-nucleus signaling pathway	193	190	0.33	0.43	0.019	-0.057	n30	p<0.01
AT4G21680	NPF7.2	seedling	asymmetric cell division	24	23	-0.36	0.38	0.077	-0.158	n30	p<0.01
AT4G21680	NPF7.2	seedling	cellular response to topologically incorrect protein	187	184	0.33	0.42	0.017	-0.053	n30	p<0.01
AT4G21680	NPF7.2	seedling	defense response by callose deposition	63	63	0.39	0.44	0.067	-0.112	n30	p<0.01
AT4G21680	NPF7.2	seedling	detection of bacterium	17	16	0.32	0.46	0.12	-0.187	n30	p<0.01
AT4G21680	NPF7.2	seedling	glyceraldehyde-3-phosphate metabolic process	232	230	-0.33	0.43	0.022	-0.06	n30	p<0.01
AT4G21680	NPF7.2	seedling	negative regulation of cell death	174	173	0.36	0.44	0.016	-0.056	n30	p<0.01
AT4G21680	NPF7.2	seedling	photosynthesis, light harvesting	41	31	-0.31	0.45	0.096	-0.118	n30	p<0.01
AT4G21680	NPF7.2	seedling	photosynthesis, light reaction	334	275	-0.31	0.43	0.01	-0.061	n30	p<0.01
AT4G21680	NPF7.2	seedling	phytoalexin biosynthetic process	14	12	0.31	0.46	0.15	-0.201	n30	p<0.01
AT4G21680	NPF7.2	seedling	phytoalexin metabolic process	14	12	0.31	0.46	0.15	-0.201	n30	p<0.01
AT4G21680	NPF7.2	seedling	plastid localization	105	103	-0.34	0.43	0.05	-0.099	n30	p<0.01
AT4G21680	NPF7.2	seedling	plastid translation	10	10	-0.42	0.42	0.184	-0.22	n30	p<0.01
AT4G21680	NPF7.2	seedling	regulation of cell size	55	53	-0.31	0.4	0.076	-0.091	n30	p<0.01
AT4G21680	NPF7.2	seedling	regulation of meristem growth	172	167	-0.32	0.41	0.022	-0.072	n30	p<0.01
AT4G21680	NPF7.2	seedling	response to chitin	421	411	0.31	0.44	-0.001	-0.054	n30	p<0.01
AT4G21680	NPF7.2	seedling	response to symbiotic fungus	38	37	0.33	0.41	0.068	-0.103	n30	p<0.01
AT4G21680	NPF7.2	seedling	response to unfolded protein	187	184	0.33	0.42	0.017	-0.053	n30	p<0.01
AT4G21680	NPF7.2	seedling	thylakoid membrane organization	198	194	-0.34	0.42	0.022	-0.094	n30	p<0.01
AT4G21680	NPF7.2	seedling	transcription from plastid promoter	72	71	-0.32	0.42	0.069	-0.102	n30	p<0.01
AT4G21680	NPF7.2	shoot	anatomical structure homeostasis	67	63	-0.23	0.4	0.009	-0.13	n7	p<0.01
AT4G21680	NPF7.2	shoot	camalexin metabolic process	12	11	0.22	0.45	0.144	-0.218	n7	p<0.01
AT4G21680	NPF7.2	shoot	embryonic meristem initiation	50	46	-0.22	0.42	0.038	-0.144	n7	p<0.01
AT4G21680	NPF7.2	shoot	genetic imprinting	13	13	-0.27	0.41	0.072	-0.222	n7	p<0.01
AT4G21680	NPF7.2	shoot	mismatch repair	16	14	-0.23	0.4	0.049	-0.187	n7	p<0.01
AT4G21680	NPF7.2	shoot	phytoalexin biosynthetic process	14	12	0.21	0.45	0.124	-0.198	n7	p<0.01
AT4G21680	NPF7.2	shoot	phytoalexin metabolic process	14	12	0.21	0.45	0.124	-0.198	n7	p<0.01
AT4G21680	NPF7.2	shoot	positive regulation of chromosome organization	11	9	-0.27	0.43	0.134	-0.232	n7	p<0.01
AT4G21680	NPF7.2	shoot	regulation of chromosome organization	137	130	-0.23	0.41	0.01	-0.1	n7	p<0.01
AT4G21680	NPF7.2	shoot	regulation of root meristem growth	18	15	-0.22	0.43	0.076	-0.211	n7	p<0.01
AT4G21680	NPF7.2	shoot	regulation of telomere maintenance	55	54	-0.22	0.4	0.026	-0.141	n7	p<0.01
AT4G21680	NPF7.2	shoot	sister chromatid cohesion	142	141	-0.23	0.4	-0.006	-0.096	n7	p<0.01
AT4G21680	NPF7.2	shoot	sulfate assimilation	11	9	0.26	0.45	0.123	-0.288	n7	p<0.01
AT4G21680	NPF7.2	shoot	telomere organization	66	62	-0.23	0.4	0.013	-0.131	n7	p<0.01
AT5G14570	NRT2.7	flower	DNA methylation	179	171	-0.23	0.28	0.05	-0.019	n4	p<0.01
AT5G14570	NRT2.7	flower	cell cycle phase transition	83	80	-0.22	0.3	0.08	-0.047	n4	p<0.01
AT5G14570	NRT2.7	flower	chromatin silencing	245	237	-0.22	0.29	0.046	-0.024	n4	p<0.01
AT5G14570	NRT2.7	flower	histone phosphorylation	62	61	-0.23	0.31	0.08	-0.067	n4	p<0.01
AT5G14570	NRT2.7	flower	modification by symbiont of host morphology or physiology	114	112	-0.25	0.29	0.066	-0.037	n4	p<0.01
AT5G14570	NRT2.7	flower	modulation of RNA levels in other organism involved in symbiotic interaction	102	102	-0.26	0.29	0.07	-0.03	n4	p<0.01
AT5G14570	NRT2.7	flower	phototropism	14	12	0.28	0.2	0.13	-0.101	n4	p<0.01
AT5G14570	NRT2.7	flower	positive regulation of chromosome organization	11	9	-0.25	0.29	0.228	-0.157	n4	p<0.01
AT5G14570	NRT2.7	flower	positive regulation of seed germination	15	15	0.22	0.34	0.147	-0.133	n4	p<0.01
AT5G14570	NRT2.7	flower	ribosomal small subunit biogenesis	18	16	-0.24	0.27	0.103	-0.124	n4	p<0.01
AT5G14570	NRT2.7	flower	vegetative phase change	70	70	-0.24	0.29	0.077	-0.038	n4	p<0.01
AT5G14570	NRT2.7	flower	virus induced gene silencing	102	102	-0.26	0.29	0.07	-0.03	n4	p<0.01
AT5G14570	NRT2.7	leaf	ER-nucleus signaling pathway	193	190	-0.28	0.42	0.076	-0.016	n16	p<0.01
AT5G14570	NRT2.7	leaf	MAPK cascade	23	23	-0.28	0.4	0.178	-0.122	n16	p<0.01
AT5G14570	NRT2.7	leaf	camalexin metabolic process	12	11	-0.27	0.39	0.274	-0.142	n16	p<0.01
AT5G14570	NRT2.7	leaf	cellular response to topologically incorrect protein	187	184	-0.27	0.43	0.077	-0.018	n16	p<0.01
AT5G14570	NRT2.7	leaf	defense response signaling pathway, resistance gene-independent	12	12	-0.27	0.41	0.203	-0.102	n16	p<0.01
AT5G14570	NRT2.7	leaf	detection of bacterium	17	16	-0.38	0.41	0.202	-0.107	n16	p<0.01
AT5G14570	NRT2.7	leaf	glyceraldehyde-3-phosphate metabolic process	232	230	0.3	0.46	0.078	0.005	n16	p<0.01
AT5G14570	NRT2.7	leaf	negative regulation of cell death	174	173	-0.31	0.43	0.08	-0.021	n16	p<0.01
AT5G14570	NRT2.7	leaf	photosynthesis, dark reaction	12	12	0.29	0.45	0.182	-0.152	n16	p<0.01
AT5G14570	NRT2.7	leaf	photosynthesis, light harvesting	41	31	0.31	0.43	0.16	-0.082	n16	p<0.01
AT5G14570	NRT2.7	leaf	photosynthesis, light reaction	334	275	0.32	0.44	0.077	0.001	n16	p<0.01
AT5G14570	NRT2.7	leaf	plastid localization	105	103	0.33	0.46	0.105	-0.03	n16	p<0.01
AT5G14570	NRT2.7	leaf	plastid translation	10	10	0.37	0.43	0.265	-0.118	n16	p<0.01
AT5G14570	NRT2.7	leaf	protein N-linked glycosylation	106	100	-0.3	0.4	0.097	-0.015	n16	p<0.01
AT5G14570	NRT2.7	leaf	reductive pentose-phosphate cycle	11	11	0.28	0.45	0.198	-0.172	n16	p<0.01
AT5G14570	NRT2.7	leaf	regulation of generation of precursor metabolites and energy	20	19	0.29	0.41	0.208	-0.083	n16	p<0.01
AT5G14570	NRT2.7	leaf	response to endoplasmic reticulum stress	352	347	-0.3	0.42	0.061	-0.012	n16	p<0.01
AT5G14570	NRT2.7	leaf	response to unfolded protein	187	184	-0.27	0.43	0.077	-0.018	n16	p<0.01
AT5G14570	NRT2.7	leaf	thylakoid membrane organization	198	194	0.3	0.45	0.083	-0.014	n16	p<0.01
AT5G14570	NRT2.7	leaf	transcription from plastid promoter	72	71	0.27	0.45	0.088	-0.031	n16	p<0.01
AT5G14570	NRT2.7	root	brassinosteroid biosynthetic process	120	118	-0.32	0.39	0.079	-0.035	n5	p<0.01
AT5G14570	NRT2.7	root	cell wall macromolecule biosynthetic process	195	194	-0.31	0.38	0.074	-0.048	n5	p<0.01
AT5G14570	NRT2.7	root	cell wall polysaccharide metabolic process	238	237	-0.3	0.38	0.068	-0.035	n5	p<0.01
AT5G14570	NRT2.7	root	chloroplast organization	252	231	0.26	0.43	0.08	-0.031	n5	p<0.01
AT5G14570	NRT2.7	root	establishment of protein localization to chloroplast	71	69	0.3	0.4	0.1	-0.08	n5	p<0.01
AT5G14570	NRT2.7	root	establishment of protein localization to vacuole	118	117	-0.34	0.35	0.072	-0.063	n5	p<0.01
AT5G14570	NRT2.7	root	flavin-containing compound metabolic process	11	11	0.27	0.39	0.232	-0.219	n5	p<0.01
AT5G14570	NRT2.7	root	imidazole-containing compound metabolic process	11	9	0.3	0.33	0.303	-0.23	n5	p>0.01
AT5G14570	NRT2.7	root	metallo-sulfur cluster assembly	103	99	0.32	0.4	0.081	-0.066	n5	p<0.01
AT5G14570	NRT2.7	root	nitrate transport	207	206	-0.38	0.37	0.074	-0.042	n5	p<0.01
AT5G14570	NRT2.7	root	oxidative phosphorylation	34	18	-0.4	0.35	0.164	-0.153	n5	p<0.01
AT5G14570	NRT2.7	root	plastid localization	105	103	0.26	0.46	0.109	-0.068	n5	p<0.01
AT5G14570	NRT2.7	root	plastid translation	10	10	0.28	0.46	0.235	-0.206	n5	p<0.01
AT5G14570	NRT2.7	root	regulation of transmembrane transport	35	35	-0.33	0.38	0.144	-0.084	n5	p<0.01
AT5G14570	NRT2.7	root	regulation of transmembrane transporter activity	35	35	-0.33	0.38	0.144	-0.084	n5	p<0.01
AT5G14570	NRT2.7	root	response to misfolded protein	182	181	-0.32	0.36	0.067	-0.032	n5	p<0.01
AT5G14570	NRT2.7	root	response to nitrate	199	195	-0.41	0.38	0.068	-0.052	n5	p<0.01
AT5G14570	NRT2.7	root	riboflavin biosynthetic process	10	10	0.28	0.38	0.249	-0.28	n5	p<0.01
AT5G14570	NRT2.7	root	thylakoid membrane organization	198	194	0.3	0.44	0.069	-0.041	n5	p<0.01
AT5G14570	NRT2.7	root	transcription from plastid promoter	72	71	0.32	0.44	0.103	-0.07	n5	p<0.01
AT5G14570	NRT2.7	seed	acyl-CoA metabolic process	92	92	-0.34	0.39	0.162	-0.016	n5	p<0.01
AT5G14570	NRT2.7	seed	amino acid transport	272	261	0.24	0.36	0.102	0.014	n5	p<0.01
AT5G14570	NRT2.7	seed	autophagy	74	71	0.26	0.38	0.141	-0.022	n5	p<0.01
AT5G14570	NRT2.7	seed	carpel morphogenesis	36	34	0.25	0.32	0.18	-0.078	n5	p<0.01
AT5G14570	NRT2.7	seed	cell wall disassembly	15	15	0.27	0.42	0.248	-0.225	n5	p<0.01
AT5G14570	NRT2.7	seed	cellular response to hypoxia	24	23	0.26	0.29	0.167	-0.113	n5	p<0.01
AT5G14570	NRT2.7	seed	glyceraldehyde-3-phosphate metabolic process	232	230	-0.41	0.31	0.106	0.014	n5	p<0.01
AT5G14570	NRT2.7	seed	heat acclimation	84	81	0.24	0.38	0.129	-0.045	n5	p<0.01
AT5G14570	NRT2.7	seed	lipoate metabolic process	45	43	-0.35	0.33	0.203	-0.049	n5	p<0.01
AT5G14570	NRT2.7	seed	membrane budding	17	15	0.24	0.34	0.224	-0.161	n5	p<0.01
AT5G14570	NRT2.7	seed	organic cation transport	10	9	0.26	0.31	0.276	-0.162	n5	p>0.01
AT5G14570	NRT2.7	seed	peroxisome fission	10	10	0.25	0.46	0.286	-0.187	n5	p>0.01
AT5G14570	NRT2.7	seed	photosynthesis, dark reaction	12	12	-0.36	0.35	0.208	-0.128	n5	p<0.01
AT5G14570	NRT2.7	seed	photosynthesis, light harvesting	41	31	-0.38	0.29	0.212	-0.067	n5	p<0.01
AT5G14570	NRT2.7	seed	photosynthesis, light reaction	334	275	-0.35	0.31	0.106	0.009	n5	p<0.01
AT5G14570	NRT2.7	seed	plastid localization	105	103	-0.39	0.3	0.141	-0.002	n5	p<0.01
AT5G14570	NRT2.7	seed	plastid translation	10	10	-0.37	0.33	0.259	-0.188	n5	p<0.01
AT5G14570	NRT2.7	seed	thylakoid membrane organization	198	194	-0.37	0.31	0.116	0.006	n5	p<0.01
AT5G14570	NRT2.7	seed	transcription from plastid promoter	72	71	-0.37	0.31	0.14	-0.024	n5	p<0.01
AT5G14570	NRT2.7	seed	vesicle coating	14	12	0.26	0.32	0.273	-0.173	n5	p>0.01
AT5G14570	NRT2.7	seedling	DNA methylation	179	171	-0.21	0.44	0.035	-0.046	n20	p<0.01
AT5G14570	NRT2.7	seedling	cell cycle phase transition	83	80	-0.23	0.47	0.053	-0.05	n20	p<0.01
AT5G14570	NRT2.7	seedling	cytokinesis	201	195	-0.22	0.46	0.031	-0.05	n20	p<0.01
AT5G14570	NRT2.7	seedling	cytokinetic process	210	204	-0.23	0.46	0.037	-0.048	n20	p<0.01
AT5G14570	NRT2.7	seedling	histone phosphorylation	62	61	-0.23	0.47	0.086	-0.058	n20	p<0.01
AT5G14570	NRT2.7	seedling	nucleolus organization	24	24	-0.21	0.48	0.083	-0.104	n20	p<0.01
AT5G14570	NRT2.7	seedling	photosynthesis, dark reaction	12	12	0.24	0.56	0.137	-0.133	n20	p<0.01
AT5G14570	NRT2.7	seedling	photosynthesis, light harvesting	41	31	0.26	0.58	0.095	-0.107	n20	p<0.01
AT5G14570	NRT2.7	seedling	photosynthesis, light reaction	334	275	0.24	0.56	0.037	-0.035	n20	p<0.01
AT5G14570	NRT2.7	seedling	plastid localization	105	103	0.22	0.56	0.036	-0.054	n20	p<0.01
AT5G14570	NRT2.7	seedling	plastid translation	10	10	0.32	0.55	0.105	-0.172	n20	p<0.01
AT5G14570	NRT2.7	seedling	reductive pentose-phosphate cycle	11	11	0.24	0.56	0.125	-0.127	n20	p<0.01
AT5G14570	NRT2.7	seedling	regulation of gene silencing	13	9	-0.23	0.45	0.22	-0.205	n20	p<0.01
AT5G14570	NRT2.7	seedling	regulation of generation of precursor metabolites and energy	20	19	0.22	0.54	0.149	-0.094	n20	p<0.01
AT5G14570	NRT2.7	seedling	thylakoid membrane organization	198	194	0.23	0.55	0.027	-0.041	n20	p<0.01
AT5G14570	NRT2.7	seedling	transcription from plastid promoter	72	71	0.24	0.56	0.05	-0.069	n20	p<0.01
AT5G14570	NRT2.7	shoot	RNA methylation	185	177	-0.56	0.49	0.102	-0.058	n3	p<0.01
AT5G14570	NRT2.7	shoot	cell cycle checkpoint	11	11	-0.46	0.39	0.225	-0.193	n3	p<0.01
AT5G14570	NRT2.7	shoot	cell cycle phase transition	83	80	-0.43	0.4	0.095	-0.106	n3	p<0.01
AT5G14570	NRT2.7	shoot	establishment of protein localization to mitochondrion	106	103	-0.42	0.4	0.085	-0.098	n3	p<0.01
AT5G14570	NRT2.7	shoot	female gamete generation	141	139	-0.4	0.4	0.08	-0.082	n3	p<0.01
AT5G14570	NRT2.7	shoot	histone phosphorylation	62	61	-0.5	0.38	0.104	-0.092	n3	p<0.01
AT5G14570	NRT2.7	shoot	membrane budding	17	15	0.28	0.26	0.213	-0.206	n3	p<0.01
AT5G14570	NRT2.7	shoot	nitrate assimilation	11	10	0.28	0.23	0.26	-0.332	n3	p<0.01
AT5G14570	NRT2.7	shoot	petal formation	73	72	-0.4	0.36	0.145	-0.106	n3	p<0.01
AT5G14570	NRT2.7	shoot	photosynthesis, dark reaction	12	12	0.34	0.39	0.236	-0.222	n3	p<0.01
AT5G14570	NRT2.7	shoot	photosynthesis, light harvesting	41	31	0.42	0.41	0.163	-0.153	n3	p<0.01
AT5G14570	NRT2.7	shoot	photosynthesis, light reaction	334	275	0.32	0.36	0.049	-0.044	n3	p<0.01
AT5G14570	NRT2.7	shoot	protein targeting to mitochondrion	106	103	-0.42	0.4	0.085	-0.098	n3	p<0.01
AT5G14570	NRT2.7	shoot	reductive pentose-phosphate cycle	11	11	0.32	0.38	0.302	-0.23	n3	p<0.01
AT5G14570	NRT2.7	shoot	regulation of generation of precursor metabolites and energy	20	19	0.29	0.38	0.212	-0.224	n3	p<0.01
AT5G14570	NRT2.7	shoot	regulation of photosynthesis	29	27	0.31	0.37	0.201	-0.12	n3	p<0.01
AT5G14570	NRT2.7	shoot	regulation of secondary cell wall biogenesis	16	15	0.42	0.31	0.198	-0.187	n3	p<0.01
AT5G14570	NRT2.7	shoot	ribosomal small subunit biogenesis	18	16	-0.49	0.51	0.264	-0.224	n3	p<0.01
AT5G14570	NRT2.7	shoot	sepal formation	72	72	-0.4	0.36	0.145	-0.106	n3	p<0.01
AT5G14570	NRT2.7	shoot	vesicle coating	14	12	0.34	0.21	0.251	-0.208	n3	p<0.01
AT5G24030	SLAH3	flower	cell cycle checkpoint	11	11	-0.31	0.45	0.161	-0.204	n5	p<0.01
AT5G24030	SLAH3	flower	cell cycle phase transition	83	80	-0.33	0.42	0.078	-0.114	n5	p<0.01
AT5G24030	SLAH3	flower	defense response by callose deposition	63	63	0.24	0.38	0.05	-0.133	n5	p<0.01
AT5G24030	SLAH3	flower	flower calyx development	78	75	-0.32	0.39	0.039	-0.102	n5	p<0.01
AT5G24030	SLAH3	flower	glutathione metabolic process	13	13	0.25	0.39	0.188	-0.275	n5	p<0.01
AT5G24030	SLAH3	flower	histone deacetylation	14	13	-0.38	0.38	0.128	-0.268	n5	p<0.01
AT5G24030	SLAH3	flower	histone methylation	299	292	-0.31	0.41	-0.002	-0.082	n5	p<0.01
AT5G24030	SLAH3	flower	histone phosphorylation	62	61	-0.37	0.41	0.061	-0.127	n5	p<0.01
AT5G24030	SLAH3	flower	petal formation	73	72	-0.34	0.39	0.043	-0.102	n5	p<0.01
AT5G24030	SLAH3	flower	response to symbiotic fungus	38	37	0.24	0.4	0.082	-0.143	n5	p<0.01
AT5G24030	SLAH3	flower	sepal development	78	75	-0.32	0.39	0.039	-0.102	n5	p<0.01
AT5G24030	SLAH3	flower	sepal formation	72	72	-0.34	0.39	0.043	-0.102	n5	p<0.01
AT5G24030	SLAH3	flower	sepal morphogenesis	72	72	-0.34	0.39	0.043	-0.102	n5	p<0.01
AT5G24030	SLAH3	flower	sulfate assimilation	11	9	0.24	0.42	0.192	-0.262	n5	p<0.01
AT5G24030	SLAH3	leaf	RNA methylation	185	177	-0.3	0.45	0.015	-0.054	n14	p<0.01
AT5G24030	SLAH3	leaf	cell cycle phase transition	83	80	-0.21	0.44	0.054	-0.07	n14	p<0.01
AT5G24030	SLAH3	leaf	cofactor catabolic process	63	63	0.28	0.5	0.059	-0.078	n14	p<0.01
AT5G24030	SLAH3	leaf	defense response signaling pathway, resistance gene-independent	12	12	-0.22	0.49	0.175	-0.172	n14	p<0.01
AT5G24030	SLAH3	leaf	establishment of protein localization to mitochondrion	106	103	-0.26	0.43	0.029	-0.085	n14	p<0.01
AT5G24030	SLAH3	leaf	photosynthesis, light harvesting	41	31	0.26	0.52	0.111	-0.11	n14	p<0.01
AT5G24030	SLAH3	leaf	pigment catabolic process	59	59	0.28	0.5	0.059	-0.08	n14	p<0.01
AT5G24030	SLAH3	leaf	protein targeting to mitochondrion	106	103	-0.26	0.43	0.029	-0.085	n14	p<0.01
AT5G24030	SLAH3	leaf	regulation of chlorophyll biosynthetic process	14	14	0.24	0.51	0.124	-0.211	n14	p<0.01
AT5G24030	SLAH3	leaf	response to misfolded protein	182	181	-0.24	0.45	0.032	-0.051	n14	p<0.01
AT5G24030	SLAH3	leaf	ribosomal small subunit biogenesis	18	16	-0.31	0.43	0.122	-0.113	n14	p<0.01
AT5G24030	SLAH3	leaf	sulfate assimilation	11	9	0.25	0.49	0.219	-0.205	n14	p<0.01
AT5G24030	SLAH3	root	cell wall macromolecule biosynthetic process	195	194	0.28	0.46	0.06	-0.034	n14	p<0.01
AT5G24030	SLAH3	root	cell wall polysaccharide metabolic process	238	237	0.26	0.47	0.054	-0.031	n14	p<0.01
AT5G24030	SLAH3	root	chloroplast organization	252	231	-0.25	0.46	0.06	-0.021	n14	p<0.01
AT5G24030	SLAH3	root	establishment of protein localization to chloroplast	71	69	-0.29	0.44	0.094	-0.057	n14	p<0.01
AT5G24030	SLAH3	root	glyceraldehyde-3-phosphate metabolic process	232	230	-0.27	0.47	0.077	-0.026	n14	p<0.01
AT5G24030	SLAH3	root	metallo-sulfur cluster assembly	103	99	-0.25	0.45	0.063	-0.065	n14	p<0.01
AT5G24030	SLAH3	root	nitrate transport	207	206	0.33	0.51	0.054	-0.03	n14	p<0.01
AT5G24030	SLAH3	root	photosynthesis, light harvesting	41	31	-0.24	0.55	0.1	-0.089	n14	p<0.01
AT5G24030	SLAH3	root	plastid fission	20	20	-0.24	0.43	0.12	-0.113	n14	p<0.01
AT5G24030	SLAH3	root	plastid localization	105	103	-0.27	0.48	0.073	-0.048	n14	p<0.01
AT5G24030	SLAH3	root	plastid translation	10	10	-0.33	0.51	0.206	-0.16	n14	p<0.01
AT5G24030	SLAH3	root	primary meristem tissue development	12	9	0.24	0.49	0.274	-0.13	n14	p>0.01
AT5G24030	SLAH3	root	protein N-linked glycosylation	106	100	0.24	0.39	0.064	-0.053	n14	p<0.01
AT5G24030	SLAH3	root	regulation of secondary cell wall biogenesis	16	15	0.22	0.44	0.196	-0.105	n14	p<0.01
AT5G24030	SLAH3	root	regulation of transmembrane transport	35	35	0.3	0.49	0.136	-0.081	n14	p<0.01
AT5G24030	SLAH3	root	regulation of transmembrane transporter activity	35	35	0.3	0.49	0.136	-0.081	n14	p<0.01
AT5G24030	SLAH3	root	response to nitrate	199	195	0.34	0.52	0.048	-0.028	n14	p<0.01
AT5G24030	SLAH3	root	root epidermal cell differentiation	380	353	0.24	0.49	0.039	-0.014	n14	p<0.01
AT5G24030	SLAH3	root	thylakoid membrane organization	198	194	-0.28	0.47	0.068	-0.032	n14	p<0.01
AT5G24030	SLAH3	root	transcription from plastid promoter	72	71	-0.31	0.47	0.076	-0.046	n14	p<0.01
AT5G24030	SLAH3	seed	defense response by callose deposition in cell wall	16	16	0.26	0.45	0.103	-0.134	n5	p<0.01
AT5G24030	SLAH3	seed	defense response by cell wall thickening	16	16	0.26	0.45	0.103	-0.134	n5	p<0.01
AT5G24030	SLAH3	seed	defense response to oomycetes	11	11	0.21	0.34	0.156	-0.141	n5	p<0.01
AT5G24030	SLAH3	seed	nitrate assimilation	11	10	0.37	0.43	0.223	-0.169	n5	p<0.01
AT5G24030	SLAH3	seed	primary meristem tissue development	12	9	0.21	0.38	0.227	-0.16	n5	p>0.01
AT5G24030	SLAH3	seed	somatic embryogenesis	10	10	-0.21	0.31	0.129	-0.151	n5	p<0.01
AT5G24030	SLAH3	seedling	ER-nucleus signaling pathway	193	190	0.26	0.47	0.025	-0.06	n28	p<0.01
AT5G24030	SLAH3	seedling	RNA export from nucleus	67	66	-0.26	0.47	0.041	-0.071	n28	p<0.01
AT5G24030	SLAH3	seedling	RNA methylation	185	177	-0.4	0.49	0.02	-0.068	n28	p<0.01
AT5G24030	SLAH3	seedling	alkene biosynthetic process	120	117	0.25	0.47	0.021	-0.064	n28	p<0.01
AT5G24030	SLAH3	seedling	camalexin metabolic process	12	11	0.25	0.49	0.145	-0.161	n28	p<0.01
AT5G24030	SLAH3	seedling	cellular response to topologically incorrect protein	187	184	0.26	0.47	0.029	-0.062	n28	p<0.01
AT5G24030	SLAH3	seedling	defense response by callose deposition	63	63	0.32	0.48	0.053	-0.073	n28	p<0.01
AT5G24030	SLAH3	seedling	establishment of protein localization to chloroplast	71	69	-0.28	0.48	0.048	-0.059	n28	p<0.01
AT5G24030	SLAH3	seedling	establishment of protein localization to mitochondrion	106	103	-0.28	0.5	0.03	-0.067	n28	p<0.01
AT5G24030	SLAH3	seedling	ethylene metabolic process	120	117	0.25	0.47	0.021	-0.064	n28	p<0.01
AT5G24030	SLAH3	seedling	imidazole-containing compound metabolic process	11	9	-0.38	0.51	0.118	-0.159	n28	p<0.01
AT5G24030	SLAH3	seedling	mRNA transport	61	60	-0.27	0.47	0.048	-0.07	n28	p<0.01
AT5G24030	SLAH3	seedling	metallo-sulfur cluster assembly	103	99	-0.26	0.49	0.031	-0.052	n28	p<0.01
AT5G24030	SLAH3	seedling	negative regulation of cell death	174	173	0.28	0.47	0.028	-0.059	n28	p<0.01
AT5G24030	SLAH3	seedling	olefin biosynthetic process	120	117	0.25	0.47	0.021	-0.064	n28	p<0.01
AT5G24030	SLAH3	seedling	protein targeting to mitochondrion	106	103	-0.28	0.5	0.03	-0.067	n28	p<0.01
AT5G24030	SLAH3	seedling	pyrimidine-containing compound metabolic process	184	178	-0.28	0.48	0.029	-0.056	n28	p<0.01
AT5G24030	SLAH3	seedling	response to chitin	421	411	0.3	0.48	0.01	-0.042	n28	p<0.01
AT5G24030	SLAH3	seedling	response to unfolded protein	187	184	0.26	0.47	0.029	-0.062	n28	p<0.01
AT5G24030	SLAH3	seedling	ribosomal small subunit biogenesis	18	16	-0.36	0.5	0.099	-0.147	n28	p<0.01
AT5G24030	SLAH3	shoot	RNA methylation	185	177	-0.46	0.36	0.025	-0.093	n6	p<0.01
AT5G24030	SLAH3	shoot	alkene biosynthetic process	120	117	0.29	0.44	0.036	-0.096	n6	p<0.01
AT5G24030	SLAH3	shoot	camalexin metabolic process	12	11	0.26	0.5	0.187	-0.221	n6	p<0.01
AT5G24030	SLAH3	shoot	cell cycle checkpoint	11	11	-0.45	0.45	0.215	-0.197	n6	p<0.01
AT5G24030	SLAH3	shoot	cell cycle phase transition	83	80	-0.41	0.43	0.05	-0.1	n6	p<0.01
AT5G24030	SLAH3	shoot	cellular response to topologically incorrect protein	187	184	0.26	0.43	0.017	-0.076	n6	p<0.01
AT5G24030	SLAH3	shoot	cytokinetic process	210	204	-0.36	0.41	0.021	-0.079	n6	p<0.01
AT5G24030	SLAH3	shoot	defense response by callose deposition	63	63	0.33	0.42	0.06	-0.103	n6	p<0.01
AT5G24030	SLAH3	shoot	ethylene metabolic process	120	117	0.29	0.44	0.036	-0.096	n6	p<0.01
AT5G24030	SLAH3	shoot	histone phosphorylation	62	61	-0.45	0.41	0.102	-0.101	n6	p<0.01
AT5G24030	SLAH3	shoot	negative regulation of cell cycle process	17	16	-0.38	0.47	0.191	-0.183	n6	p<0.01
AT5G24030	SLAH3	shoot	negative regulation of cell death	174	173	0.27	0.44	0.042	-0.084	n6	p<0.01
AT5G24030	SLAH3	shoot	nuclear division	83	79	-0.36	0.44	0.071	-0.115	n6	p<0.01
AT5G24030	SLAH3	shoot	nucleolus organization	24	24	-0.48	0.39	0.086	-0.173	n6	p<0.01
AT5G24030	SLAH3	shoot	olefin biosynthetic process	120	117	0.29	0.44	0.036	-0.096	n6	p<0.01
AT5G24030	SLAH3	shoot	petal formation	73	72	-0.35	0.43	0.024	-0.099	n6	p<0.01
AT5G24030	SLAH3	shoot	photosynthesis, light harvesting	41	31	0.27	0.55	0.075	-0.169	n6	p<0.01
AT5G24030	SLAH3	shoot	response to chitin	421	411	0.37	0.44	0.015	-0.065	n6	p<0.01
AT5G24030	SLAH3	shoot	response to unfolded protein	187	184	0.26	0.43	0.017	-0.076	n6	p<0.01
AT5G24030	SLAH3	shoot	ribosomal small subunit biogenesis	18	16	-0.48	0.3	0.18	-0.144	n6	p<0.01
AT5G40890	CLCA	flower	DNA methylation	179	171	-0.41	0.35	0.015	-0.098	n4	p<0.01
AT5G40890	CLCA	flower	NADPH regeneration	201	199	0.37	0.34	0.01	-0.09	n4	p<0.01
AT5G40890	CLCA	flower	cell cycle phase transition	83	80	-0.47	0.35	0.045	-0.124	n4	p<0.01
AT5G40890	CLCA	flower	double-strand break repair	110	108	-0.39	0.35	0.012	-0.149	n4	p<0.01
AT5G40890	CLCA	flower	glyceraldehyde-3-phosphate metabolic process	232	230	0.37	0.34	0.015	-0.095	n4	p<0.01
AT5G40890	CLCA	flower	histone methylation	299	292	-0.39	0.36	-0.001	-0.094	n4	p<0.01
AT5G40890	CLCA	flower	histone phosphorylation	62	61	-0.42	0.34	0.056	-0.159	n4	p<0.01
AT5G40890	CLCA	flower	lipoate metabolic process	45	43	0.36	0.33	0.067	-0.149	n4	p<0.01
AT5G40890	CLCA	flower	male meiosis	21	18	-0.43	0.34	0.137	-0.24	n4	p<0.01
AT5G40890	CLCA	flower	photosynthesis, dark reaction	12	12	0.5	0.32	0.273	-0.306	n4	p<0.01
AT5G40890	CLCA	flower	photosynthesis, light harvesting	41	31	0.48	0.33	0.098	-0.19	n4	p<0.01
AT5G40890	CLCA	flower	photosynthesis, light reaction	334	275	0.41	0.33	0.005	-0.088	n4	p<0.01
AT5G40890	CLCA	flower	plastid localization	105	103	0.36	0.34	0.027	-0.133	n4	p<0.01
AT5G40890	CLCA	flower	plastid translation	10	10	0.4	0.35	0.175	-0.284	n4	p<0.01
AT5G40890	CLCA	flower	positive regulation of chromosome organization	11	9	-0.46	0.39	0.187	-0.283	n4	p<0.01
AT5G40890	CLCA	flower	protein methylation	308	301	-0.38	0.36	-0.002	-0.098	n4	p<0.01
AT5G40890	CLCA	flower	recombinational repair	67	66	-0.4	0.35	0.052	-0.142	n4	p<0.01
AT5G40890	CLCA	flower	reductive pentose-phosphate cycle	11	11	0.49	0.34	0.251	-0.302	n4	p<0.01
AT5G40890	CLCA	flower	response to desiccation	39	38	0.43	0.35	0.098	-0.162	n4	p<0.01
AT5G40890	CLCA	flower	synapsis	88	85	-0.42	0.32	0.015	-0.171	n4	p<0.01
AT5G40890	CLCA	leaf	glyceraldehyde-3-phosphate metabolic process	232	230	0.3	0.52	0.042	-0.03	n24	p<0.01
AT5G40890	CLCA	leaf	negative regulation of cytoskeleton organization	11	10	0.25	0.46	0.164	-0.108	n24	p<0.01
AT5G40890	CLCA	leaf	photosynthesis, dark reaction	12	12	0.29	0.5	0.175	-0.177	n24	p<0.01
AT5G40890	CLCA	leaf	photosynthesis, light reaction	334	275	0.28	0.51	0.041	-0.014	n24	p<0.01
AT5G40890	CLCA	leaf	phototropism	14	12	0.27	0.51	0.15	-0.126	n24	p<0.01
AT5G40890	CLCA	leaf	plastid localization	105	103	0.34	0.5	0.065	-0.034	n24	p<0.01
AT5G40890	CLCA	leaf	plastid translation	10	10	0.34	0.52	0.169	-0.129	n24	p<0.01
AT5G40890	CLCA	leaf	reductive pentose-phosphate cycle	11	11	0.29	0.5	0.18	-0.182	n24	p<0.01
AT5G40890	CLCA	leaf	thylakoid membrane organization	198	194	0.3	0.51	0.049	-0.03	n24	p<0.01
AT5G40890	CLCA	leaf	transcription from plastid promoter	72	71	0.3	0.5	0.068	-0.041	n24	p<0.01
AT5G40890	CLCA	root	RNA export from nucleus	67	66	-0.28	0.5	0.085	-0.066	n23	p<0.01
AT5G40890	CLCA	root	RNA methylation	185	177	-0.35	0.54	0.023	-0.049	n23	p<0.01
AT5G40890	CLCA	root	actin filament bundle assembly	13	12	0.29	0.41	0.172	-0.147	n23	p<0.01
AT5G40890	CLCA	root	defense response by callose deposition in cell wall	16	16	0.24	0.49	0.088	-0.137	n23	p<0.01
AT5G40890	CLCA	root	defense response by cell wall thickening	16	16	0.24	0.49	0.088	-0.137	n23	p<0.01
AT5G40890	CLCA	root	establishment of protein localization to mitochondrion	106	103	-0.34	0.51	0.029	-0.072	n23	p<0.01
AT5G40890	CLCA	root	establishment of protein localization to vacuole	118	117	0.29	0.45	0.035	-0.067	n23	p<0.01
AT5G40890	CLCA	root	female gamete generation	141	139	-0.31	0.48	0.029	-0.071	n23	p<0.01
AT5G40890	CLCA	root	mRNA transport	61	60	-0.28	0.49	0.09	-0.069	n23	p<0.01
AT5G40890	CLCA	root	nitrate transport	207	206	0.33	0.49	0.015	-0.043	n23	p<0.01
AT5G40890	CLCA	root	protein targeting to mitochondrion	106	103	-0.34	0.51	0.029	-0.072	n23	p<0.01
AT5G40890	CLCA	root	pyrimidine-containing compound metabolic process	184	178	-0.27	0.5	0.037	-0.059	n23	p<0.01
AT5G40890	CLCA	root	regulation of transmembrane transport	35	35	0.25	0.5	0.119	-0.131	n23	p<0.01
AT5G40890	CLCA	root	regulation of transmembrane transporter activity	35	35	0.25	0.5	0.119	-0.131	n23	p<0.01
AT5G40890	CLCA	root	response to nitrate	199	195	0.35	0.5	0.024	-0.047	n23	p<0.01
AT5G40890	CLCA	root	ribonucleoprotein complex assembly	19	15	-0.27	0.5	0.19	-0.122	n23	p<0.01
AT5G40890	CLCA	root	ribosomal small subunit biogenesis	18	16	-0.31	0.54	0.106	-0.141	n23	p<0.01
AT5G40890	CLCA	root	ribosome biogenesis	125	52	-0.28	0.48	0.072	-0.089	n23	p<0.01
AT5G40890	CLCA	root	root hair cell development	203	195	0.23	0.48	0.032	-0.052	n23	p<0.01
AT5G40890	CLCA	root	root hair elongation	188	183	0.23	0.48	0.037	-0.057	n23	p<0.01
AT5G40890	CLCA	seed	actin filament bundle assembly	13	12	0.25	0.43	0.185	-0.272	n4	p<0.01
AT5G40890	CLCA	seed	acyl-CoA metabolic process	92	92	0.25	0.43	0.049	-0.127	n4	p<0.01
AT5G40890	CLCA	seed	anatomical structure homeostasis	67	63	-0.21	0.4	0.057	-0.117	n4	p<0.01
AT5G40890	CLCA	seed	brassinosteroid biosynthetic process	120	118	0.25	0.41	0.05	-0.086	n4	p<0.01
AT5G40890	CLCA	seed	carbohydrate mediated signaling	115	113	-0.22	0.44	0.058	-0.087	n4	p<0.01
AT5G40890	CLCA	seed	embryonic pattern specification	46	44	-0.21	0.42	0.084	-0.13	n4	p<0.01
AT5G40890	CLCA	seed	female gamete generation	141	139	-0.23	0.53	0.022	-0.089	n4	p<0.01
AT5G40890	CLCA	seed	guard cell differentiation	10	7	0.32	0.31	0.306	-0.382	n4	p<0.01
AT5G40890	CLCA	seed	lipid storage	101	98	-0.3	0.44	0.081	-0.099	n4	p<0.01
AT5G40890	CLCA	seed	mRNA transport	61	60	-0.23	0.53	0.066	-0.135	n4	p<0.01
AT5G40890	CLCA	seed	nitrate assimilation	11	10	0.27	0.35	0.265	-0.256	n4	p<0.01
AT5G40890	CLCA	seed	nucleotide-sugar metabolic process	43	40	0.3	0.52	0.087	-0.133	n4	p<0.01
AT5G40890	CLCA	seed	photosynthesis, light harvesting	41	31	0.25	0.35	0.107	-0.183	n4	p<0.01
AT5G40890	CLCA	seed	regulation of cell size	55	53	0.23	0.44	0.08	-0.137	n4	p<0.01
AT5G40890	CLCA	seed	regulation of telomere maintenance	55	54	-0.23	0.39	0.089	-0.104	n4	p<0.01
AT5G40890	CLCA	seed	response to freezing	96	95	-0.28	0.44	0.084	-0.096	n4	p<0.01
AT5G40890	CLCA	seed	response to ionizing radiation	96	91	-0.26	0.38	0.069	-0.127	n4	p<0.01
AT5G40890	CLCA	seed	root hair cell development	203	195	0.23	0.44	0.024	-0.096	n4	p<0.01
AT5G40890	CLCA	seed	root hair elongation	188	183	0.24	0.44	0.02	-0.102	n4	p<0.01
AT5G40890	CLCA	seed	somatic embryogenesis	10	10	-0.27	0.35	0.209	-0.293	n4	p>0.01
AT5G40890	CLCA	seedling	brassinosteroid biosynthetic process	120	118	0.3	0.54	0.073	-0.037	n22	p<0.01
AT5G40890	CLCA	seedling	cellular metabolic compound salvage	185	181	-0.22	0.51	0.058	-0.024	n22	p<0.01
AT5G40890	CLCA	seedling	establishment of protein localization to mitochondrion	106	103	-0.3	0.5	0.098	-0.044	n22	p<0.01
AT5G40890	CLCA	seedling	guard cell differentiation	10	7	0.3	0.49	0.276	-0.224	n22	p<0.01
AT5G40890	CLCA	seedling	oxidative phosphorylation	34	18	-0.32	0.48	0.149	-0.096	n22	p<0.01
AT5G40890	CLCA	seedling	photosynthesis, dark reaction	12	12	0.3	0.54	0.22	-0.157	n22	p<0.01
AT5G40890	CLCA	seedling	photosynthesis, light harvesting	41	31	0.31	0.55	0.127	-0.11	n22	p<0.01
AT5G40890	CLCA	seedling	phototropism	14	12	0.32	0.52	0.205	-0.126	n22	p<0.01
AT5G40890	CLCA	seedling	plastid localization	105	103	0.26	0.54	0.066	-0.058	n22	p<0.01
AT5G40890	CLCA	seedling	pollen maturation	12	12	0.28	0.48	0.2	-0.157	n22	p<0.01
AT5G40890	CLCA	seedling	primary meristem tissue development	12	9	0.3	0.47	0.292	-0.174	n22	p<0.01
AT5G40890	CLCA	seedling	protein targeting to mitochondrion	106	103	-0.3	0.5	0.098	-0.044	n22	p<0.01
AT5G40890	CLCA	seedling	reductive pentose-phosphate cycle	11	11	0.31	0.54	0.231	-0.174	n22	p<0.01
AT5G40890	CLCA	seedling	regulation of cell size	55	53	0.26	0.51	0.093	-0.096	n22	p<0.01
AT5G40890	CLCA	seedling	response to misfolded protein	182	181	-0.26	0.5	0.063	-0.03	n22	p<0.01
AT5G40890	CLCA	shoot	NADPH regeneration	201	199	0.48	0.34	0.033	-0.097	n5	p<0.01
AT5G40890	CLCA	shoot	RNA export from nucleus	67	66	-0.45	0.51	0.1	-0.156	n5	p<0.01
AT5G40890	CLCA	shoot	RNA methylation	185	177	-0.54	0.52	0.06	-0.092	n5	p<0.01
AT5G40890	CLCA	shoot	cell cycle checkpoint	11	11	-0.43	0.6	0.244	-0.324	n5	p<0.01
AT5G40890	CLCA	shoot	chromatin assembly	77	73	-0.39	0.43	0.119	-0.155	n5	p<0.01
AT5G40890	CLCA	shoot	cofactor catabolic process	63	63	0.46	0.4	0.133	-0.141	n5	p<0.01
AT5G40890	CLCA	shoot	establishment of protein localization to mitochondrion	106	103	-0.46	0.41	0.091	-0.113	n5	p<0.01
AT5G40890	CLCA	shoot	female gamete generation	141	139	-0.46	0.49	0.074	-0.107	n5	p<0.01
AT5G40890	CLCA	shoot	glyceraldehyde-3-phosphate metabolic process	232	230	0.44	0.37	0.031	-0.082	n5	p<0.01
AT5G40890	CLCA	shoot	mRNA transport	61	60	-0.44	0.51	0.102	-0.166	n5	p<0.01
AT5G40890	CLCA	shoot	photosynthesis, dark reaction	12	12	0.45	0.27	0.192	-0.252	n5	p<0.01
AT5G40890	CLCA	shoot	photosynthesis, light harvesting	41	31	0.71	0.24	0.212	-0.172	n5	p<0.01
AT5G40890	CLCA	shoot	photosynthesis, light reaction	334	275	0.53	0.3	0.033	-0.082	n5	p<0.01
AT5G40890	CLCA	shoot	pigment catabolic process	59	59	0.47	0.4	0.14	-0.118	n5	p<0.01
AT5G40890	CLCA	shoot	plastid localization	105	103	0.46	0.33	0.044	-0.123	n5	p<0.01
AT5G40890	CLCA	shoot	positive regulation of catalytic activity	122	120	0.51	0.37	0.093	-0.157	n5	p<0.01
AT5G40890	CLCA	shoot	protein targeting to mitochondrion	106	103	-0.46	0.41	0.091	-0.113	n5	p<0.01
AT5G40890	CLCA	shoot	pyridine-containing compound metabolic process	223	219	0.45	0.35	0.023	-0.098	n5	p<0.01
AT5G40890	CLCA	shoot	pyrimidine-containing compound metabolic process	184	178	-0.4	0.45	0.035	-0.132	n5	p<0.01
AT5G40890	CLCA	shoot	ribosomal small subunit biogenesis	18	16	-0.51	0.56	0.208	-0.338	n5	p<0.01
AT5G60770	NRT2.4	flower	RNA methylation	185	177	0.23	0.4	0.171	0.001	n3	p<0.01
AT5G60770	NRT2.4	flower	camalexin metabolic process	12	11	0.25	0.25	0.301	-0.192	n3	p>0.01
AT5G60770	NRT2.4	flower	cell wall macromolecule biosynthetic process	195	194	-0.32	0.35	0.127	-0.005	n3	p<0.01
AT5G60770	NRT2.4	flower	cell wall modification involved in multidimensional cell growth	28	26	0.22	0.28	0.313	-0.114	n3	p>0.01
AT5G60770	NRT2.4	flower	cell wall polysaccharide metabolic process	238	237	-0.28	0.34	0.122	0.006	n3	p<0.01
AT5G60770	NRT2.4	flower	cortical cytoskeleton organization	24	24	-0.39	0.3	0.274	-0.159	n3	p<0.01
AT5G60770	NRT2.4	flower	establishment of protein localization to endoplasmic reticulum	13	12	-0.31	0.26	0.34	-0.238	n3	p<0.01
AT5G60770	NRT2.4	flower	formation of organ boundary	17	13	0.26	0.22	0.289	-0.298	n3	p>0.01
AT5G60770	NRT2.4	flower	microtubule cytoskeleton organization	232	227	-0.28	0.31	0.124	0.008	n3	p<0.01
AT5G60770	NRT2.4	flower	microtubule-based movement	69	66	-0.32	0.27	0.189	-0.063	n3	p<0.01
AT5G60770	NRT2.4	flower	mismatch repair	16	14	0.22	0.34	0.281	-0.251	n3	p>0.01
AT5G60770	NRT2.4	flower	negative regulation of cytoskeleton organization	11	10	-0.41	0.31	0.35	-0.283	n3	p<0.01
AT5G60770	NRT2.4	flower	organic cation transport	10	9	0.25	0.24	0.292	-0.154	n3	p>0.01
AT5G60770	NRT2.4	flower	photosynthesis, light harvesting	41	31	-0.35	0.29	0.219	-0.131	n3	p<0.01
AT5G60770	NRT2.4	flower	pollen exine formation	59	57	0.27	0.27	0.204	-0.045	n3	p<0.01
AT5G60770	NRT2.4	flower	regulation of pollen tube growth	17	16	0.22	0.27	0.356	-0.166	n3	p>0.01
AT5G60770	NRT2.4	flower	regulation of protein complex disassembly	17	15	-0.31	0.35	0.294	-0.175	n3	p<0.01
AT5G60770	NRT2.4	flower	regulation of secondary cell wall biogenesis	16	15	-0.37	0.4	0.379	-0.133	n3	p<0.01
AT5G60770	NRT2.4	flower	ribosomal small subunit biogenesis	18	16	0.21	0.47	0.277	-0.235	n3	p>0.01
AT5G60770	NRT2.4	flower	specification of organ identity	34	33	0.36	0.25	0.206	-0.069	n3	p<0.01
AT5G60770	NRT2.4	leaf	Golgi vesicle transport	327	322	-0.36	0.28	0.187	0.052	n2	p<0.01
AT5G60770	NRT2.4	leaf	camalexin metabolic process	12	11	-0.39	0.22	0.415	-0.202	n2	p<0.01
AT5G60770	NRT2.4	leaf	carpel morphogenesis	36	34	0.56	0.16	0.302	-0.133	n2	p<0.01
AT5G60770	NRT2.4	leaf	corolla development	117	111	0.53	0.2	0.247	0.002	n2	p<0.01
AT5G60770	NRT2.4	leaf	defense response by callose deposition in cell wall	16	16	-0.49	0.23	0.391	-0.106	n2	p<0.01
AT5G60770	NRT2.4	leaf	defense response by cell wall thickening	16	16	-0.49	0.23	0.391	-0.106	n2	p<0.01
AT5G60770	NRT2.4	leaf	establishment of protein localization to vacuole	118	117	-0.43	0.3	0.21	-0.02	n2	p<0.01
AT5G60770	NRT2.4	leaf	nitrate assimilation	11	10	-0.38	0.3	0.382	-0.26	n2	p<0.01
AT5G60770	NRT2.4	leaf	petal development	117	111	0.53	0.2	0.247	0.002	n2	p<0.01
AT5G60770	NRT2.4	leaf	petal formation	73	72	0.51	0.21	0.251	0.001	n2	p<0.01
AT5G60770	NRT2.4	leaf	petal morphogenesis	88	86	0.54	0.2	0.262	-0.001	n2	p<0.01
AT5G60770	NRT2.4	leaf	phytoalexin biosynthetic process	14	12	-0.41	0.23	0.443	-0.197	n2	p<0.01
AT5G60770	NRT2.4	leaf	phytoalexin metabolic process	14	12	-0.41	0.23	0.443	-0.197	n2	p<0.01
AT5G60770	NRT2.4	leaf	protein N-linked glycosylation	106	100	-0.41	0.21	0.242	-0.018	n2	p<0.01
AT5G60770	NRT2.4	leaf	regulation of secondary cell wall biogenesis	16	15	0.53	0.24	0.367	-0.154	n2	p<0.01
AT5G60770	NRT2.4	leaf	sepal development	78	75	0.49	0.21	0.242	0.003	n2	p<0.01
AT5G60770	NRT2.4	leaf	sepal formation	72	72	0.51	0.21	0.251	0.001	n2	p<0.01
AT5G60770	NRT2.4	leaf	sepal morphogenesis	72	72	0.51	0.21	0.251	0.001	n2	p<0.01
AT5G60770	NRT2.4	leaf	specification of organ identity	34	33	0.54	0.2	0.334	-0.047	n2	p<0.01
AT5G60770	NRT2.4	leaf	sulfate assimilation	11	9	-0.43	0.29	0.44	-0.207	n2	p<0.01
AT5G60770	NRT2.4	seed	camalexin metabolic process	12	11	0.28	0	0.375	-0.209	n1	p>0.01
AT5G60770	NRT2.4	seed	carpel morphogenesis	36	34	0.31	0	0.199	-0.112	n1	p<0.01
AT5G60770	NRT2.4	seed	cell cycle checkpoint	11	11	-0.5	0	0.278	-0.298	n1	p<0.01
AT5G60770	NRT2.4	seed	cellular response to hypoxia	24	23	0.34	0	0.218	-0.147	n1	p<0.01
AT5G60770	NRT2.4	seed	cellular response to oxygen levels	26	25	0.3	0	0.2	-0.13	n1	p<0.01
AT5G60770	NRT2.4	seed	histone phosphorylation	62	61	-0.5	0	0.155	-0.082	n1	p<0.01
AT5G60770	NRT2.4	seed	membrane budding	17	15	0.38	0	0.178	-0.16	n1	p<0.01
AT5G60770	NRT2.4	seed	petal formation	73	72	-0.46	0	0.151	-0.069	n1	p<0.01
AT5G60770	NRT2.4	seed	phenol-containing compound metabolic process	15	13	0.3	0	0.237	-0.153	n1	p<0.01
AT5G60770	NRT2.4	seed	phytoalexin biosynthetic process	14	12	0.28	0	0.378	-0.243	n1	p>0.01
AT5G60770	NRT2.4	seed	phytoalexin metabolic process	14	12	0.28	0	0.378	-0.243	n1	p>0.01
AT5G60770	NRT2.4	seed	plastid fission	20	20	-0.46	0	0.25	-0.176	n1	p<0.01
AT5G60770	NRT2.4	seed	plastid localization	105	103	-0.51	0	0.136	-0.044	n1	p<0.01
AT5G60770	NRT2.4	seed	plastid translation	10	10	-0.55	0	0.409	-0.287	n1	p<0.01
AT5G60770	NRT2.4	seed	regulation of secondary cell wall biogenesis	16	15	0.33	0	0.298	-0.232	n1	p<0.01
AT5G60770	NRT2.4	seed	sepal formation	72	72	-0.46	0	0.151	-0.069	n1	p<0.01
AT5G60770	NRT2.4	seed	sepal morphogenesis	72	72	-0.46	0	0.151	-0.069	n1	p<0.01
AT5G60770	NRT2.4	seed	thylakoid membrane organization	198	194	-0.51	0	0.118	-0.026	n1	p<0.01
AT5G60770	NRT2.4	seed	transcription from plastid promoter	72	71	-0.53	0	0.166	-0.099	n1	p<0.01
AT5G60770	NRT2.4	seed	vesicle coating	14	12	0.43	0	0.241	-0.193	n1	p<0.01
AT5G60770	NRT2.4	seedling	ammonium transport	30	29	0.28	0.53	0.153	-0.178	n3	p<0.01
AT5G60770	NRT2.4	seedling	cofactor catabolic process	63	63	0.23	0.4	0.064	-0.152	n3	p<0.01
AT5G60770	NRT2.4	seedling	flavin-containing compound metabolic process	11	11	-0.37	0.39	0.21	-0.285	n3	p<0.01
AT5G60770	NRT2.4	seedling	flower calyx development	78	75	-0.34	0.37	0.065	-0.127	n3	p<0.01
AT5G60770	NRT2.4	seedling	histone phosphorylation	62	61	-0.38	0.45	0.076	-0.121	n3	p<0.01
AT5G60770	NRT2.4	seedling	imidazole-containing compound metabolic process	11	9	-0.43	0.4	0.229	-0.357	n3	p<0.01
AT5G60770	NRT2.4	seedling	nitrate transport	207	206	0.26	0.39	0.022	-0.082	n3	p<0.01
AT5G60770	NRT2.4	seedling	organic cation transport	10	9	0.23	0.4	0.232	-0.318	n3	p>0.01
AT5G60770	NRT2.4	seedling	petal formation	73	72	-0.35	0.37	0.063	-0.131	n3	p<0.01
AT5G60770	NRT2.4	seedling	pigment catabolic process	59	59	0.27	0.41	0.064	-0.148	n3	p<0.01
AT5G60770	NRT2.4	seedling	plastid fission	20	20	-0.34	0.39	0.191	-0.234	n3	p<0.01
AT5G60770	NRT2.4	seedling	pollen maturation	12	12	0.21	0.3	0.216	-0.24	n3	p>0.01
AT5G60770	NRT2.4	seedling	regulation of transmembrane transport	35	35	0.34	0.34	0.092	-0.149	n3	p<0.01
AT5G60770	NRT2.4	seedling	regulation of transmembrane transporter activity	35	35	0.34	0.34	0.092	-0.149	n3	p<0.01
AT5G60770	NRT2.4	seedling	response to nitrate	199	195	0.28	0.39	0.027	-0.089	n3	p<0.01
AT5G60770	NRT2.4	seedling	riboflavin biosynthetic process	10	10	-0.36	0.41	0.228	-0.313	n3	p<0.01
AT5G60770	NRT2.4	seedling	sepal development	78	75	-0.34	0.37	0.065	-0.127	n3	p<0.01
AT5G60770	NRT2.4	seedling	sepal formation	72	72	-0.35	0.37	0.063	-0.131	n3	p<0.01
AT5G60770	NRT2.4	seedling	sepal morphogenesis	72	72	-0.35	0.37	0.063	-0.131	n3	p<0.01
AT5G60770	NRT2.4	seedling	stomatal closure	19	17	0.25	0.36	0.158	-0.222	n3	p<0.01
