# Supplementary material for: Large-Scale Public Transcriptomic Data Mining Reveals a Tight Connection between the Transport of Nitrogen and Other Transport Processes in Arabidopsis
Source: Front Plant Sci. 2016 Aug 11;7:1207. doi: 10.3389/fpls.2016.01207 (PMC4981021; doi:10.3389/fpls.2016.01207)
Supplement: Table S7 — All GEO datasets used in this study. [file Table7.xlsx]

## Sheet: Sheet1
Supplemental Table 7. All GEO datasets used in this study
GEO ID	Tissue	Title	#Only 320 GEO datasets provided CEL files
GSE10016	leaf	Expression data of Arabidopsis thaliana rosettes in an extended night
GSE10497	root	Expression analysis of root developmental zones after iron deficiency (-Fe) treatment
GSE10501	root	Expression analysis of root cell-types after iron deficiency (-Fe) treatment
GSE10502	root	Time course expression analysis of the iron deficiency (-Fe) response in Arabidopsis roots
GSE10522	leaf	Expression data of Arabidopsis thaliana rosettes during chilling
GSE10576	root	Iron deficiency (-Fe) effect: Arabidopsis roots
GSE10646	-	BTH treated mkk1, mkk2 and mkk1/2 knockout mutant
GSE10670	leaf	Global expression profiling of wild type and transgenic Arabidopsis plants in response to water stress
GSE10732	-	Identification of TGA-regulated genes in response to phytoprostane A1 and OPDA
GSE10749	-	Response of Arabidopsis cell culture to cyclopentenone oxylipins
GSE1110	seedling	Arabidopsis thaliana gene expression in response to IAA challange
GSE11217	leaf, protoplasts	Altered gene expression changes in Arabidopsis leaf tissues and protoplasts in response to Plum pox virus infection
GSE11262	seed	Expression data from Arabidopsis Seed Compartments at the Globular Embryo Stage.
GSE11558	root	transcript profiling of the adaptive response to decreases in oxygen concentration in the roots of Arabidopsis plants
GSE11708	leaf	Global gene expression in Atss3 mutant and WT over short day diurnal cycle
GSE11758	-	Plant response to misfolded protein in the cytosol
GSE11807	leaf	Flg22 regulates MAP kinase 6 interaction with an ethylene response factor substrate via ethylene
GSE11852	seed	Effect of uniconazole on wt and pkl mutant germinating seeds
GSE12402	seed	Expression data from Arabidopsis seed compartments at the pre-globular stage
GSE12403	seed	Expression data from Arabidopsis seed compartments at the linear-cotyledon stage
GSE12404	seed	Expression data from Arabidopsis Seed Compartments at 5 discrete stages of development
GSE12551	leaf,shoot	Inducible expression of trichome regulators, GL1 and GL3
GSE12715	whole plant	ABA and ethylene signaling crosstalk
GSE12729	seedling	Microarray analysis of MINI ZINC FINGER 1 (MIF1) overexpression transgenic Arabidopsis seedlings
GSE12856	leaf	Penetration resistance: Wildtype and ataf1-1 mutant response to Bgh 12 h after inoculation, 2*2 factorial design
GSE12887	seedling	Differential response of gun mutants to norflurazon
GSE13596	shoot	A gene expression map of Arabidopsis thaliana shoot apical meristem stem cell niche
GSE13739	leaf	Golovinomyces orontii time course with Col-0 and eds16-1
GSE13783	protoplasts	Positive fluorescent selection permits precise, rapid and in-depth over-expression analysis in plant protoplasts
GSE13803	leaf	Interaction between the light environment and the Arabidopsis wound response
GSE13833	seedling	Transcriptome changes triggered by the synthetic defense elicitors DCA and INA in Arabidopsis thaliana
GSE13929	flower	Arabidopsis thaliana three hours after infection with Agrobacterium tumefaciens
GSE14091	shoot	Identification of ANAC059 and ANAC092 early target genes
GSE14106	flower	Transcriptome data from inflorescence stalks of intact A. thaliana plants after infection with A. tumefaciens
GSE14374	seed	Expression data from Col-0 and pil5 imbibed seeds after far-red or far-red/red light irradiation.
GSE14420	-	Global gene expression of Arabidopsis lines with altered ANAC102 expression under normal and low oxygen conditions
GSE14493	root	Immunopurified mRNA-ribosome complexes expose cell-type specific plasticity during hypoxia in Arabidopsis root tips
GSE14496	seedling	A combinatorial Interplay Among the ACC Synthase Isoforms Regulates Ethylene Biosynthesis in Arabidopsis thaliana
GSE14502	root	Immunopurified mRNA-ribosome complexes expose cell-type specific plasticity in response to hypoxia in Arabidopsis
GSE14578	root	Immunopurified mRNA-ribosome complexes expose cell-type specific plasticity during hypoxia in Arabidopsis
GSE14646	leaf, shoot	Gene expression in aerial parts of rice-Arabidopsis Os-LBD37 FOX plants
GSE14788	seedling	Genome-Wide Analysis Revealed the Complex Regulatory Network of Brassinosteroid Effects in Photomorphogenesis
GSE1491	seedling	Identification of Inhibitors of Auxin Transcriptional Activation via Chemical Genetics in Arabidopsis
GSE15105	leaf	Probing gene misregulation in bodyguard, lacerata and fiddlehead mutants
GSE1512	-	flk_vs_wt
GSE15160	seed	Expression data from Arabidopsis seed compartments at the heart stage.
GSE15165	seed	Expression data from Arabidopsis seed compartments at the mature green stage.
GSE15189	root	Early Iron Deficiency Induced Changes in Arabidopsis Roots
GSE15236	leaf	Expression profiling of the Arabidopsis Mediator complex mutant pft1/med25 and wildtype infected with Fusarium oxysporum
GSE15577	leaf	Involvement of the Chromatin Modifier ATX1 and of the Arabidopsis Myotubularin Homolog (MYO1) in the Response to Drought
GSE15617	leaf, flower	Uncovering the Arabidopsis thaliana nectary transcriptome: nectary and reference tissues
GSE15680	leaf	Laser microdissection of Arabidopsis cells at the powdery mildew infection site
GSE15689	seedling	A complementary role for ELF3 and TFL1 in the regulation of flowering time by ambient temperature.
GSE15876	root	The SHR/SCR pathway directly activates genes involved in asymmetric cell division in the Arabidopsis root
GSE15939	leaf	Transcript profiling in LTR mutants
GSE16056	root, flower	Gene expression profile in root and flower mediated by GLUCOSE-INHIBITED ROOT ELONGATION1 (GIR1)
GSE16333	seedling	Phytochrome Interacting Factors 4 and 5 redundantly limit seedling de-etiolation in continuous far-red light.
GSE16557	seedling, protoplasts	Gene expression changes underlying initial cellular and molecular responses to MAMPs in Arabidopsis mesophyll cells
GSE16722	root, shoot	Expression data from Arabidopsis thaliana under phosphate starvation stress
GSE16765	leaf	Transcriptomic and phenotypic variation for salt stress response in Arabidopsis
GSE16964	root	Iron-deficiency-induced changes in wild type, ubc13A and cucumber CsUBC13 overexpressed Arabidopsis roots
GSE17099	seedling	Effect of AtHRE1 and AtHRE2 overexpression in normoxia and hypoxia
GSE17159	seedling, seed	Gene expression in pif1pif3pif4pif5 mutant under dark or red light conditions
GSE17343	flower	Expression data from Arabidopsis pollen and semi in vivo- and in vitro-grown pollen tubes.
GSE17464	leaf	Arabidopsis mutants treated with flg22, Alternaria brassicicola, Methyl jasmonate and Pst DC3000 bacteria
GSE17479	leaf	Effect of auxin signaling on flg22 response
GSE17499	seedling	Expression data from 2-week-old Arabidopsis untreated seedlings grown under a short day condition
GSE17500	leaf	Effect of auxin signaling on Pseudomonas syinrgae pv tomato DC3000 response
GSE1766	seedling	Time course of Arabidopsis seedlings treated with 6-Benzyl adenine
GSE17824	-	Transcriptional profiling after inhibition of cellulose synthesis by TA and IXB in Arabidopsis thaliana suspension cells
GSE17845	leaf	Transcriptional profiling of leaf blades and petioles subjected to shade avoidance syndrome
GSE18071	seedling	Chloroplast polynucleotide phosphorylase null mutant (pnp1-1) and phosphate starvation
GSE18112	seed	Seed maturation/ drying of altered Lys metabolism genotype
GSE18153	seedling	Effect of deuterium oxide on Arabidopsis gene expression
GSE18329	seedling	Transcriptome changes triggered by Hyaloperonospora parasitica arabidopsis Noco2 in WT and wrky72 mutants at 96 hpt
GSE18624	seed	H2A.Z - Containing Nucleosomes Mediate the Thermosensory Response in Arabidopsis
GSE18667	-	Study of the effect of C2 on the transcriptome and the response to MeJA
GSE18818	seedling	Expression data from overexpressers and mutants of TFs-gene LBD37 and LBD38 under different nitrogen regimes
GSE18975	whole plant	Natural variation of auxin response
GSE18978	leaf	Arabidopsis thaliana mutant leaves treated with Pseudomonas syringae ES4326
GSE18982	root	Molecular responses to external pH changes in roots of Arabidopsis thaliana
GSE18985	whole plant	Identification of early gibberellin (GA) responsive genes in Arabidopsis hypocotyls
GSE19109	leaf	Differential gene expression profiling from Arabidopsis thaliana wild type (Columbia-0) and lht1 mutant leaves
GSE19241	leaf	A novel S-sulfocysteine synthase essential for chloroplast function in Arabidopsis thaliana
GSE19242	root	Mitochondrial beta-cyanoalanine synthase is essential for root hair formation in Arabidopsis thaliana
GSE19245	root, shoot	Depleting cytosolic cysteine compromises the antioxidant capacity of the cytosol in Arabidopsis thaliana
GSE19255	leaf	Microarray analysis of fdh1-3(avrB)
GSE19258	seed	Temperature-controlled inhibition of phyB action
GSE19260	leaf	Transcript inhibition from limited starch degradation
GSE19261	shoot	Photoreceptor control of shoot meristem activity and leaf initiation
GSE19263	seedling	Identifying Y candidate genes
GSE19264	leaf	Systemic responses to Pseudomonas syringae infection
GSE19266	whole plant	DUO1 ectopic expression
GSE19267	flower	Analysis of anther development by identifying downstream genes controlled by MS35/MYB26
GSE19271	seedling	Identification of circadian transcripts that are co-regulated with [Ca2+]cyt
GSE19273	whole plant	Biological function of Pip3
GSE19520	leaf	Transcriptome analysis of Arabidopsis thaliana G protein subunit mutants in response to abscisic acid (ABA)
GSE19603	aerial	Expression data from Arabipdosis msh1 recA3 double mutant under heat stress
GSE19700	leaf	Time of day shapes the Arabidopsis drought transcriptomes
GSE20005	seed	Parent-of-origin effects in seeds of Arabidopsis thaliana: Affymetrix
GSE20039	seed	Expression data from Arabidopsis seed compartments at the bending coyledon stage
GSE20044	root	High resolution NO3 response of Arabidopsis Roots
GSE20227	leaf, flower	Novel Target Genes Regulated By LEUNIG
GSE20231	root	Transcript profiling of auxin/cytokinin crosstalk in the Arabidopsis primary root apex
GSE20232	root	Cytokinin treatment on roots of seedlings
GSE20278	leaf	The effect of TuMV on translation initiation in Arabidopsis
GSE20454	-	Recruitment of GSH into the nucleus during cell proliferation
GSE20493	leaf, root	Transcriptional profiling of an Fd-GOGAT1/GLU1 mutant in Arabidopsis thaliana
GSE20556	seed	Karrikin responses in Arabidopsis thaliana seed
GSE20586	-	Expression data from Arabidopsis suspension cells overexpressing VND6 and SND1
GSE20756	seedling	Interactions between reactive oxygen species stress and brassinosteroid hormone signaling in Arabidopsis seedlings
GSE20897	seedling	Effect of hit compounds on ethylene mutant eto1-4
GSE21601	whole plant	Expression data from Arabidopsis thaliana
GSE21611	root	Oscillating gene expression determines competence for periodic branching in the Arabidopsis root
GSE21684	seedling	Arabidopsis seedlings collected during hypocotyl elongation and hypocotyl stasis
GSE2169	seedling	rre1 and rre2 mutants
GSE21762	seedling	Microarray analysis of cross-talks between Jasmonate acid and ethylene signaling in Arabidopsis seedlings
GSE21786	seedling	Differentiation of Arabidopsis guard cells: analysis of the networks incorporating the basic helix-loop helix transcription factor, FAMA
GSE21876	root	Transcriptional regulation of ROS controls the transition from proliferation to differentiation in the root
GSE21920	leaf	affy_syringae_malaga_athaliana-Role of different proteases in plant defence
GSE21981	root	Comparison between NuGEN's WT-Ovation Pico and One-Direct Amplification Systems
GSE22942	seedling	Transcription profiling of WT and dsr1 Arabidopsis seedlings treated with salicylic acid
GSE22947	shoot	Expression data from in-vitro induced Interfascicular Cambium of Arabidopsis thaliana
GSE22951	aerial	Transcript profiling of three genotypes by ultraviolet-B (UV-B) radiation
GSE22966	root	A systemic view of coordinated root responses to NO3- heterogeneous environment in Arabidopsis
GSE23210	leaf	Expression data in single and double knockouts of AtNHX5 and AtNHX6 in Arabidopsis
GSE23301	-	Quantitative transcriptomic analysis of abscisic acid-induced and reactive oxygen species-dependent expression changes and proteomic profiling in Arabidopsis suspension cells
GSE23329	leaf	Transcriptome analysis of vtc2, abi4-102 and the corresponding double mutant abi4 vtc2
GSE23331	leaf	Ascorbic acid-dependent regulation of growth involves abscisic acid signalling through ABI-4
GSE23617	seedling	The impact of BRCA2A and SSN2 on plant defense genes
GSE23846	fruit	Expression data from siliques of wild type and AtHb1-overexpressing plants under moderate hypoxia and standard conditions
GSE24077	root, shoot	Molecular characterization of the submergence response of Arabidopsis thaliana ecotype Columbia
GSE24169	seedling	Finding direct target genes of VND7
GSE24348	leaf, root	Expression data of Arabidopsis thaliana wild-type plants and quadruple nas T-DNA insertion mutants grown under different Fe supply conditions
GSE24517	seedling	Light- and plastid-regulated transcriptomes in Arabidopsis seedlings
GSE24738	root	HNI9/IWS1 mutant transcriptome in nitrogen-contrasted environments
GSE2473	flower	Small RNA biogenesis mutants
GSE24781	shoot	Expression data from stem samples taken from the base and the first internode of Arabidopsis wildtype and wox4-1 plants
GSE25067	seedling	Gene expression in response to genetic and chemical perturbations of chromatin structure
GSE25171	root	Coexpression Networks of Phosphate Deficiency Genes
GSE25489	leaf	Gene expression changes in wild type, tga2tga3tga5tga6, and sid2-2 plants after treatment with the safeners mefenpyr and isoxadifen
GSE26197	leaf	Comparative physiology and transcriptional networks underlying the heat shock response in Populus trichocarpa, Arabidopsis thaliana and Glycine max [Arabidopsis]
GSE26266	seedling	Expression data of QK mutant and wild type of Arabidopsis after heat shock
GSE26297	-	CYTOKININ HYPERSENSITIVE1 (CKH1) and CKH2 affect to cytokinin responses in tissue culture
GSE26679	leaf	comparison of powdery mildew-induced gene expression between Col-0 and the edr1 mutant
GSE26848	shoot	Expression data from Arabidopsis wt and ga1-3, brm-1, ga1-3/brm-1 mutants
GSE26983	leaf	Comparison of salt stress resistance genes in transgenic Arabidopsis thaliana indicates that extent of transcriptomic change may not predict secondary phenotypic or fitness effects
GSE27475	root	Expression data from wild-type and AtERF73/HRE1 knock-down line under hypoxia in Arabidopsis seedlings
GSE27508	seedling	Age-related change of callus formation capability in Arabidopsis hypocotyls
GSE27985	leaf	Microarray analysis of Arabidopsis Col-0 and catalase 2 mutant define interactions between CO2, daylength and H2O2
GSE28223	aerial	eif3k/WT polysome loading
GSE28224	aerial	eif3k/WT polysome loading and transcript levels
GSE28227	seedling	Comparison of gene expression profiles between erf5/6 and WT Arabidopsis in response to chitooctaose
GSE28297	seedling	Expression data from WT (Columbia) and pifq (pif1pif3pif4pif5) mutant Arabidopsis seedlings
GSE28431	root	Skipsey: Fenclorim safening of Arabidopsis
GSE28446	fruit	Expression data from Arabidopsis mature siliques
GSE2848	flower	Auxin Response Factor mediated flower gene expression
GSE28600	-	Expression data of T87 Arabidopsis cultured cells in the presence of ABA, SA, JA, ABA+SA, or ABA+JA for 3hr or 24hr
GSE28747	seed	Penfield: Understanding the affect of maternal environment on seed dormancy
GSE28800	seedling	Gene expression data from ABA, [5-(3,4-Dichlorophenyl)Furan-2-yl]-Piperidin-1-ylMethanethione (DFPM), and ABA+DFPM treated Arabidopsis thaliana seedlings.
GSE29086	root	Arabidopsis root Fe deficiency transcriptome
GSE29187	leaf	Impact of RAP2.12 alterations on gene expression in hypoxic and aerobic conditions
GSE29364	shoot	Identification of WUSCHEL direct targets.
GSE29543	root, aerial	Molecular events during the early stage of callus induction
GSE29589	root	Comparison of root transcriptomes in Arabidopsis thaliana plants supplied with different forms of inorganic nitrogen
GSE29657	aerial	Translational control: a new dimension in the regulation of Arabidopsis photomorphogenesis
GSE29814	seedling	Molecular profiling of stomatal lineage cell states
GSE29941	seed, seedling	Microarray data from pre-germinated seeds and hypoxia-treated seedlings of Arabidopsis prt6-1 and ate1 ate2 mutants of the N-end rule pathway of targeted proteolysis pathway
GSE30030	seedling	Gene expression in pif3 mutant under dark and in wt under Red 1h and Red 18h
GSE30095	root	Expression analysis of root cell types after treatment with low pH
GSE30096	root	Expression analysis of developmental stages of Arabidopsis roots exposed to low pH
GSE30097	root	Time-course expression analysis of the low pH (pH 4.6) response in Arabidopsis whole roots
GSE30098	root	Expression analysis time-course of Arabidopsis roots to sulfur deficiency
GSE30099	root	Expression analysis of root cell types after treatment with sulfur deficient media
GSE3011	leaf, flower	DCL4 Functional Analysis
GSE30223	seed	Expression data of germinating Arabidopsis seeds
GSE30492	flower	Transcriptomic characterization of a synergistic genetic interaction during carpel margin meristem development in Arabidopsis thaliana
GSE30712	seedling	Expression data from Arabidopsis thaliana under dark and far-red light
GSE30910	-	AtbZIP16 integrates light and hormone signaling pathways to regulate Arabidopsis early seedling development
GSE31158	root	Transient MPK6 activation in response to oxygen deprivation and reoxygenation is mediated by mitochondria and aids seedling survival in Arabidopsis.
GSE31587	seedling	Expression data of Arabidopsis thaliana (Ler accession) phytochrome phyABCDE quintuple mutant and phyABDE quadruple mutant in response to red light, and their comparison to WT expression data
GSE31593	root	Genes regulated by GRF1 and GRF3 in Arabidopsis roots
GSE31778	root	AhNAS2 suppression in Arabidopsis halleri roots
GSE31837	-	Changes in mRNA Stability Associated with Cold Stress in Arabidopsis Cells
GSE31977	root	Transcriptome profiling identified genes and pathways associated with arsenic toxicity and tolerance in Arabidopsis
GSE32193	flower	Gene expression during Arabidopsis flower maturation
GSE3220	-	Arabidopsis pen3 mutant and wild type Col-O comparison under host inoculation, nonhost inoculation and no inoculation.
GSE32566	leaf	Exogenous Sulfide Reverses the Alteration of Transcriptional Profiling of the des1-1 Mutant (Arabidopsis thaliana)
GSE3326	seedling	ICE1 regulation of the Arabidopsis Cold-Responsive Transcriptome
GSE33344	root	ABI3 Network Walking
GSE33412	seedling	Genome-wide analysis of the BR response in msg2 and axr2
GSE33505	seedling	Expression data from volatile treated and insect damaged Arabidopsis thaliana
GSE3350	root	SLR/IAA14-dependent auxin induced lateral root initiation
GSE33790	shoot, root	The response and recovery of Arabidopsis thaliana transcriptome to phosphate starvation [ATH1-121501]
GSE34047	leaf	SA, elf18 treatment of WT and tbf1 mutant
GSE34130	root	Ecotype specific nitrogen responses in the Arabidopsis root
GSE3416	leaf	Diurnal gene expression in Arabidopsis thaliana Col-0 rosette leaves
GSE34209	seedling	Transcriptome analysis of genes regulated by overexpression of LATERAL ORGAN BOUNDARIES (LOB) in Arabidopsis thaliana
GSE34231	seedling	Dynamics of mRNA abundance and translation in response to darkness and reillumination
GSE3454	seedling	Transcriptome analysis of ROP10 GTPase-mediated abscisic acid (ABA) signaling in Arabidopsis
GSE34595	root	Transcript profile changes associated with lateral root fasciation in temperature-sensitive mutants
GSE34667	leaf	Expression data from ozone-treated wild-type and G-protein null mutant Arabidopsis lines
GSE34897	seedling	Gene expression from Inducible TOC1 expression in Arabidopsis seedlings
GSE35057	seedling	Phytochrome Interacting Factor 4 and 5 regulate different set of genes in high and low red/far-red light
GSE35258	seedling	Comparison of low water potential (drought)-regulated gene expression in wild type (Col-0) and the hai1-2 (At5g59220) mutant
GSE35325	seedling	Volatiles of two growth-inhibiting rhizobacteria commonly enroll AtWRKY18 function
GSE3533	leaf	UV-B induced genes in wild-type Arabidopsis versus mutants uvr8-1 and hy5-1 using Affymetrix ATH1 array
GSE35544	root	Root nitrate response of Ws plants and afb3-1 mutant plants
GSE35580	root	Cell type-specific auxin responses in the Arabidopsis thaliana root
GSE35700	-	Expression data from low R:FR - JA crosstalk in Arabidopsis
GSE36011	seedling	Cyclin-dependent protein kinase E;1 (CDKE;1) is an essential component for mitochondrial retrograde signalling in Arabidopsis thaliana
GSE36789	root, leaf	Transcriptome Profiling of Roots and leaves Under High Osmotic Stress in Arabidopsis
GSE36797	leaf	Oleic acid-dependent modulation of Nitric Oxide Associated 1 protein levels regulate nitric oxide mediate signaling in plant defense.
GSE36887	seedling	Impact of albino chemical on Arabidopsis seedlings
GSE37014	seedling	PFT1, the MED25 subunit of the plant Mediator complex, promotes flowering through CONSTANS dependent and independent mechanisms in Arabidopsis
GSE3709	-	Cell culture treatment study
GSE37408	leaf	Sucrose modulation of the Arabidopsis thaliana guard-cell transcriptome
GSE37484	seedling	The effect of sucrose and sulfamethoxazole on the Arabidopsis transcriptome
GSE37553	root	Expression data from LCM-captured Arabidopsis root cells after challenge with Meloidogyne incognita
GSE38030	leaf	Arabidopsis cold regulated transcriptome, translatome and CSP1 RNA regulon
GSE3811	seedling	Expression during deetioaltion under Rc in wt and phy mutant seedlings
GSE3847	seedling	Tropic-stimulus induced changes in gene expression
GSE38878	seedling	Identification of ORB1 target genes using inducible overexpression system
GSE38965	seedling	Effect of oligomycin on transcript levels in Arabidopsis seedling cultures
GSE39090	seedling	The rcf1-1 mutation affects global gene expression in Arabidopsis thaliana with or without cold stress.
GSE39236	seedling	The rsa1-1 mutation affects global gene expression in Arabidopsis thaliana with or without salt stress
GSE39268	leaf	Rosette iron deficiency transcript profiling in Arabidopsis thaliana ecotypes Kas-1 and Tsu-1
GSE39384	seedling	The AtGenExpress: Basic hormone treatment of seedlings in Arabidopsis
GSE39385	seedling	The AtGenExpress: hormone inhibitor or other chemical treatment of seedlings in Arabidopsis
GSE39690	seedling	Transcriptome analysis of ire1 mutants after treatment with or without tunicamycin in the presence of actinomycin D
GSE40061	leaf, root	Role of CAMTA1 gene under drought stress
GSE40076	shoot, root	Expression data from Arabidopsis roots and shoots grown with or without iron
GSE40245	seedling	Identification of glucose-TOR signaling early target genes in Arabidopsis seedling autotrophic transition stage
GSE40322	seedling	The dependency of cpr5-altered genes on SIM and SMR1 in Arabidopsis
GSE40354	seedling	Expression analysis of Arabidopsis ein2 and bak1 mutants treated with the elicitors elf18 and Pep2.
GSE40998	flower	Expression data from Arabidopsis flowers under drought stress
GSE41136	seedling	Arabidopsis transcription factor ANAC017 is a necessary and central control point for normal transcriptome changes in response to reactive oxygen signals, such as H2O2, and specific mitochondrial retrograde stress signals
GSE41779	leaf	Current injection and distal wound response in Arabidopsis thaliana
GSE41884	seedling	Expression data from Arabidopsis thaliana seedlings with altered enzymes activity of the tetrapyrrole biosynthesis pathway
GSE41958	seedling	NO-deficient vs wild type Col-0 Arabidopsis seedlings
GSE41963	seedling	Gene expression analysis in wild-type and OsGRX8 overexpression line in response to various treatments
GSE42007	root	A Kinetic Analysis of Auxin-mediated Changes in Transcript Abundance in Arabidopsis Reveals New Mediators of Root Growth and Development
GSE42415	bud	Transcriptomics of Axillary Bud Outgrowth Regulation by Shade Signals in Arabidopsis
GSE42896	root	Expression data from Arabidopsis seedlings upon LRIS using NAA (1-Naphthaleneacetic acid) or non-auxin-like lateral root inducer naxillin
GSE43011	root	Root nitrate response of Col-0 plants and tga1/tga4 mutant plants
GSE431	-	pmr4 vs. wild-type (May, 2003)
GSE43818	aerial	Expression data from WT, camta1/2, camta1/3, camta2/3, camta1/2/3 mutants
GSE43819	aerial	Expression data from WT, sid2-1
GSE43883	seedling	affy_ath_2012_05-Arabidopsis Ubiquitin-Like Proteases characterization
GSE43947	leaf	Expression data from Arabidopsis leaves after gamma irradiation of 200 Gy
GSE4455	root	Gene expression in roots of slim1 and the parental line grown +/-S condition
GSE44655	seedling	Differential regulation of HSFA1s and HSFA2 after heat shock in Arabidopsis
GSE44793	seedling	DNA-damaging agent and immune inducer synergistically induced defence gene expression in Arabidopsis
GSE45728	-	Expression data from low R:FR - SA crosstalk in Arabidopsis
GSE46107	leaf	Expression data in response to WRKY40 and WRKY63 knock-out/overexpression (and in response to high light stress)
GSE46205	root	A spatiotemporal understanding of growth regulation during the salt-stress response (Affymetrix)
GSE46621	leaf	Expression data from Arabidopsis thaliana seedlings
GSE4733	flower	Transcriptional regulators of stamen development in Arabidopsis identified by transcriptional profiling
GSE4760	seedling	Heat shock response of HsfA2 knockout plants
GSE4847	seedling	Expression data from tocopherol deficient seedlings of Arabidopsis
GSE48488	seed	Expression data of WT and Attim17-1 Arabidopsis seeds during stratification and germination
GSE48915	seed	Expression data from tissues during somatic embryogenesis in Arabidopsis
GSE4973	leaf	Expression data from Arabidopsis thaliana tritrophic interaction experiment
GSE50435	seedling	The role of membrane fluidity in low temperature perception
GSE50526	leaf	Responses of Arabidopsis immune signaling mutants to Alternaria brassicicola infection
GSE50966	leaf	Transcriptional reprogramming and stimulation of leaf respiration by elevated CO2 concentration is diminished, but not eliminated, under limiting nitrogen supply.
GSE51215	aerial	Transcriptome analysis in flavonoid overaccumulating and lacking Arabidopsis.
GSE5174	seedling	ETHYLENE-INSENSITIVE5 encodes a 5' to 3' exoribonuclease required for posttranscriptional regulation
GSE52208	root	Expression data from Arabidopsis root in response to boron limitation
GSE53071	seedling	Measurement of temperature affects on Arabidopsis transcription and decay rates
GSE5449	flower	The transcriptional changes induced by AtLEJ1 gene expression
GSE5520	leaf	Genome-wide transcriptional analysis of the compatible A. thaliana-P. syringae pv. tomato DC3000 interaction
GSE5522	shoot	Low chronic exposure of Arabidopsis thaliana to Caesium-137
GSE5525	-	Transcriptome changes of Arabidopsis during pathogen and insect attack
GSE5530	seedling	Hydrogen peroxide stress and Zat12 over-expression in Arabidopsis.
GSE5612	seedling	Circadian expression of genes: modelling the Arabidopsis circadian clock
GSE5613	leaf, root	Newbury: Molecular bases of zinc tolerance and accumulation by Arabidopsis halleri
GSE5615	leaf	AtGenExpress: Response to bacterial-(LPS, HrpZ, Flg22) and oomycete-(NPP1) derived elicitors
GSE5616	leaf	AtGenExpress: Response to Phytophthora infestans
GSE5617	seedling	AtGenExpress: Light treatments
GSE5620	shoot, root	AtGenExpress: Stress Treatments (Control plants)
GSE5621	shoot, root	AtGenExpress: Stress Treatments (Cold stress)
GSE5622	shoot, root	AtGenExpress: Stress Treatments (Osmotic stress)
GSE5623	shoot, root	AtGenExpress: Stress Treatments (Salt stress)
GSE5624	shoot, root	AtGenExpress: Stress Treatments (Drought stress)
GSE5625	shoot, root	AtGenExpress: Stress Treatments (Genotoxic stress)
GSE5626	shoot, root	AtGenExpress: Stress Treatments (UV-B stress)
GSE5627	shoot, root	AtGenExpress: Stress Treatments (Wounding stress)
GSE5628	shoot, root	AtGenExpress: Stress Treatments (Heat stress)
GSE5629	seedling	AtGenExpress: Developmental series (seedlings and whole plants)
GSE5630	leaf	AtGenExpress: Developmental series (leaves)
GSE5631	root	AtGenExpress: Developmental series (roots)
GSE5632	flower	AtGenExpress: Developmental series (flowers and pollen)
GSE5633	shoot	AtGenExpress: Developmental series (shoots and stems)
GSE5634	fruit, seed	AtGenExpress: Developmental series (siliques and seeds)
GSE5636	leaf	Systemic signalling of irradiance and CO2 concentration in Arabidopsis (Treatment 1: Ambient CO2 and Ambient Light)
GSE5637	leaf	Systemic signalling of irradiance and CO2 concentration in Arabidopsis (Treatment 2: Elevated CO2 and Ambient Light)
GSE5638	leaf	Systemic signalling of irradiance and CO2 concentration in Arabidopsis (Treatment 3: Ambient CO2 and Low Light)
GSE5684	leaf	AtGenExpress: Pathogen Series: Response to Botrytis cinerea infection
GSE5685	leaf	AtGenExpress: Pathogen Series: Pseudomonas half leaf injection
GSE5686	leaf	AtGenExpress: Pathogen Series: Response to Erysiphe orontii infection
GSE5688	root	AtGenExpress: Response to sulfate limitation
GSE5696	seedling	AtGenExpress: Effect of brassinosteroids in seedlings
GSE5698	seedling	AtGenExpress: Cytokinin treatment of seedlings
GSE5701	seed	AtGenExpress: Basic hormone treatment of seeds
GSE5730	seed	Transcriptional profiling of laser-capture micro-dissected embryonic tissues
GSE5737	seed	Carbohydrate- and redox-regulation of gene expression in a TPT mutant
GSE5738	root, leaf	Molecular bases of zinc tolerance and accumulation by Arabidopsis halleri
GSE5745	aerial	Mutant array
GSE5746	shoot	FRI FLC combos
GSE5748	-	In vitro tracheary element transdifferentiation of Col-0 suspension cells.
GSE5749	root	A gene expression map of the Arabidopsis root
GSE5751	seed	The early post-germinative embryo and endosperm transcriptomes in Arabidopsis
GSE5752	-	Expression Level Polymorphism Project (ELP) - Col-0
GSE5753	-	Expression Level Polymorphism Project (ELP) - Cvi-1
GSE5754	-	Expression Level Polymorphism Project (ELP) - Est
GSE5755	-	Expression Level Polymorphism Project (ELP) - Tsu-1
GSE5756	-	Expression Level Polymorphism Project (ELP) - Van-0
GSE5757	-	Expression Level Polymorphism Project (ELP) - Kin-0
GSE5758	-	Expression Level Polymorphism Project (ELP) - Mt-0
GSE576	flower	Flower development
GSE5770	seedling	col0,gun1,abi4-102, w/wo lincomycin
GSE6150	root+shoot	Gibberellin and ethylene cross-talk at the level of transcriptional regulation in Arabidopsis.
GSE6151	shoot	The mechanisms involved in the interplay between dormancy and secondary growth in Arabidopsis
GSE6158	seedling	Investigating the links between organic acid and carbohydrate regulation of gene expression.
GSE6160	shoot, root	Differential gene expression patterns in potassium-starved and caesium-treated plants
GSE6161	root	Differential gene expression patterns in Arabidopsis mutants lacking the K+ channels, akt1, cngc1 and cngc4.
GSE6174	-	Gene expression and carbohydrate metabolism through the diurnal cycle
GSE6176	leaf	Impact of Type III effectors on plant defense responses
GSE6177	aerial	The effects of the sfr2, sfr3 and sfr6 mutations on lyotropic stress responses
GSE6179	leaf	An investigation into transcriptional changes in developing Arabidopsis leaf caused by novel signalling protein, SPH1.
GSE627	seedling	Auxin mediated gene expression in WT, arf7, arf19 and arf7 arf19 mutants
GSE629	seedling	Auxin-mediated gene expression in WT, iaa17, axr3 and iaa5iaa6iaa19 mutants
GSE630	seedling	Auxin-mediated gene expression
GSE631	seedling	Auxin mediated gene expression in WT and arf2-6 mutant
GSE6556	leaf	Expression profiling of A. thaliana wild type Columbia-0 and mutant gh3.5-1D in response to pathogen Pst DC3000(avrRpt2)
GSE6583	-	Genome-wide transcriptome analysis of Arabidopsis and siz1-3 response to drought stress
GSE6825	shoot, root	Differential gene expression patterns in potassium-starved and Caesium-treated plants
GSE6826	seedling	Identification of candidate Arabidillo target genes in Arabidopsis
GSE6832	aerial	Cytokinin treatment on aerial parts of seedlings
GSE6906	seedling	Rhythmic growth explained by coincidence between internal and external cues
GSE7353	seedling	Early GA response genes in Arabidopsis thaliana
GSE7432	root	Ethylene and auxin interactions in the roots of Arabidopsis seedlings
GSE7570	seedling	ATR1_like_Clade_OE_and_miR
GSE7631	root	Cell-specific nitrogen responses in the Arabidopsis root
GSE7639	root	Expression analysis of root developmental zones after treatment with salt
GSE7641	root	Expression analysis of root cell-types after treatment with salt
GSE7642	root	Time course expression analysis of the salt stress response in Arabidopsis roots
GSE7743	seedling	Genome-wide gene expression analysis reveals a critical role for CRY1 in the Response of Arabidopsis to High Irradiance
GSE7796	aerial	Phenotypic Diversity and Altered Environmental Plasticity in Arabidopsis thaliana with Reduced HSP90 Levels
GSE7961	-	affy_aba_ath1-Characterization of aba3-1 suppressor mutants
GSE8319	seedling	A LysM Receptor-like Kinase Mediates Chitin Perception and Fungal Resistance in Arabidopsis
GSE8365	seedling	Identification of circadian-regulated genes of Arabidopsis thaliana.
GSE8741	shoot	DELLA protein direct targets in Arabidopsis
GSE8785	shoot	Early gibberellin responses and DELLA protein direct targets in Arabidopsis
GSE8787	root	Expression analysis of the salt stress response in Arabidopsis mutants with defects in hair patterning
GSE8934	root	A high resolution organ expression map reveals novel expression patterns and predicts cellular function
GSE8951	seedling	A light-independent allele of phytochrome B faithfully recapitulates photomorphogenic transcriptional networks
GSE8955	seedling	atmyc2_cop1_mutant_light_ABA_treatment
GSE911	seedling	Identification of LEAFY targets during reproductive transition
GSE9148	root	Expression data of 10-day-old wild-type and chl1-5 plants exposed to 25 mM nitrate for 0h or 0.5h
GSE9605	flower	Target genes of AGAMOUS during early flower development in Arabidopsis
GSE9674	-	Expression data from Arabidopsis plants misexpressing AtMYB30 after Xanthomonas inoculation at early timepoints
GSE9719	seedling	Dynamics of mRNA abundance and translation in response to short and prolonged hypoxia and reoxygenation
GSE9721	flower	Expression data from flowers of two isogenic lines J10AB and J03AB at different developmental stages
GSE9728	seedling	COP9 signalosome (csn) mutant analysis
GSE9816	seedling	Gene expression profiling of sav mutants
GSE991	seedling	YODA lof and gof seedlings
GSE9955	leaf	MILDEW-INDUCED LESIONS 4 encodes a novel regulator of the salicylic acid defense response
GSE9957	leaf	Expression profiling of the plant cell wall mutants: pmr5, pmr6 and pmr5 pmr6 double mutants
GSE9996	root	Organ regeneration in plants is independent of stem cell niche activity
